# Supplementary material for: A Bayesian unified framework for risk estimation and cluster identification in small area health data analysis
Source: PLoS One. 2020 May 7;15(5):e0231935. doi: 10.1371/journal.pone.0231935 (PMC7205265; doi:10.1371/journal.pone.0231935)
Supplement: S1 File — (ZIP) [file pone.0231935.s003.zip]

Archive with 66 entries (47 files):
- Data_R code/Case Study_Data_BYM analysis/
- Data_R code/Case Study_Data_BYM analysis/barrios_1_16_sin_puerto.DBF
- Data_R code/Case Study_Data_BYM analysis/barrios_1_16_sin_puerto.shp
- Data_R code/Case Study_Data_BYM analysis/barrios_1_16_sin_puerto.shx
- Data_R code/Case Study_Data_BYM analysis/modelBYM.txt
- Data_R code/Case Study_Data_BYM analysis/modelBYM_v_Cov.txt
- Data_R code/Case Study_Data_BYM analysis/RCode_ReadData_AnalysisBYM.R
- Data_R code/Case Study_Data_BYM analysis/Varicella_Data_2013.txt
- Data_R code/Case Study_Data_BYM analysis/Varicella_Data_2013.xls
- Data_R code/Scripts_Plos_One/
- Data_R code/Scripts_Plos_One/Scripts_Plos_One/
- Data_R code/Scripts_Plos_One/Scripts_Plos_One/.Rproj.user/
- Data_R code/Scripts_Plos_One/Scripts_Plos_One/.Rproj.user/4F4FDED5/
- Data_R code/Scripts_Plos_One/Scripts_Plos_One/.Rproj.user/4F4FDED5/ctx/
- Data_R code/Scripts_Plos_One/Scripts_Plos_One/.Rproj.user/4F4FDED5/explorer-cache/
- Data_R code/Scripts_Plos_One/Scripts_Plos_One/.Rproj.user/4F4FDED5/pcs/
- Data_R code/Scripts_Plos_One/Scripts_Plos_One/.Rproj.user/4F4FDED5/pcs/files-pane.pper
- Data_R code/Scripts_Plos_One/Scripts_Plos_One/.Rproj.user/4F4FDED5/pcs/source-pane.pper
- Data_R code/Scripts_Plos_One/Scripts_Plos_One/.Rproj.user/4F4FDED5/pcs/windowlayoutstate.pper
- Data_R code/Scripts_Plos_One/Scripts_Plos_One/.Rproj.user/4F4FDED5/pcs/workbench-pane.pper
- Data_R code/Scripts_Plos_One/Scripts_Plos_One/.Rproj.user/4F4FDED5/presentation/
- Data_R code/Scripts_Plos_One/Scripts_Plos_One/.Rproj.user/4F4FDED5/profiles-cache/
- Data_R code/Scripts_Plos_One/Scripts_Plos_One/.Rproj.user/4F4FDED5/rmd-outputs
- Data_R code/Scripts_Plos_One/Scripts_Plos_One/.Rproj.user/4F4FDED5/saved_source_markers
- Data_R code/Scripts_Plos_One/Scripts_Plos_One/.Rproj.user/4F4FDED5/sources/
- Data_R code/Scripts_Plos_One/Scripts_Plos_One/.Rproj.user/4F4FDED5/sources/per/
- Data_R code/Scripts_Plos_One/Scripts_Plos_One/.Rproj.user/4F4FDED5/sources/per/t/
- Data_R code/Scripts_Plos_One/Scripts_Plos_One/.Rproj.user/4F4FDED5/sources/per/t/8DE23C47
- Data_R code/Scripts_Plos_One/Scripts_Plos_One/.Rproj.user/4F4FDED5/sources/per/t/8DE23C47-contents
- Data_R code/Scripts_Plos_One/Scripts_Plos_One/.Rproj.user/4F4FDED5/sources/per/t/FECB64A4
- Data_R code/Scripts_Plos_One/Scripts_Plos_One/.Rproj.user/4F4FDED5/sources/per/t/FECB64A4-contents
- Data_R code/Scripts_Plos_One/Scripts_Plos_One/.Rproj.user/4F4FDED5/sources/per/u/
- Data_R code/Scripts_Plos_One/Scripts_Plos_One/.Rproj.user/4F4FDED5/sources/prop/
- Data_R code/Scripts_Plos_One/Scripts_Plos_One/.Rproj.user/4F4FDED5/sources/prop/74A61DFA
- Data_R code/Scripts_Plos_One/Scripts_Plos_One/.Rproj.user/4F4FDED5/sources/prop/B0FDEDD5
- Data_R code/Scripts_Plos_One/Scripts_Plos_One/.Rproj.user/4F4FDED5/sources/prop/CF4232AB
- Data_R code/Scripts_Plos_One/Scripts_Plos_One/.Rproj.user/4F4FDED5/sources/prop/INDEX
- Data_R code/Scripts_Plos_One/Scripts_Plos_One/.Rproj.user/4F4FDED5/viewer-cache/
- Data_R code/Scripts_Plos_One/Scripts_Plos_One/.Rproj.user/shared/
- Data_R code/Scripts_Plos_One/Scripts_Plos_One/.Rproj.user/shared/notebooks/
- Data_R code/Scripts_Plos_One/Scripts_Plos_One/.Rproj.user/shared/notebooks/patch-chunk-names
- Data_R code/Scripts_Plos_One/Scripts_Plos_One/.Rproj.user/shared/notebooks/paths
- Data_R code/Scripts_Plos_One/Scripts_Plos_One/func_mixt_Poisson.R
- Data_R code/Scripts_Plos_One/Scripts_Plos_One/Main_script_Scenarios.R
- Data_R code/Scripts_Plos_One/Scripts_Plos_One/Main_script_Varicella.R
- Data_R code/Scripts_Plos_One/Scripts_Plos_One/matriskScen1.txt
- Data_R code/Scripts_Plos_One/Scripts_Plos_One/matriskScen2.txt
- Data_R code/Scripts_Plos_One/Scripts_Plos_One/matriskScen3.txt
- Data_R code/Scripts_Plos_One/Scripts_Plos_One/matriskScen4.txt
- Data_R code/Scripts_Plos_One/Scripts_Plos_One/Varicella_data.csv
- Data_R code/Scripts_Plos_One/Scripts_Plos_One/yScen1.txt
- Data_R code/Scripts_Plos_One/Scripts_Plos_One/yScen2.txt
- Data_R code/Scripts_Plos_One/Scripts_Plos_One/yScen3.txt
- Data_R code/Scripts_Plos_One/Scripts_Plos_One/yScen4.txt
- Data_R code/Sim Study_Data_BYM analysis/
- Data_R code/Sim Study_Data_BYM analysis/Convol_model.txt
- Data_R code/Sim Study_Data_BYM analysis/matriskScen1.txt
- Data_R code/Sim Study_Data_BYM analysis/matriskScen2.txt
- Data_R code/Sim Study_Data_BYM analysis/matriskScen3.txt
- Data_R code/Sim Study_Data_BYM analysis/matriskScen4.txt
- Data_R code/Sim Study_Data_BYM analysis/R_Code Simulation.R
- Data_R code/Sim Study_Data_BYM analysis/R_Code_BYM_SMR.R
- Data_R code/Sim Study_Data_BYM analysis/yScen1.txt
- Data_R code/Sim Study_Data_BYM analysis/yScen2.txt
- Data_R code/Sim Study_Data_BYM analysis/yScen3.txt
- Data_R code/Sim Study_Data_BYM analysis/yScen4.txt
