# Supplementary material for: A Bayesian unified framework for risk estimation and cluster identification in small area health data analysis
Source: PLoS One. 2020 May 7;15(5):e0231935. doi: 10.1371/journal.pone.0231935 (PMC7205265; doi:10.1371/journal.pone.0231935)
Supplement: S1 File — (ZIP) [file pone.0231935.s003.zip › Data_R code/Case Study_Data_BYM analysis/modelBYM_v_Cov.txt]

model{

for(i in 1:m){
 y[i] ~ dpois(mu[i])
 mu[i] <- e[i] * theta[i]
 log(theta[i]) <- a0 + beta * x[i] + v[i] 
 v[i] ~ dnorm(0,tauv)
}

a0 ~ dnorm(0,taua)

beta ~ dnorm(0,taubeta)

taua <- pow(sda,-2)
sda ~ dunif(0,5)

taubeta <- pow(sdbeta,-2)
sdbeta ~ dunif(0,5)

tauv <- pow(sdv,-2)
sdv ~ dunif(0,5)

for(i in 1:m){
  logL[i] <- y[i]*log(mu[i]) - mu[i] - logfact(y[i])
  CPinv[i] <- exp(-logL[i])
}


}
