# Supplementary material for: A Bayesian unified framework for risk estimation and cluster identification in small area health data analysis
Source: PLoS One. 2020 May 7;15(5):e0231935. doi: 10.1371/journal.pone.0231935 (PMC7205265; doi:10.1371/journal.pone.0231935)
Supplement: S1 File — (ZIP) [file pone.0231935.s003.zip › Data_R code/Case Study_Data_BYM analysis/RCode_ReadData_AnalysisBYM.R]

library(maptools)
library(spdep)
library(sp)


options(max.print=1000000)

sin_puerto <- readShapePoly("barrios_1_16_sin_puerto")
plot(sin_puerto)

adjpoly1<-poly2nb(sin_puerto,row.names=sin_puerto$NOMBRES)
attributes(adjpoly1)
summary(adjpoly1)
card(adjpoly1) 
which(card(adjpoly1)==0) # order of the regions with no neighbors (starting in 1 instead of 0)

################# Varicella data in 2013

data <- read.table("Varicella_Data_2013.txt",header=TRUE,dec=",")
head(data)
attach(data)

y <- Counts13

population <- Tot_Pob13

pop_under5 <- por_menor5 
covariate <- (pop_under5 - mean(pop_under5))/sd(pop_under5)  # Estandardized

rate <- sum(y)/sum(population)*100000

espe <- population/100000 * rate

SMR <- y/espe

m <- length(y)


##################################################################
######################## Model BYM in WinBUGS
##################################################################
library(R2WinBUGS)
library(coda)

model <- "modelBYM.txt"

adj <- c(2, 3, 5, 6, 20,
         1, 6, 8, 20, 23, 24,
         1, 4, 5, 10, 15, 18, 19, 20,
         3, 5, 6, 10,
         1, 3, 4, 6,
         1, 2, 4, 5, 7, 8, 10, 11,
         6, 8, 9, 11, 13, 37, 39, 42, 43, 44,
         2, 6, 7, 9, 23, 24,
         7, 8, 24, 42, 57,
         3, 4, 6, 11, 12, 13, 14, 15,
         6, 7, 10, 13,
         10, 13, 14, 27,
         7, 10, 11, 12, 27, 32, 37, 39, 44,
         10, 12, 15, 16, 17, 27, 67,
         3, 10, 14, 16, 18,
         14, 15, 18, 67,
         14, 27, 67,
         3, 15, 16, 19, 21, 67,
         3, 18, 20, 21, 22, 63,
         1, 2, 3, 19, 23, 25, 63,
         18, 19, 22, 65, 66, 67,
         19, 21, 63, 65, 66,
         2, 8, 20, 24, 25, 26,
         2, 8, 9, 23, 26, 42, 54, 56, 57, 60, 61,
         20, 23, 26, 63,
         23, 24, 25, 61, 62, 63,
         12, 13, 14, 17, 28, 29, 32,
         27, 29, 30, 31,
         27, 28, 30, 32, 34,
         28, 29, 31, 34,
         28, 30,
         13, 27, 29, 34, 35, 36, 37,
         34, 35, 36, 41,
         29, 30, 32, 33, 35,
         32, 33, 34, 36, 37, 41,
         32, 33, 35, 37, 38, 41,
         7, 13, 32, 35, 36, 38, 39, 44,
         36, 37, 39, 40, 41,
         7, 13, 37, 38, 40, 41, 44,
         38, 39, 41,
         33, 35, 36, 38, 39, 40, 44,
         7, 9, 24, 43, 46, 48, 57,
         7, 42, 44, 46,
         7, 13, 37, 39, 41, 43, 45, 46, 47,
         44, 46, 47, 48,
         42, 43, 44, 45, 48,
         44, 45, 48, 52, 57, 70,
         42, 45, 46, 47, 57,
         50, 51, 53, 58, 62, 70,
         49, 62,
         49, 58, 62,
         47, 70,
         49, 54, 55, 56, 58, 59, 70,
         24, 53, 56, 59, 60,
         53, 56, 57, 70,
         24, 53, 54, 55, 57,
         9, 24, 42, 47, 48, 55, 56, 70,
         49, 51, 53, 59, 62,
         53, 54, 58, 60, 61, 62,
         24, 54, 59, 61,
         24, 26, 59, 60, 62,
         26, 49, 50, 51, 58, 59, 61, 63, 64,
         19, 20, 22, 25, 26, 62, 64, 65, 69,
         62, 63, 69,
         21, 22, 63, 66, 69,
         21, 22, 65, 67,
         14, 16, 17, 18, 21, 66, 68,
         67,
         63, 64, 65,
         47, 49, 52, 53, 55, 57)

num <- card(adjpoly1) 
sumNumNeigh <- sum(num)


# Initial values for the model parameters
inivaluni <- list(a0=0,u=rep(0,m),v=rep(0,m),sda=0.5,sdu=0.5,sdv=0.5)
inits <- list(inivaluni)

parameters <- c("theta","u","v","CPinv")

set.seed(8681)

winbugs_call <- function(data,inits,parameters,model){
  sal.winbugs <- bugs(data=data,inits=inits,parameters.to.save=parameters,model.file=model,n.chains=1,
                      n.iter=125000,n.burnin=100000,n.thin=5,bugs.directory="C:/WinBUGS14/")
  return(sal.winbugs)
}


data <- list(m=m,y=y,e=espe,adj=adj,num=num,sumNumNeigh=sumNumNeigh)
salwinbugs <- winbugs_call(data,inits,parameters,model)
paramsim <- salwinbugs$sims.array[,1,] 

thetasim <- paramsim[,1:m]
usim <- paramsim[,(m+1):(2*m)]
vsim <- paramsim[,(2*m+1):(3*m)]
CPinvsim <- paramsim[,(3*m+1):(4*m)]

thetamean <- apply(thetasim,2,mean)
summary(thetamean)

veccpo <- 1/apply(CPinvsim,2,mean)

# Marginal predictive likelihood
MarPredLike <- sum(log(veccpo));MarPredLike
# [1] -213.4124
# Logarithm score
LogScore <- -mean(log(veccpo)); LogScore
# [1] 3.048748

#geweke.diag(mcmc(paramsim))
#geweke.plot(mcmc(paramsim))

################################################################################
########################## Model BYM (only v random effect + covariate)
################################################################################

model <- "modelBYM_v_Cov.txt"

# Initial values for the model parameters
inivaluni <- list(a0=0,beta=0,v=rep(0,m),sda=0.5,sdbeta=0.5,sdv=0.5)
inits <- list(inivaluni)

parameters <- c("theta","beta","v","CPinv")

set.seed(8681)


winbugs_call <- function(data,inits,parameters,model){
  sal.winbugs <- bugs(data=data,inits=inits,parameters.to.save=parameters,model.file=model,n.chains=1,n.iter=350000,
                      n.burnin=100000,n.thin=50,bugs.directory="C:/WinBUGS14/")
  return(sal.winbugs)
}


data <- list(m=m,y=y,e=espe,x=covariate)
salwinbugs <- winbugs_call(data,inits,parameters,model)
paramsim <- salwinbugs$sims.array[,1,] 


thetasim <- paramsim[,1:m]
betasim <- paramsim[,m+1]
vsim <- paramsim[,(m+2):(2*m+1)]
CPinvsim <- paramsim[,(2*m+2):(3*m+1)]


thetamean <- apply(thetasim,2,mean)
summary(thetamean)
betamean <- mean(betasim); betamean
Int_beta <- quantile(betasim,probs=c(0.025,0.975)); Int_beta

veccpo <- 1/apply(CPinvsim,2,mean)

# Marginal predictive likelihood
MarPredLike <- sum(log(veccpo));MarPredLike
LogScore <- -mean(log(veccpo)); LogScore
