# Supplementary material for: A Bayesian unified framework for risk estimation and cluster identification in small area health data analysis
Source: PLoS One. 2020 May 7;15(5):e0231935. doi: 10.1371/journal.pone.0231935 (PMC7205265; doi:10.1371/journal.pone.0231935)
Supplement: S1 File — (ZIP) [file pone.0231935.s003.zip › Data_R code/Case Study_Data_BYM analysis/Varicella_Data_2013.txt]

Distrito	Barrio	Counts13	Tot_Pob13	por_menor5
1	1	5	2892	4,63
1	2	8	3891	4,01
1	3	13	6499	4,80
1	4	0	4407	3,93
1	5	6	3442	3,86
1	6	4	5242	3,62
2	1	22	24359	4,98
2	2	5	6788	4,77
2	3	7	11693	5,11
3	1	10	6674	4,32
3	2	4	4387	4,17
3	3	15	15129	4,67
3	4	16	22811	4,46
4	1	13	11805	4,45
4	2	4	5285	3,50
4	3	5	4992	4,29
4	4	18	14725	5,74
5	1	38	10776	4,19
5	2	13	10492	4,14
5	3	11	7885	4,21
5	4	16	8600	5,16
5	5	13	9864	4,75
6	1	7	6634	5,73
6	2	15	14878	5,52
6	3	2	6621	4,82
6	4	1	2725	5,54
7	1	34	26099	4,00
7	2	29	4955	5,09
7	3	23	8861	4,03
7	4	30	3621	5,44
7	5	7	5099	4,31
8	1	38	24847	4,02
8	2	7	9916	4,96
8	3	9	10336	3,24
8	4	9	8926	4,67
8	5	0	3604	4,74
9	1	14	15224	4,60
9	2	9	17221	4,29
9	3	1	6178	3,54
9	4	7	10058	3,88
9	5	6	3714	7,30
10	1	11	19574	4,13
10	2	9	12228	4,98
10	3	28	22071	4,85
10	4	1	2924	4,14
10	5	8	8130	4,27
10	6	0	2306	4,60
10	7	8	5899	5,58
11	2	23	20863	5,10
11	3	16	13711	4,40
11	4	10	8105	4,45
11	5	8	6331	5,12
12	1	15	25471	4,94
12	2	9	8760	3,72
12	3	22	14983	4,99
12	4	10	4523	4,67
12	5	15	11009	5,26
13	1	8	8874	4,18
13	2	5	12315	3,33
13	3	15	7399	3,51
13	4	3	5807	3,74
13	5	0	3454	3,73
14	1	27	23648	3,58
14	2	5	5398	3,41
15	1	22	16594	4,80
15	2	42	25956	4,86
16	1	74	38920	5,55
16	2	15	5961	4,85
15	3	9	10094	5,43
11	1	9	9529	5,37
