# Supplementary material for: A Bayesian unified framework for risk estimation and cluster identification in small area health data analysis
Source: PLoS One. 2020 May 7;15(5):e0231935. doi: 10.1371/journal.pone.0231935 (PMC7205265; doi:10.1371/journal.pone.0231935)
Supplement: S1 File — (ZIP) [file pone.0231935.s003.zip › Data_R code/Case Study_Data_BYM analysis/Varicella_Data_2013.xls]

## Sheet: Hoja1
Distrito	Barrio	Denominación	Counts13	Total_Pob13	por_menor5
1	1	1.1. la Seu	5	2892	4.63347
1	2	1.2. la Xerea	8	3891	4.00925
1	3	1.3. el Carme	13	6499	4.80074
1	4	1.4. el Pilar	0	4407	3.92557
1	5	1.5. el Mercat	6	3442	3.86403
1	6	1.6. Sant Francesc	4	5242	3.62457
2	1	2.1. Russafa	22	24359	4.97557
2	2	2.2. el Pla del Remei	5	6788	4.77313
2	3	2.3. Gran Via	7	11693	5.11417
3	1	3.1. el Botànic	10	6674	4.31525
3	2	3.2. la Roqueta	4	4387	4.17142
3	3	3.3. la Petxina	15	15129	4.67314
3	4	3.4. Arrancapins	16	22811	4.46276
4	1	4.1. Campanar	13	11805	4.44727
4	2	4.2. les Tendetes	4	5285	3.50047
4	3	4.3. el Calvari	5	4992	4.28686
4	4	4.4. Sant Pau	18	14725	5.74
5	1	5.1. Marxalenes	38	10776	4.19451
5	2	5.2. Morvedre	13	10492	4.13648
5	3	5.3. Trinitat	11	7885	4.21053
5	4	5.4. Tormos	16	8600	5.16279
5	5	5.5. Sant Antoni	13	9864	4.75466
6	1	6.1. Exposició	7	6634	5.72807
6	2	6.2. Mestalla	15	14878	5.51821
6	3	6.3. Jaume Roig	2	6621	4.818
6	4	6.4. Ciutat Universitària	1	2725	5.54128
7	1	7.1. Nou Moles	34	26099	4.00015
7	2	7.2. Soternes	29	4955	5.08577
7	3	7.3. Tres Forques	23	8861	4.02889
7	4	7.4. la Fontsanta	30	3621	5.44049
7	5	7.5. la Llum	7	5099	4.31457
8	1	8.1. Patraix	38	24847	4.01658
8	2	8.2. Sant Isidre	7	9916	4.96168
8	3	8.3. Vara de Quart	9	10336	3.2411
8	4	8.4. Safranar	9	8926	4.67175
8	5	8.5. Favara	0	3604	4.74473
9	1	9.1. la Raiosa	14	15224	4.598
9	2	9.2. l'Hort de Senabre	9	17221	4.28547
9	3	9.3. la Creu Coberta	1	6178	3.54484
9	4	9.4. Sant Marcel·lí	7	10058	3.87751
9	5	9.5. Camí Real	6	3714	7.29672
10	1	10.1. Mont-Olivet	11	19574	4.12792
10	2	10.2. En Corts	9	12228	4.98037
10	3	10.3. Malilla	28	22071	4.85252
10	4	10.4. Fonteta de Sant Lluís	1	2924	4.13817
10	5	10.5. na Rovella	8	8130	4.26814
10	6	10.6. la Punta	0	2306	4.5967
10	7	10.7. Ciutat de les Arts i de les Ciències	8	5899	5.57722
11	2	11.2. el Cabanyal-el Canyamelar	23	20863	5.09514
11	3	11.3. la Malva-rosa	16	13711	4.39793
11	4	11.4. Beteró	10	8105	4.45404
11	5	11.5. Natzaret	8	6331	5.11767
12	1	12.1. Aiora	15	25471	4.93895
12	2	12.2. Albors	9	8760	3.72146
12	3	12.3. la Creu del Grau	22	14983	4.99232
12	4	12.4. Camí Fondo	10	4523	4.66505
12	5	12.5. Penya-roja	15	11009	5.26
13	1	13.1. l'Illa Perduda	8	8874	4.18075
13	2	13.2. Ciutat Jardí	5	12315	3.32927
13	3	13.3. l'Amistat	15	7399	3.51399
13	4	13.4. la Bega Baixa	3	5807	3.73687
13	5	13.5. la Carrasca	0	3454	3.7348
14	1	14.1. Benimaclet	27	23648	3.57747
14	2	14.2. Camí de Vera	5	5398	3.40867
15	1	15.1. Orriols	22	16594	4.80294
15	2	15.2. Torrefiel	42	25956	4.86207
16	1	16.1. Benicalap	74	38920	5.55498
16	2	16.2. Ciutat Fallera	15	5961	4.84818
15	3	15.3. Sant Llorenç	9	10094	5.43
11	1	11.1. el Grau	9	9529	5.37307
