# Supplementary material for: A Bayesian unified framework for risk estimation and cluster identification in small area health data analysis
Source: PLoS One. 2020 May 7;15(5):e0231935. doi: 10.1371/journal.pone.0231935 (PMC7205265; doi:10.1371/journal.pone.0231935)
Supplement: S1 File — (ZIP) [file pone.0231935.s003.zip › Data_R code/Scripts_Plos_One/Scripts_Plos_One/func_mixt_Poisson.R]

###  Funciones para el análisis de un banco de datos con covariables


library(gtools)
library(lattice)
library(coda)


##PROCESO GIBBS

           #rzeta(eta,pinicial,e_cov[i],y[i])
rzeta <- function(etarisk,prisk,e,y){ 
  EXP <- - e*etarisk + y * log(etarisk) + log(prisk)
  pzeta<-exp(EXP - max(EXP))
  pzeta<- pzeta/sum(pzeta)      
  psum <- cumsum(pzeta)
  u <- runif(1)
  z <- u<psum & u>c(0,psum[-length(psum)])
  return(list(z=z*1,p=pzeta))}                                 

v.corte <- function(eta,corte){    #  OJO esta función sólo está preparada para una inicial con $\gamma$=1
  corte<-c(0,corte,1)
  eta <- eta/(1+eta)
  vcorte <- NULL
  for (j in 1:(length(eta)-1))
  {
    a <- corte[j]
    A <- eta[j]
    B <- eta[j+1]
    b <- corte[j+2]
    u <- runif(1)
    Ku <- (A-a)/(b-A)*((B-a)*(b-A)/(b-B)/(A-a))**u
    corte[j+1] <- (a + b*Ku)/(1+Ku)
    vcorte <- c(vcorte,corte[j+1])
  }
  return(vcorte)}

simulador_eta <- function(alfa,beta2,corte1,corte2){
  xx <- min(corte1+1,(corte1+corte2)/2)
  if (alfa<3 | alfa<beta2){
    x <- corte1
    u <- 2
    while (u > (1+corte1)^2/(1+x)^2){
      x <- -1
      contador <- 0
      while (!(x>corte1 & x<corte2)) {
        contador <- contador +1
        x <- rgamma(1,alfa,beta2)
        if (contador>1000) x <- xx}
      u <- runif(1)
      if (contador>1000) u <- 0}
  }
  else{ 
    a<-pgamma(corte1, alfa-2,beta2)
    b<- pgamma(corte2, alfa-2,beta2)
    if (b-a > 0.01){
      x <- corte2
      u <- 2
      while (u > (1+1/corte2)^2/(1/x+1)^2){
        x <- -1
        contador <- 0
        while (!(x>corte1 & x<corte2)) {
          contador <- contador +1
          x <- rgamma(1,alfa-2,beta2)
          if(contador>1000) x <- xx
        }
        u <- runif(1)
        if (contador>1000) u <- 0}
    }
    else {
      x <- corte2
      u <- 2
      contador <- 0
      while (u > (1+1/corte2)^2/(1/x+1)^2){
        contador <- contador +1
        x <- qgamma(runif(1,a,b),alfa-2,beta2)
        if(x==Inf | contador>1000) x <- xx
        u <- runif(1)
        if(contador>1000) u <- 0
        }
      } 
  } 
  return(x)
}

eta.riesgo<- function(zetanueva, y, e,corte){
  # parametros de las gamma
  alfas <- matrix(y,nrow=1) %*% zetanueva + 1
  betas <- matrix(e,nrow=1) %*% zetanueva
  # Simulacion
  corte <- c(0,corte,1)/(1-c(0,corte,1))
  etanuevo <- NULL
  for (i in 1:length(alfas)){
    if (betas[i]==0) x <- (1/(1+corte[i])-(1/(1+corte[i])-1/(1+corte[i+1]))*runif(1))**(-1)-1
    if (betas[i]>0)  x <- simulador_eta(alfas[i],betas[i],corte[i],corte[i+1])
    etanuevo <- c(etanuevo,x)}
  return(etanuevo) }

beta_metropolis <- function(eta,zeta,beta_ini,l,np,sigma_ini,datos){
  y <- datos$y
  e <- datos$e
  x <- datos$x
  salto = T
  for (i in 1:np) {
    beta_fin <- beta_ini -l + runif(1)*2*l
    A <- (beta_fin^2 - beta_ini^2)/2/sigma_ini^2 - (beta_fin - beta_ini) * sum(x*y)
    B <- sum((zeta %*% eta) * e * (exp(x*beta_fin) - exp(x*beta_ini)))
    u <- runif(1)
    if (A + B > -log(u)) {
      beta_fin <- beta_ini
      salto = F}
  }
  return(list(beta=beta_fin,salto=salto))
}

beta_metropolis_k_1 <- function(eta.ini,beta.ini,l,np,sigma.ini,datos){ 
  y <- datos$y
  e <- datos$e
  x <- datos$x
  for (i in 1:np) {
    beta_fin <- beta.ini -l + runif(1)*2*l
    A <- (beta_fin^2 - beta.ini^2)/2/sigma.ini^2 - (beta_fin - beta.ini) * sum(x*y)
    B <- sum( eta.ini * e * (exp(x*beta_fin) - exp(x*beta.ini)))
    u <- runif(1)
    if (A + B > -log(u)) beta_fin <- beta.ini
  }
  return(beta_fin)
}

sigma_nuevo <- function(beta_nuevo,sigma_ini,a,b,cmin){
  cota <- pgamma(cmin,a+(1/2),(beta_nuevo^2/2)+b)
  u <- runif(1,cota,1)
  prec <- qgamma(u,a+(1/2),(beta_nuevo^2/2)+b)
  return(1/sqrt(prec))
}


unaetapa <- function(ini,viejos,par.metropolis,datos) {
  y <- datos$y
  e <- datos$e
  x <- datos$x
  m <- length(y)
    # Parámetros de las distribuciones iniciales
  alfa <- ini$p_v$alfas
  a <- ini$beta$a
  b <- ini$beta$b
  cmin <- ini$beta$cmin
  l <- par.metropolis$l
  np <- par.metropolis$np
    # Punto de arranque de esta etapa del algoritmo de Gibbs
  eta <- viejos$eta_start
  corte <- viejos$v_start
  beta_ini <- viejos$beta_start
  sigma_ini <- viejos$sigma_start
  pinicial <- viejos$p_start
  
  ### simulamos Z
  znuevo <- NULL
  pmat <-NULL
  media <- NULL
  e_cov <- e*exp(x*beta_ini)
  for (i in 1:m) {
    zn <- rzeta(eta,pinicial,e_cov[i],y[i])
    pmat <- rbind(pmat,zn$p)
    media <- c(media,sum(zn$p*eta))
    znuevo <- rbind(znuevo,zn$z)          
   }
  media_sin<- media
  media<- media*exp(x*beta_ini)
  ## Simulamos P
  zetacol <-apply(znuevo,2,sum)          
  pnuevo <-rdirichlet(1,zetacol+alfa)
  ## Simulamos V
  vnuevo <- v.corte(eta,corte)
  ## Simulamos eta
  etanuevo <- eta.riesgo(znuevo,y,e_cov,vnuevo)
  if (length(datos$x)>1) {
      betafin <- beta_metropolis(etanuevo,znuevo,beta_ini,l,np,sigma_ini,datos)
      beta_ini <- betafin$beta
      beta_salto <- betafin$salto
      sigma_ini <-sigma_nuevo(beta_ini,sigma_ini,a,b,cmin)
  }
  ## Salida
  sal <- list(z=znuevo,p=pnuevo,v=vnuevo,eta=etanuevo,areas=media,areas_sin=media_sin,
              pmat=pmat,beta_est=beta_ini,sigma_est=sigma_ini)
  return(sal) }

gibbs_k_1 <- function(Nsim,ini,punto,par.metropolis,datos){
  y <- datos$y
  e <- datos$e
  x <- datos$x
  a <- ini$beta$a
  b <- ini$beta$b
  cmin <- ini$beta$cmin
  l <- par.metropolis$l
  np <- par.metropolis$np
  m <- length(y)
  eta.ini <- punto$eta_start
  beta.ini <- punto$beta_start
  sigma.ini <- punto$sigma_start
  corte1 <- 0
  corte2 <- Inf
  sum_e <- sum(e)
  alfa <- sum(y)+1
  eta_k_1 <- beta_k_1 <- sigma_k_1 <- media <- media_sin <- NULL
  for (ii in 1:Nsim){
    beta2 <- sum(e*exp(x*beta.ini))
    eta.ini <- simulador_eta(alfa,beta2,corte1,corte2)
    med <- rep(eta.ini,m)
    media_sin <- rbind(media_sin,med)
    eta_k_1 <- c(eta_k_1,eta.ini)
    if(length(x)>1) {
      beta.ini <- beta_metropolis_k_1(eta.ini,beta.ini,l,np,sigma.ini,datos)
      sigma.ini <-sigma_nuevo(beta.ini,sigma.ini,ini.beta$a,ini.beta$b,ini.beta$cmin)
      med <- exp(beta.ini*x)*eta.ini
      beta_k_1 <- c(beta_k_1,beta.ini)
      sigma_k_1 <- c(sigma_k_1,sigma.ini)}
    media <- rbind(media,med)}
  return(list(eta=eta_k_1,beta=beta_k_1,sigma=sigma_k_1,areas=media,areas_sin=media_sin))
}


gibbs_k_conocida <- function(Nsim,ini,punto,par.metropolis,datos) {
  if (length(punto$eta_start)>1) {
  viejos <- punto
  # Inicialización de los objetos de salida
  zsim <- vsim <- etasim <- psim <- areas <- areas_sin <- NULL
  pmatsim <- 0
  betasim <- NULL
  sigmasim <- NULL
  # Algoritmo de Gibbs
  for (j in 1:Nsim){

    nuevospara<- unaetapa(ini,viejos,par.metropolis,datos) 
    
    znueva <- nuevospara$z 
    pnuevo <- nuevospara$p
    etanuevo<-nuevospara$eta
    vnuevo<-  nuevospara$v
    betanuevo <- nuevospara$beta_est
    sigmanuevo <- nuevospara$sigma_est
    
    znueva <- znueva %*% matrix(1:k,ncol=1)
    
    zsim <- rbind(zsim,as.vector(znueva))
    etasim <- rbind(etasim,etanuevo)
    psim <- rbind(psim,pnuevo)
    vsim  <- rbind(vsim,vnuevo)
    if (length(datos$x)>0) {
      betasim <- c(betasim,betanuevo)
      sigmasim <-c(sigmasim,sigmanuevo)
     }
    areas <- rbind(areas,nuevospara$areas)
    areas_sin <- rbind(areas_sin,nuevospara$areas_sin)
    pmatsim <- pmatsim + nuevospara$pmat

    viejos <- list(p_start=pnuevo,v_start=vnuevo,eta_start=etanuevo,
                        beta_start=betanuevo,sigma_start=sigmanuevo)  
  }
  nombres <- paste(rep('Group',ncol(etasim)),as.character(1:ncol(etasim)),sep=' ')
  colnames(etasim) <- colnames(psim) <- nombres
  salidafinal<-list(eta=etasim,p=psim,v=vsim,z=zsim,pmat=pmatsim/Nsim,areas=areas,
                    areas_sin=areas_sin,beta=betasim,sigma=sigmasim)
  }
  if (length(punto$eta_start)==1) salidafinal <- 
      gibbs_k_1(Nsim,ini,punto,par.metropolis,datos)
  return(salidafinal)
}


#####################################################################################
##############      FUNCIONES PARA EL CALCULO DE LA FINAL DE K       ################


# Función que calcula el logaritmo de la verosimilitud en un punto dado
#      Esta pensada para una covariable
#      Sirve para el caso sin covariables si bet=0, siendo x cualquier cosa (por ejemplo x=0)
lvero.un.punto <- function(theta,datos,k) {
  e <- datos$e
  y <- datos$y
  x <- datos$x
  eta <- theta[1:k]
  p <- theta[k + 1:k]
  bet <- 0
  if (length(datos$x) > 1) bet <- theta[2*k+1]
  ee <- e*exp(bet*x)
  matr <- matrix(y,ncol=1) %*% matrix(log(eta),nrow=1) - matrix(ee,ncol=1) %*% matrix(eta,nrow=1)
  maxim <- apply(matr,1,max)
  matr <- matr - maxim   
  vero <-  exp(matr)
  lvero <- sum(log(vero %*% matrix(p,ncol=1))) +sum(maxim) + bet*sum(x*y)
  return(lvero)
}


#  Función que simula de la función importante g($\nu$|d)
#    Sirve por igual para los casos con y sin covariables
fun_nus <- function(adn,k){
  a <- adn[1:k]
  d <- cumsum(adn[k + 1:(k-1)])
  nus <- adn[-(1:(2*k-1))]
  nus <- sort(c(nus,d))
  xx <- cbind(c(0,nus),c(nus,1) - c(0,nus))
  u <- runif(k) * (a+1) + c(0,cumsum(a[-k])) + (0:(k-1))
  ui <- ceiling(u)
  uu <- 1+u-ui
  nus <- xx[ui,1] + uu*xx[ui,2]
  log_nus <- sum(-log(xx[ui,2])-log(a+1))
  return(list(nus=nus/(1-nus),log_nus=log_nus))
}

# Función que calcula los estimadores naive del riesgo, los ordena y evita empates
#    Sirve por igual para los casos con y sin covariables (con cov e sera el corregido)
fun_naive_nus <- function(e,y) {
  nus <- y/(y+e)
  nus[is.na(nus)] <- 0
  nus <- sort((abs(jitter(nus))))                   # Anulamos empates
  if (min(nus)<=0) nus <- nus + min(nus) + 1.0E-06  # Para evitar no positivos
  if (max(nus)>=1) nus <- nus / max(nus) - 1.0E-07  # Para evitar mayores o iguales a 1
  return(nus)
}


final_k <- function(datos,previas,N){
    K <- length(previas$k)
    y <- datos$y
    e <- datos$e
    x <- datos$x
    e_betas_x <- matrix(rep(e,N),ncol = N)
    betas <- NULL
    # simulamos betas si hay covariables.    Las utilizaremos para todos los k
    if (length(x)>1) {
      cota <- pgamma(previas$beta$cmin,previas$beta$a,previas$beta$b)
      u <- runif(N,cota,1)
      betas <- rnorm(N) /sqrt(qgamma(u,previas$beta$a,previas$beta$b))
      e_betas_x <- e*exp(outer(x,betas))      # Nuevos 'e' (=e*exp(beta*x)), es matriz m*N
    }
    nus_naives <- apply(e_betas_x,2,fun_naive_nus,y=y)  # tambien es matriz m*N
    const <- NULL
    vero_mean <- NULL
    vero_se <- NULL
 # Para k == 1
    e_sum <- apply(e_betas_x,2,sum)
    constante <- min(e_sum)
    etas <- rgamma(N,sum(y)+1,e_sum)
    const <- cbind(const, - (sum(y)+1) * log(constante) + lgamma(sum(y)+1))
    valores <- (constante/e_sum)**(sum(y)+1)/(1+etas)**2
    vero_mean <- cbind(vero_mean,mean(valores))    #  La integral es: vero_mean * exp(const)
    vero_se <- cbind(vero_se,sd(valores)/sqrt(N))         #  El SE(int) es: vero_se * exp(const)
    # Para los k > 1
    for (k in 2:K) {
      gammas <- previas$p_v[[k]]$gammas
      alfas <- previas$p_v[[k]]$alfas
      # Simulamos de g(d), que coincide con la previa de d
      ds <- rdirichlet(N,gammas)
      # Simulamos de g(p|d) y calculamos su log_densidad en esos puntos
      As <- apply(cbind(ds,t(nus_naives)),1,fun <-function(d) apply(outer(d[-(1:k)],cumsum(d[1:k]), FUN='<'),2,sum))
      As <- t(rbind(As[1,],As[-1,]-As[-k,]) + alfas)
      ps <- t(apply(As,1,rdirichlet,n=1))
      log_den_p <- apply(((As - 1) * log(ps)),1,sum) - apply(lgamma(As),1,sum) + lgamma(apply(As,1,sum))
      As <- t(t(As) - alfas)
      # Simulamos g(nu_i|d), para i=1,...,k
      nus <- matrix(unlist(apply(cbind(As,ds[,-k],t(nus_naives)),1,fun_nus,k=k)),ncol=k+1,byrow=T)
      log_den_nus <- nus[,k+1]
      nus <- nus[,-(k+1)]
      # Calculamos el logaritmo de la funciÃ³n a integrar en todos los puntos
      lvero <- apply(cbind(nus,ps,betas),1,lvero.un.punto,datos=datos,k=k)
      lvero <- lvero -log_den_p -log_den_nus - apply(log(ds),1,sum)
      lvero <- lvero + apply((alfas - 1) * t(log(ps)),2,sum) - sum(lgamma(alfas)) + lgamma(sum(alfas))
      lvero_max <- max(lvero, na.rm = TRUE)
      const <- cbind(const,lvero_max)
      vero_mean <- cbind(vero_mean,mean(exp(lvero-lvero_max), na.rm = TRUE))
      vero_se <- cbind(vero_se,sd(exp(lvero-lvero_max), na.rm = TRUE)/sqrt(sum(!is.na(lvero))))
    }
    constante <- max(const)            # Obtenemos una constante comÃºn para todos los k's
    const <- exp(const - constante)
    vero_mean <- vero_mean * const     # Las integrales son: vero_mean * exp(constante)
    vero_se <- (vero_se * const)       # Sus errores standar son: vero_se * exp(constante)
    
    prob_finales_k<- t(vero_mean)*previas$k
    suma <- apply(prob_finales_k,2,sum)
    prob_finales_k<- t(prob_finales_k )/ suma
    nombres <- paste(rep('Group',ncol(vero_mean)),as.character(1:ncol(vero_mean)),sep=' ')
    colnames(vero_mean) <- colnames(vero_se) <- colnames(prob_finales_k) <- nombres
    
    return(list(const = constante, vero_mean=vero_mean,
                vero_se=vero_se, prob_finales_k=prob_finales_k))
  }  
  


#####################################################################################
############     FUNCIONES PARA la estimación del parámetro beta     ################


fun_beta_hat <- function(solucion) {
  conocido_k <- solucion$conocido_k
  prob_finales_k <- solucion$prob_finales_k
  med_beta_k <- var_beta_k <- IC95_beta_k <- NULL
  for (k in 1:K) {
    med_beta_k <- c(med_beta_k, mean(conocido_k[[k]]$beta))
    var_beta_k <- c(var_beta_k, var(conocido_k[[k]]$beta))
    sd_beta_k <- sqrt(var_beta_k)
    IC95_beta_k <- cbind(IC95_beta_k, quantile(conocido_k[[k]]$beta,probs=c(0.025,0.975)))
  }
  med_beta <- sum(med_beta_k*prob_finales_k$prob_finales_k)
  var_beta <- sum(var_beta_k*prob_finales_k$prob_finales_k) +
    sum(med_beta_k^2*prob_finales_k$prob_finales_k) - med_beta^2
  sd_beta <- sqrt(var_beta)
  ic95_beta_inf <- beta_IC(0.025,conocido_k,prob_finales_k,IC95_beta_k[1,])
  ic95_beta_sup <- beta_IC(0.975,conocido_k,prob_finales_k,IC95_beta_k[2,])
  ic95_beta <- c(ic95_beta_inf,ic95_beta_sup)
  descripcion_beta_k <- list(media=med_beta_k,des.tip=sd_beta_k,IC95=IC95_beta_k)
  descripcion_beta <- list(media=med_beta,des.tip=sd_beta,IC95=ic95_beta)
  return(list(descripcion_beta_k=descripcion_beta_k,descripcion_beta=descripcion_beta))
}

beta_IC <- function(cuantil,conocido_k,prob_finales_k,IC95_beta_k) {
  a <- min(IC95_beta_k); b <- max(IC95_beta_k)
  p_a <- p_b <- NULL
  for (k in 1:K) {
    p_a <- c(p_a,mean(conocido_k[[k]]$beta < a))
    p_b <- c(p_b,mean(conocido_k[[k]]$beta < b))
  }
  p_a <- sum(p_a*prob_finales_k$prob_finales_k)
  p_b <- sum(p_b*prob_finales_k$prob_finales_k)
  ab <- (a+b)/2
  p_ab <- NULL
  for (k in 1:K) p_ab <- c(p_ab, mean(conocido_k[[k]]$beta < ab))
  p_ab <- sum(p_ab*prob_finales_k$prob_finales_k)
  while (b-a>0.0001) {
    if (p_ab < cuantil) {a <- ab; p_a <- p_ab}
    if (p_ab > cuantil) {b <- ab; p_b <- p_ab}
    ab <- (a+b)/2
    p_ab <- NULL
    for (k in 1:K) p_ab <- c(p_ab, mean(conocido_k[[k]]$beta < ab))
    p_ab <- sum(p_ab*prob_finales_k$prob_finales_k)
  }
  return(ab)
}
