# Supplementary material for: A Bayesian unified framework for risk estimation and cluster identification in small area health data analysis
Source: PLoS One. 2020 May 7;15(5):e0231935. doi: 10.1371/journal.pone.0231935 (PMC7205265; doi:10.1371/journal.pone.0231935)
Supplement: S1 File — (ZIP) [file pone.0231935.s003.zip › Data_R code/Scripts_Plos_One/Scripts_Plos_One/Main_script_Scenarios.R]

###############################################################################
###  STAGE 0: Reading the data and auxiliary functions

escenario <- 1     # Select as appropriate, from 1 to 4

if (escenario == 1) {
  kreal <- 3
  datos_simul <- dget('yScen1.txt')
  true_risks <- dget('matriskScen1.txt')
}
if (escenario == 2) {
  kreal <- 7
  datos_simul <- dget('yScen2.txt')
  true_risks <- dget('matriskScen2.txt')
}
if (escenario == 3) {
  datos_simul <- dget('yScen3.txt')
  true_risks <- dget('matriskScen3.txt')
}
if (escenario == 4) {
  datos_simul <- dget('yScen4.txt')
  true_risks <- dget('matriskScen4.txt')
}
e <- c(8.571,  11.598,  19.293,  13.332,  10.251,  15.618,  72.018,  20.460,
       34.755,  19.572, 13.140,  44.967,  67.227,  35.121,  15.660,  14.601,
       45.285,  31.614, 30.897,  23.409, 25.530,  29.169,  19.740,  44.082,
       19.539,   7.923, 77.787,  14.757,  26.244,  10.593, 15.177,  73.938,
       29.475,  30.960, 27.000,  10.683,  45.381,  51.441,  18.462,  29.715,
       11.058,  58.110, 36.366,  65.913,   8.481,  24.279,   7.341,  18.258,
       61.740,  40.692, 24.303,  18.465,  75.291,  25.929,  44.472,  13.440,
       33.603,  26.523,  36.150,  21.816, 17.181,  10.296,  70.578,  16.200,
       48.267,  76.929,  116.247, 17.685,   2.997,   2.571, 3.684,   6.732,
       2.154,  38.940,   3.132,   3.738,  20.649,   7.725,   5.181,   2.259,
       4.314,  14.244,   2.466,  30.804,  24.570,  28.479)

    ## Reading funtions
source('func_mixt_Poisson.R')
fun_Km_10 <- function(x,K) K - sum((table(c(x,1:K))-1)/length(x) < 0.10)

###############################################################################
#####    Specifying priors and MCMC parameters

## Priors:
K=10; ini.k <- 1/1:K   # Prior about the number of clusters
ini.p_v <- NULL     # Priors about the hyperparameters alphas and gammas
for (k in 1:K) ini.p_v[[k]] <- list(k=k,alfas=rep(2,k),gammas=rep(1,k))
      # Priors about the hyperparameter $\sigma^{-2}$
ini.beta <- list(a = NULL, b = NULL, cmin = NULL)  # Without covariates

      # Prior object:
previas <- list(k=ini.k,p_v=ini.p_v,beta=ini.beta)

## MCMC parameters:
Nsim <- 5000      # Number of steps en Gibbs
N <- 100000       # Number of points in the posterior of k

      # Initial values for Gibbs algorithm
sigma_start <- 1
punto.ini <- list(list(p_start=1,v_start=0.5,eta_start=1,
                       beta_start=0,sigma_start=sigma_start))
for (i in 2:K) {
  punto.ini[[i]] <- list(p_start=rep(1/i,i),
                         v_start=((2:i)-0.5)/(i/2+(2:i)-0.5),
                         eta_start=(1:i)/i*2,beta_start=0,
                         sigma_start=sigma_start)
}
      # Metropolis parameters for the distribution of beta
par.metropolis <- list(l=NULL,np=NULL)

## Random seed used in the paper:
semilla <- 24680 ; set.seed(semilla, kind = 'Wichmann-Hill')  

###############################################################################
##   STAGE 2: The MCMC algorithm

prob_finales <- NULL
RM_criteria <- NULL
media_eta <- NULL
media_p <- NULL
riesgos <- NULL

for (i in 1:nrow(datos_simul)) {
  datos <- list(y=datos_simul[i,],e=e,x=0)
         # MCMC for data bank number i
  conocido_k <- NULL
  for(k in 1:K)  {
    ini <- list(p_v=previas$p_v[[k]],beta=previas$beta)  
    punto <- punto.ini[[k]]                             
    paramsim <- gibbs_k_conocida(Nsim,ini,punto,par.metropolis,datos)
    conocido_k[[k]] <- paramsim}
  prob_finales_k <- final_k(datos,previas,N)
  
         # Building the output
  if (escenario %in% 1:2) {
    eta <- conocido_k[[kreal]]$eta
    media_eta <- rbind(media_eta,apply(eta,2,mean))
    p <- conocido_k[[kreal]]$p
    media_p <- rbind(media_p,apply(p,2,mean))
  }
  prob_finales <- rbind(prob_finales,prob_finales_k$prob_finales_k)
  z <- conocido_k[[K]]$z      
  RM_criteria_i <- (table(c(apply(z,1,fun_Km_10,K=K),1:K))-1)/nrow(z)
  RM_criteria <- rbind(RM_criteria,RM_criteria_i)
  riesgos_areas <- 0
  for (k in 1:K) {
    riesgos_areas <- riesgos_areas + 
      apply(conocido_k[[k]]$areas,2,mean) * prob_finales_k$prob_finales_k[k]
  }
  riesgos <- rbind(riesgos,riesgos_areas)
}


###############################################################################
##   STAGE 3: Data analysis

if (escenario %in% 1:2) {
  mediana_eta <- round(apply(media_eta,2,median),2)
  RIC_eta <-round(apply(media_eta,2,quantile,p=0.75) - 
                  apply(media_eta,2,quantile,p=0.25),2)
  mediana_p <- round(apply(media_p,2,median),2)
  RIC_p <-round(apply(media_p,2,quantile,p=0.75) - 
                  apply(media_p,2,quantile,p=0.25),2)
}
(max_k <- table(c(apply(prob_finales,1,which.max),1:K))-1)
(RM_max <- table(c(apply(RM_criteria,1,which.max),1:K))-1) 
RMSE_mod <- sqrt(apply((riesgos-true_risks)^2,1,mean))
summary(RMSE_mod)    

##   This script ends here
###############################################################################
