# Supplementary material for: A Bayesian unified framework for risk estimation and cluster identification in small area health data analysis
Source: PLoS One. 2020 May 7;15(5):e0231935. doi: 10.1371/journal.pone.0231935 (PMC7205265; doi:10.1371/journal.pone.0231935)
Supplement: S1 File — (ZIP) [file pone.0231935.s003.zip › Data_R code/Scripts_Plos_One/Scripts_Plos_One/Main_script_Varicella.R]

###############################################################################
###  STAGE 0: Reading data and auxiliary functions
###              
Varicella_data <- read.csv2('Varicella_data.csv')
y <- Varicella_data$Counts13
e <- Varicella_data$Expects13
covariable <- Varicella_data$covariate
covariable <- (covariable - mean(covariable))/sd(covariable)

## Data list to be used in the analysis (select as appropriate)
datos <- list(y=y,e=e,x=covariable)   # Using a covariate
datos <- list(y=y,e=e,x=0)            # Without covariate

## Reading functions
source('func_mixt_Poisson.R')

###############################################################################
#####   STAGE 1:  Specifying priors and MCMC parameters

## Priors:
K=10; ini.k <- 1/1:K   # Prior about the number of clusters
ini.p_v <- NULL     # Priors about the hyperparameters alphas and gammas
for (k in 1:K) ini.p_v[[k]] <- list(k=k,alfas=rep(2,k),gammas=rep(1,k))
   # Priors about the hyperparameter $\sigma^{-2}$
ini.beta <- list(a = 1, b = 0.5, cmin = 1/25)            # Using a covariate
if (length(datos$x) == 1) {
      ini.beta <- list(a = NULL, b = NULL, cmin = NULL)} # Without covariates

   # Prior object:
previas <- list(k=ini.k,p_v=ini.p_v,beta=ini.beta)

## MCMC parameters:
Nsim <- 5000      # Number of steps en Gibbs
N <- 100000       # Number of points in the posterior of k

   # Initial values for Gibbs algorithm
sigma_start <- 2; if (length(datos$x) == 1) sigma_start <- 1
punto.ini <- list(list(p_start=1,v_start=0.5,eta_start=1,
                       beta_start=0,sigma_start=sigma_start))
for (i in 2:K) {
  punto.ini[[i]] <- list(p_start=rep(1/i,i),
                         v_start=((2:i)-0.5)/(i/2+(2:i)-0.5),
                         eta_start=(1:i)/i*2,beta_start=0,
                         sigma_start=sigma_start)
  }
   # Metropolis parameters for the distribution of beta
par.metropolis <- list(l=0.1,np=1)
if (length(datos$x) == 1) par.metropolis <- list(l=NULL,np=NULL)

## Random seed used in the paper:
semilla <- 24680 ; set.seed(semilla, kind = 'Wichmann-Hill')  

###############################################################################
##   STAGE 2: The MCMC algorithm
              # Assuming that k is known
conocido_k <- NULL
for(k in 1:K)  {
  ini <- list(p_v=previas$p_v[[k]],beta=previas$beta)  
  punto <- punto.ini[[k]]                             
  paramsim <- gibbs_k_conocida(Nsim,ini,punto,par.metropolis,datos)
  conocido_k[[k]] <- paramsim}  

     # Marginal posterior about k
prob_finales_k <- final_k(datos,previas,N)  

     # All results toghether
solucion <- list(conocido_k=conocido_k,prob_finales_k=prob_finales_k)

################################################################################
##   STAGE 3: Data analysis
              # Assuming k known
k <- 5  # Specify as appropriate
summary(conocido_k[[k]]$eta)
  apply(conocido_k[[k]]$eta,2,quantile, probs=c(0.25,0.75))
summary(conocido_k[[k]]$p)
  apply(conocido_k[[k]]$p,2,quantile, probs=c(0.25,0.75))
  
              # k unknown:
round(prob_finales_k$prob_finales_k,3)  #  Marginal posterior probability of k

        #  Estimating the coefficient of the covariate (only if it is used):
beta_hat <- fun_beta_hat(solucion)
(med_beta <- beta_hat$descripcion_beta)

riesgos_areas <- 0     #  Estimating the risk for each small area:
for (k in 1:K) {
  riesgos_areas <- riesgos_areas + 
    apply(conocido_k[[k]]$areas,2,mean) * prob_finales_k$prob_finales_k[k]
}


################################################################################
##   STAGE 4: MCMC output diagnostic

k <- 5     #  Select as appropriate, from 1 to 7

dat <- conocido_k[[k]]
eta <- dat$eta
colnames(eta) <- paste(rep('eta',ncol(eta)),colnames(eta),sep=' ')
p <- dat$p
colnames(p) <- paste(rep('p',ncol(p)),colnames(p),sep=' ')
dat_mcmc <- mcmc(cbind(eta,p))

if (length(datos$x) > 1) {
  beta <- dat$beta
  sigma <- dat$sigma
  dat_mcmc <- mcmc(cbind(eta,p,beta,sigma))
}
  
          # CODA analysis
summary(dat_mcmc)
plot(dat_mcmc)
geweke.diag(dat_mcmc)
geweke.plot(dat_mcmc)
raftery.diag(dat_mcmc)
heidel.diag(dat_mcmc)
autocorr.diag(dat_mcmc)
autocorr.plot(dat_mcmc)
crosscorr(dat_mcmc)
crosscorr.plot(dat_mcmc)


##   This script ends here
################################################################################
