# Supplementary material for: A Bayesian unified framework for risk estimation and cluster identification in small area health data analysis
Source: PLoS One. 2020 May 7;15(5):e0231935. doi: 10.1371/journal.pone.0231935 (PMC7205265; doi:10.1371/journal.pone.0231935)
Supplement: S1 File — (ZIP) [file pone.0231935.s003.zip › Data_R code/Scripts_Plos_One/Scripts_Plos_One/matriskScen2.txt]

structure(c(3.5, 0.2, 0.2, 1.5, 1.5, 0.5, 1, 3.5, 0.8, 0.8, 0.8, 
2.5, 0.5, 0.8, 2.5, 0.5, 1, 2.5, 3.5, 0.2, 1.5, 2.5, 3.5, 1.5, 
1, 1, 1.5, 1, 0.2, 0.8, 2.5, 1, 0.8, 3.5, 3.5, 1, 0.5, 0.5, 2.5, 
1, 1.5, 1.5, 2.5, 0.8, 1, 1, 3.5, 0.2, 0.2, 0.8, 1.5, 1.5, 3.5, 
0.8, 1.5, 3.5, 3.5, 0.5, 1.5, 0.2, 2.5, 3.5, 0.2, 1, 1, 1, 3.5, 
3.5, 0.2, 0.5, 0.5, 2.5, 1.5, 1.5, 3.5, 1.5, 0.8, 3.5, 3.5, 3.5, 
1.5, 0.8, 1.5, 1, 0.2, 0.2, 2.5, 0.5, 0.5, 0.8, 0.5, 2.5, 0.2, 
0.5, 0.5, 1.5, 1.5, 2.5, 2.5, 0.5, 0.2, 2.5, 0.5, 0.8, 1, 2.5, 
1, 3.5, 0.2, 3.5, 1.5, 1.5, 0.2, 2.5, 2.5, 1, 1, 1, 2.5, 1.5, 
1.5, 2.5, 0.8, 0.2, 3.5, 1.5, 1.5, 0.8, 0.2, 1, 0.8, 1.5, 1, 
0.2, 0.2, 3.5, 1, 1.5, 2.5, 2.5, 0.5, 1, 3.5, 0.8, 0.8, 0.5, 
1, 2.5, 1.5, 0.2, 0.2, 2.5, 1.5, 0.5, 1.5, 3.5, 1, 1, 3.5, 1, 
0.8, 0.2, 0.2, 0.5, 0.8, 2.5, 1, 3.5, 3.5, 2.5, 3.5, 1, 2.5, 
0.2, 2.5, 0.2, 2.5, 2.5, 1.5, 2.5, 1.5, 0.5, 1, 0.8, 0.8, 1.5, 
2.5, 1.5, 1.5, 0.8, 3.5, 0.8, 0.2, 0.8, 1, 0.8, 0.8, 3.5, 0.8, 
1, 0.2, 2.5, 3.5, 0.2, 0.8, 1.5, 0.2, 3.5, 1.5, 2.5, 1.5, 0.5, 
0.2, 2.5, 0.8, 1.5, 0.8, 0.8, 2.5, 1, 3.5, 3.5, 0.8, 0.5, 0.5, 
0.8, 1, 2.5, 0.8, 1.5, 0.8, 1.5, 1, 0.2, 0.8, 0.8, 3.5, 3.5, 
2.5, 1, 0.2, 3.5, 0.8, 0.5, 1.5, 0.8, 0.8, 0.8, 0.8, 1, 2.5, 
0.8, 2.5, 3.5, 3.5, 0.2, 0.5, 0.5, 1, 0.5, 0.2, 0.5, 0.2, 0.5, 
0.8, 3.5, 0.5, 2.5, 1.5, 0.2, 3.5, 1, 1, 0.5, 0.2, 1, 0.5, 1.5, 
1.5, 3.5, 0.5, 0.5, 1.5, 0.2, 0.2, 0.2, 1, 0.2, 3.5, 1.5, 0.5, 
2.5, 1, 3.5, 0.2, 2.5, 1.5, 2.5, 0.8, 0.8, 2.5, 0.2, 0.2, 1.5, 
0.2, 1.5, 0.2, 0.5, 0.2, 0.5, 0.5, 0.8, 2.5, 0.8, 1.5, 0.5, 0.8, 
1, 3.5, 0.5, 3.5, 1.5, 1, 0.5, 0.5, 1.5, 1, 1, 3.5, 1.5, 1.5, 
0.2, 0.2, 3.5, 1.5, 0.2, 0.5, 0.2, 0.8, 0.2, 0.2, 3.5, 0.8, 1.5, 
0.2, 1, 0.2, 1.5, 1, 3.5, 0.5, 1.5, 0.5, 1, 0.2, 1.5, 0.2, 2.5, 
0.2, 0.2, 0.8, 3.5, 1, 0.2, 0.2, 0.8, 1.5, 0.5, 3.5, 1, 1.5, 
1, 1.5, 0.2, 0.5, 0.5, 1.5, 2.5, 3.5, 3.5, 1.5, 1, 2.5, 1.5, 
1.5, 1, 1.5, 0.8, 0.2, 0.5, 3.5, 1.5, 1, 3.5, 2.5, 1.5, 1, 0.8, 
1.5, 1, 3.5, 3.5, 0.2, 3.5, 3.5, 2.5, 0.5, 1.5, 0.2, 0.5, 3.5, 
1, 1.5, 0.2, 1, 1.5, 3.5, 0.5, 0.8, 3.5, 0.5, 0.2, 0.2, 0.2, 
2.5, 2.5, 3.5, 3.5, 1.5, 0.8, 3.5, 1, 0.5, 0.5, 2.5, 2.5, 0.5, 
0.2, 1, 0.5, 1, 0.5, 0.8, 0.5, 0.2, 1, 0.5, 0.5, 2.5, 2.5, 2.5, 
0.8, 1, 1, 1.5, 2.5, 1, 3.5, 0.2, 0.5, 0.8, 3.5, 1.5, 1.5, 0.5, 
0.2, 0.5, 0.5, 1.5, 1, 1, 1, 1.5, 1, 0.8, 2.5, 3.5, 0.2, 1.5, 
0.2, 3.5, 0.5, 3.5, 0.2, 1.5, 3.5, 1, 2.5, 1.5, 2.5, 1, 1, 1, 
1.5, 2.5, 0.8, 2.5, 1, 0.2, 0.5, 0.2, 0.8, 0.8, 2.5, 1.5, 2.5, 
2.5, 0.5, 1, 0.5, 1, 0.8, 1.5, 0.2, 0.2, 1, 0.5, 0.5, 0.5, 1, 
0.2, 2.5, 0.5, 0.2, 3.5, 2.5, 0.8, 0.2, 0.5, 0.8, 0.2, 0.5, 0.5, 
1, 0.5, 0.5, 1, 0.5, 0.2, 3.5, 0.8, 2.5, 0.8, 0.5, 1, 1, 0.8, 
3.5, 3.5, 2.5, 3.5, 0.5, 0.8, 1, 1.5, 0.5, 1, 0.8, 1, 0.5, 0.5, 
1, 3.5, 3.5, 0.2, 3.5, 3.5, 0.5, 2.5, 2.5, 0.2, 2.5, 1.5, 2.5, 
1.5, 1, 0.5, 0.2, 3.5, 2.5, 0.2, 3.5, 0.5, 0.2, 1.5, 0.2, 0.8, 
0.2, 0.2, 0.2, 0.5, 2.5, 3.5, 1.5, 3.5, 0.2, 0.2, 1, 0.2, 3.5, 
1, 1.5, 0.8, 0.2, 3.5, 1.5, 1.5, 0.2, 0.5, 2.5, 3.5, 1.5, 0.2, 
1.5, 0.2, 3.5, 1, 2.5, 0.8, 2.5, 3.5, 1.5, 0.5, 0.8, 2.5, 2.5, 
0.2, 0.8, 1.5, 0.8, 2.5, 0.5, 0.5, 0.5, 3.5, 0.2, 3.5, 1, 1, 
0.2, 0.8, 3.5, 0.2, 2.5, 0.5, 0.2, 0.8, 0.5, 0.5, 1, 0.5, 3.5, 
0.2, 0.8, 3.5, 0.8, 1, 0.8, 1, 2.5, 0.8, 0.2, 2.5, 0.8, 3.5, 
0.5, 1, 0.5, 2.5, 0.8, 3.5, 1.5, 1, 0.2, 0.8, 0.2, 3.5, 1.5, 
2.5, 1.5, 0.5, 1.5, 0.5, 2.5, 0.5, 0.8, 2.5, 3.5, 1.5, 1.5, 1.5, 
2.5, 3.5, 1.5, 2.5, 2.5, 0.5, 0.2, 0.8, 1, 1, 3.5, 0.8, 0.8, 
3.5, 2.5, 3.5, 3.5, 3.5, 3.5, 0.8, 2.5, 2.5, 1.5, 3.5, 1.5, 0.5, 
1.5, 0.2, 0.2, 2.5, 1, 0.8, 3.5, 1.5, 0.8, 3.5, 0.5, 1, 0.8, 
0.8, 0.2, 0.8, 0.2, 0.8, 1, 1, 1.5, 0.5, 3.5, 2.5, 0.8, 0.5, 
1.5, 1, 0.5, 3.5, 1.5, 0.5, 0.8, 2.5, 0.5, 3.5, 1.5, 0.8, 0.2, 
3.5, 0.2, 3.5, 0.2, 2.5, 0.2, 0.2, 0.8, 0.2, 0.5, 0.2, 1.5, 1.5, 
1.5, 0.8, 0.8, 0.8, 0.2, 1, 0.2, 0.2, 0.8, 0.2, 1, 0.8, 1.5, 
0.5, 2.5, 0.8, 0.8, 0.2, 0.8, 3.5, 2.5, 0.5, 1.5, 1, 2.5, 1.5, 
1, 1, 0.8, 0.8, 0.5, 3.5, 0.2, 2.5, 1.5, 0.8, 2.5, 2.5, 0.5, 
0.2, 3.5, 0.2, 0.8, 3.5, 1, 1.5, 0.5, 0.5, 0.8, 1.5, 1, 1, 1.5, 
1, 3.5, 3.5, 1, 0.5, 0.8, 1, 1.5, 0.5, 3.5, 0.5, 0.5, 0.2, 3.5, 
3.5, 2.5, 0.2, 0.8, 1, 1, 2.5, 0.5, 1, 1, 2.5, 3.5, 3.5, 2.5, 
2.5, 1.5, 0.8, 0.2, 0.2, 1.5, 2.5, 2.5, 3.5, 2.5, 0.8, 1.5, 0.8, 
3.5, 3.5, 0.5, 1, 3.5, 0.5, 1.5, 0.2, 0.5, 0.5, 1, 0.2, 0.5, 
2.5, 2.5, 2.5, 1, 1.5, 0.8, 0.8, 0.5, 3.5, 3.5, 0.8, 0.5, 3.5, 
0.8, 0.8, 2.5, 0.2, 0.8, 2.5, 2.5, 0.2, 2.5, 0.2, 0.8, 0.5, 1, 
2.5, 2.5, 0.2, 3.5, 3.5, 0.5, 3.5, 0.2, 3.5, 0.5, 0.8, 2.5, 1, 
1, 3.5, 2.5, 1, 0.2, 0.8, 1.5, 0.5, 2.5, 3.5, 3.5, 3.5, 0.2, 
0.2, 0.8, 2.5, 2.5, 3.5, 0.2, 0.2, 0.5, 0.2, 1.5, 2.5, 0.2, 1.5, 
0.8, 2.5, 0.8, 0.2, 2.5, 0.2, 0.8, 0.2, 1.5, 2.5, 2.5, 0.8, 0.2, 
0.5, 1, 0.2, 1, 3.5, 0.5, 2.5, 0.8, 0.8, 0.2, 1, 2.5, 1.5, 1.5, 
1.5, 3.5, 0.8, 2.5, 2.5, 0.5, 0.5, 0.2, 0.5, 0.5, 2.5, 1.5, 1, 
1.5, 1.5, 0.8, 1.5, 1, 1.5, 0.2, 0.5, 3.5, 1.5, 1.5, 0.8, 3.5, 
2.5, 3.5, 1, 0.5, 1.5, 2.5, 0.8, 0.2, 1.5, 0.2, 3.5, 0.2, 2.5, 
3.5, 3.5, 0.5, 0.2, 1, 1.5, 0.2, 0.8, 1, 0.2, 0.5, 1.5, 2.5, 
0.2, 1.5, 3.5, 1, 2.5, 0.2, 2.5, 2.5, 0.2, 3.5, 0.5, 0.8, 3.5, 
0.8, 3.5, 3.5, 2.5, 0.5, 1.5, 1.5, 2.5, 0.8, 1.5, 0.8, 0.2, 1, 
1.5, 2.5, 1, 1, 0.8, 1, 0.2, 0.8, 3.5, 1, 3.5, 3.5, 0.5, 0.8, 
1.5, 1.5, 1.5, 1.5, 2.5, 2.5, 1.5, 0.2, 3.5, 2.5, 3.5, 0.2, 1, 
0.2, 0.2, 0.5, 1.5, 1, 2.5, 0.5, 2.5, 1, 0.8, 0.8, 0.2, 3.5, 
1, 0.5, 0.8, 0.5, 1, 0.5, 2.5, 2.5, 0.5, 2.5, 0.8, 1.5, 1, 0.5, 
0.8, 1, 0.2, 0.2, 3.5, 2.5, 0.2, 0.8, 0.2, 2.5, 2.5, 1.5, 2.5, 
1.5, 2.5, 3.5, 3.5, 3.5, 0.5, 0.8, 0.8, 0.8, 0.5, 0.2, 1, 1, 
2.5, 2.5, 0.5, 0.5, 0.2, 3.5, 2.5, 3.5, 0.5, 0.8, 0.8, 0.2, 2.5, 
0.2, 1.5, 3.5, 0.5, 1, 1.5, 0.5, 3.5, 1, 0.2, 1.5, 0.2, 1, 1.5, 
1, 0.8, 0.8, 0.2, 3.5, 1.5, 2.5, 0.2, 2.5, 1.5, 3.5, 2.5, 0.2, 
0.8, 0.8, 3.5, 1, 0.5, 0.8, 0.5, 1, 1.5, 0.2, 3.5, 1, 1, 1.5, 
1, 3.5, 0.2, 1, 1, 2.5, 2.5, 2.5, 0.8, 0.5, 3.5, 0.5, 0.5, 0.8, 
0.8, 1.5, 0.8, 2.5, 0.2, 0.8, 2.5, 0.5, 0.5, 0.8, 0.2, 1, 1.5, 
2.5, 2.5, 1.5, 1.5, 2.5, 0.5, 0.8, 0.5, 1, 3.5, 3.5, 0.5, 0.2, 
1.5, 0.5, 0.8, 0.2, 0.5, 0.2, 0.5, 0.5, 1.5, 2.5, 0.8, 3.5, 2.5, 
0.8, 0.2, 2.5, 1, 0.2, 3.5, 0.5, 1.5, 0.2, 2.5, 2.5, 0.8, 0.2, 
0.2, 0.2, 0.8, 1, 3.5, 2.5, 0.2, 1.5, 0.8, 2.5, 1.5, 0.5, 1.5, 
0.2, 1, 0.2, 0.8, 1.5, 3.5, 0.5, 0.8, 0.8, 0.5, 1, 0.8, 0.5, 
2.5, 0.8, 0.5, 0.5, 1, 0.8, 1.5, 0.8, 1, 2.5, 0.8, 0.2, 1.5, 
3.5, 0.5, 0.2, 0.2, 0.2, 2.5, 1.5, 0.8, 1.5, 1, 3.5, 1, 1, 3.5, 
0.2, 0.8, 3.5, 0.5, 0.8, 0.8, 3.5, 0.8, 0.2, 0.8, 3.5, 0.8, 2.5, 
3.5, 0.5, 0.5, 0.5, 1, 0.8, 1, 1, 0.8, 0.5, 0.8, 0.2, 3.5, 1.5, 
1, 1.5, 3.5, 1, 3.5, 3.5, 0.5, 2.5, 0.2, 0.8, 3.5, 3.5, 1, 0.5, 
1, 1, 0.2, 0.5, 2.5, 1, 0.8, 0.5, 1.5, 1.5, 2.5, 1, 3.5, 1.5, 
1.5, 2.5, 1.5, 0.2, 0.2, 1.5, 0.5, 1.5, 1, 3.5, 1.5, 0.2, 1, 
1, 1.5, 0.8, 1, 1, 0.2, 0.8, 0.2, 2.5, 1.5, 1.5, 0.8, 0.5, 0.5, 
3.5, 2.5, 1.5, 3.5, 0.2, 0.5, 0.2, 3.5, 2.5, 0.8, 0.5, 2.5, 0.5, 
1, 0.5, 0.8, 2.5, 0.2, 0.5, 1.5, 1.5, 0.8, 2.5, 2.5, 2.5, 0.2, 
2.5, 0.2, 1.5, 0.5, 0.5, 3.5, 0.2, 0.5, 0.8, 0.5, 0.5, 0.8, 0.2, 
2.5, 1.5, 3.5, 2.5, 3.5, 0.2, 3.5, 3.5, 3.5, 2.5, 0.5, 0.2, 3.5, 
0.2, 3.5, 0.2, 1, 0.5, 0.2, 1.5, 1.5, 3.5, 1, 0.5, 1, 2.5, 2.5, 
2.5, 1, 1, 0.2, 0.5, 3.5, 1, 3.5, 0.5, 2.5, 0.2, 0.8, 1, 0.5, 
0.8, 0.5, 0.5, 0.5, 1, 1, 0.2, 0.8, 3.5, 2.5, 1.5, 0.8, 1, 0.8, 
2.5, 1.5, 1.5, 0.2, 1, 2.5, 1, 0.2, 1, 0.5, 0.5, 3.5, 1.5, 0.2, 
0.8, 1.5, 1.5, 0.2, 1, 2.5, 0.2, 0.8, 1.5, 1.5, 0.5, 2.5, 1.5, 
2.5, 0.5, 0.2, 1.5, 0.2, 2.5, 0.5, 1.5, 3.5, 1, 0.5, 3.5, 3.5, 
1.5, 2.5, 0.2, 0.2, 1, 1, 0.5, 0.5, 3.5, 2.5, 2.5, 0.8, 1.5, 
1.5, 3.5, 1.5, 1, 1.5, 1, 0.5, 0.5, 2.5, 3.5, 1.5, 0.8, 0.5, 
3.5, 1.5, 3.5, 2.5, 0.5, 2.5, 0.5, 2.5, 0.2, 1, 1.5, 0.2, 2.5, 
2.5, 3.5, 0.8, 2.5, 2.5, 1, 1.5, 2.5, 2.5, 1, 3.5, 1.5, 0.5, 
0.5, 0.2, 0.5, 0.8, 0.8, 0.8, 3.5, 0.2, 0.5, 2.5, 1, 1.5, 1.5, 
3.5, 0.5, 2.5, 0.5, 0.8, 0.8, 0.5, 0.8, 1.5, 0.2, 2.5, 0.2, 1, 
0.8, 2.5, 1, 0.5, 3.5, 0.8, 3.5, 0.5, 0.2, 1.5, 1.5, 2.5, 1, 
0.5, 0.2, 3.5, 0.2, 0.2, 0.5, 1.5, 0.2, 0.5, 2.5, 0.5, 0.8, 0.2, 
0.2, 0.2, 3.5, 3.5, 2.5, 0.5, 3.5, 2.5, 0.8, 0.5, 3.5, 0.2, 1, 
3.5, 3.5, 0.5, 2.5, 0.2, 3.5, 0.2, 0.2, 0.2, 0.8, 0.8, 0.2, 3.5, 
1, 3.5, 0.2, 1.5, 0.8, 0.5, 0.2, 2.5, 3.5, 0.5, 1, 0.8, 0.2, 
3.5, 0.5, 1, 0.8, 3.5, 1.5, 1.5, 0.8, 0.5, 1.5, 0.2, 0.8, 0.8, 
0.5, 0.2, 2.5, 1, 0.2, 1, 2.5, 0.2, 2.5, 0.2, 0.2, 0.2, 1, 2.5, 
3.5, 3.5, 1.5, 3.5, 0.2, 0.2, 0.8, 2.5, 3.5, 3.5, 2.5, 0.5, 0.2, 
0.8, 1.5, 0.8, 1, 1, 1, 0.8, 1.5, 3.5, 0.2, 0.5, 0.8, 0.5, 1.5, 
3.5, 0.5, 2.5, 0.8, 0.5, 3.5, 0.5, 3.5, 1, 2.5, 0.2, 2.5, 1.5, 
0.8, 0.5, 0.5, 0.8, 0.5, 3.5, 0.2, 0.2, 0.8, 3.5, 1, 0.2, 3.5, 
1.5, 3.5, 2.5, 1, 0.5, 1.5, 1, 1, 2.5, 0.8, 0.5, 3.5, 1, 1.5, 
1.5, 0.5, 3.5, 3.5, 1.5, 0.2, 3.5, 1.5, 1.5, 0.5, 2.5, 1, 1, 
3.5, 0.5, 1.5, 0.8, 1, 0.8, 1.5, 2.5, 1.5, 0.2, 1.5, 0.2, 1.5, 
1, 1.5, 1, 1.5, 2.5, 1.5, 0.2, 3.5, 3.5, 1, 1, 0.8, 2.5, 2.5, 
0.2, 0.8, 1.5, 1, 2.5, 1.5, 0.8, 2.5, 1, 1.5, 0.8, 3.5, 0.8, 
1, 0.2, 1, 1.5, 1.5, 1, 1.5, 0.5, 3.5, 1.5, 0.2, 1, 1.5, 0.8, 
0.8, 0.5, 0.2, 0.2, 3.5, 1.5, 0.8, 3.5, 0.5, 3.5, 3.5, 0.2, 0.2, 
1.5, 1.5, 0.8, 2.5, 1, 0.2, 0.5, 0.5, 3.5, 1.5, 0.2, 2.5, 1, 
2.5, 0.5, 1, 1, 2.5, 0.5, 2.5, 2.5, 0.8, 0.8, 1.5, 3.5, 1.5, 
1, 0.5, 1.5, 1, 0.8, 0.2, 3.5, 0.5, 3.5, 1.5, 1, 1, 2.5, 2.5, 
1.5, 2.5, 3.5, 1.5, 3.5, 1, 1.5, 3.5, 0.2, 1, 1, 0.5, 0.8, 2.5, 
1.5, 0.5, 1.5, 1, 3.5, 3.5, 1.5, 3.5, 0.2, 1, 2.5, 3.5, 1.5, 
3.5, 1.5, 3.5, 3.5, 2.5, 0.5, 0.5, 2.5, 0.2, 2.5, 0.5, 3.5, 2.5, 
0.5, 2.5, 0.2, 0.2, 0.2, 0.5, 0.8, 1.5, 0.2, 3.5, 0.5, 1, 0.2, 
2.5, 3.5, 1.5, 0.2, 1, 0.5, 3.5, 3.5, 1.5, 0.8, 1, 0.5, 2.5, 
0.5, 0.8, 3.5, 0.8, 3.5, 1.5, 3.5, 0.2, 0.8, 1, 1.5, 0.8, 1, 
0.8, 0.8, 3.5, 1, 1, 1, 1.5, 1, 0.8, 0.8, 0.8, 3.5, 3.5, 0.2, 
1.5, 2.5, 0.2, 0.5, 0.2, 0.5, 0.8, 1.5, 0.2, 3.5, 2.5, 0.5, 3.5, 
0.2, 3.5, 0.8, 0.2, 2.5, 1, 1, 2.5, 1, 1.5, 3.5, 2.5, 2.5, 1, 
1, 3.5, 0.5, 0.5, 0.2, 1, 1, 1.5, 0.8, 2.5, 3.5, 0.8, 0.2, 3.5, 
0.8, 1.5, 2.5, 1.5, 0.2, 1, 0.5, 3.5, 2.5, 1.5, 0.2, 0.8, 3.5, 
2.5, 1, 1, 0.5, 0.8, 3.5, 0.8, 0.2, 2.5, 0.8, 1.5, 1.5, 1.5, 
0.5, 1.5, 0.2, 0.8, 1, 0.2, 2.5, 1.5, 0.8, 1, 0.8, 0.5, 1, 1, 
3.5, 3.5, 2.5, 0.5, 1, 0.2, 1, 1.5, 1.5, 3.5, 1, 0.8, 0.2, 1, 
2.5, 0.8, 1, 0.8, 3.5, 3.5, 2.5, 1.5, 1, 0.5, 2.5, 2.5, 1.5, 
2.5, 3.5, 0.8, 2.5, 0.2, 0.8, 2.5, 3.5, 2.5, 0.8, 1, 2.5, 0.5, 
1.5, 0.5, 0.2, 0.8, 1, 0.5, 3.5, 1.5, 0.5, 0.5, 1.5, 1, 0.8, 
3.5, 3.5, 0.2, 2.5, 1, 1, 1.5, 0.8, 1.5, 0.8, 1.5, 0.8, 3.5, 
1, 2.5, 0.8, 0.8, 0.5, 0.2, 0.2, 1, 1, 1.5, 2.5, 1.5, 0.5, 0.5, 
0.2, 2.5, 1.5, 1, 0.2, 0.8, 2.5, 2.5, 1.5, 0.5, 0.8, 0.5, 0.5, 
0.8, 0.5, 2.5, 0.8, 2.5, 3.5, 0.8, 3.5, 0.8, 1, 1.5, 0.5, 3.5, 
2.5, 1, 1.5, 0.8, 0.5, 1.5, 3.5, 0.8, 1, 0.2, 0.2, 1, 0.5, 0.2, 
1, 3.5, 0.2, 2.5, 3.5, 3.5, 0.2, 3.5, 0.2, 0.2, 2.5, 3.5, 1.5, 
0.8, 0.8, 0.5, 0.8, 3.5, 0.8, 0.2, 0.5, 3.5, 3.5, 0.2, 3.5, 0.8, 
0.8, 0.8, 3.5, 1.5, 2.5, 0.8, 2.5, 3.5, 1, 0.2, 0.8, 1, 0.5, 
0.2, 0.8, 1.5, 0.8, 2.5, 0.8, 1.5, 1, 3.5, 0.5, 0.2, 3.5, 1.5, 
3.5, 0.5, 1.5, 1.5, 0.5, 0.2, 1.5, 0.5, 0.2, 1, 1, 0.2, 0.5, 
0.8, 2.5, 2.5, 0.2, 0.2, 1, 0.2, 1.5, 2.5, 0.8, 0.5, 0.8, 2.5, 
2.5, 0.5, 2.5, 1.5, 2.5, 1.5, 3.5, 0.2, 1, 1.5, 2.5, 2.5, 0.5, 
2.5, 1, 0.5, 2.5, 2.5, 1, 1, 0.5, 0.5, 2.5, 3.5, 0.8, 2.5, 2.5, 
0.5, 0.8, 0.8, 0.8, 0.2, 0.5, 0.2, 1.5, 3.5, 1, 3.5, 0.5, 0.5, 
0.8, 0.5, 0.2, 1.5, 3.5, 1, 1.5, 1, 0.8, 0.8, 2.5, 0.8, 1.5, 
0.2, 0.2, 2.5, 0.2, 1.5, 2.5, 1, 1.5, 0.2, 0.2, 0.2, 0.5, 2.5, 
3.5, 1, 0.2, 0.2, 0.8, 0.5, 1, 1, 1, 0.5, 0.8, 0.8, 0.5, 0.5, 
0.5, 3.5, 2.5, 0.8, 3.5, 3.5, 1.5, 1, 1.5, 0.5, 1, 0.8, 3.5, 
0.5, 3.5, 0.2, 1.5, 1.5, 1.5, 1, 0.2, 3.5, 1, 0.8, 1.5, 1.5, 
0.2, 2.5, 3.5, 2.5, 1.5, 0.5, 3.5, 3.5, 0.8, 1.5, 3.5, 1.5, 1.5, 
1, 0.2, 1.5, 0.8, 0.2, 0.2, 2.5, 3.5, 2.5, 2.5, 0.2, 0.8, 0.5, 
0.8, 1, 3.5, 1, 0.2, 1, 1, 2.5, 1.5, 3.5, 0.8, 0.5, 0.8, 1, 3.5, 
0.5, 3.5, 2.5, 2.5, 2.5, 0.2, 2.5, 0.2, 3.5, 1, 1, 2.5, 1.5, 
0.2, 1.5, 0.8, 0.5, 0.8, 2.5, 2.5, 2.5, 1.5, 1, 3.5, 3.5, 0.5, 
1.5, 1, 1, 3.5, 1, 0.5, 3.5, 1, 1, 3.5, 0.2, 0.2, 0.2, 0.5, 0.8, 
3.5, 1, 1, 2.5, 0.2, 0.2, 3.5, 2.5, 0.5, 1, 0.8, 1, 2.5, 1.5, 
1.5, 0.8, 3.5, 0.2, 0.8, 2.5, 1, 0.2, 0.2, 0.5, 0.5, 3.5, 1, 
0.2, 2.5, 0.5, 1, 0.8, 1, 0.2, 1.5, 0.5, 0.8, 1.5, 2.5, 0.5, 
0.5, 0.5, 0.2, 0.5, 0.5, 0.2, 1.5, 1.5, 3.5, 0.2, 2.5, 1.5, 0.2, 
2.5, 1.5, 1.5, 0.5, 2.5, 0.8, 0.5, 1, 1.5, 0.5, 0.5, 1.5, 0.8, 
0.5, 0.5, 0.2, 1.5, 1.5, 0.5, 1, 3.5, 0.2, 3.5, 0.8, 3.5, 0.2, 
0.2, 1.5, 0.8, 2.5, 2.5, 3.5, 1.5, 1, 1.5, 2.5, 0.2, 3.5, 1, 
2.5, 1, 3.5, 1, 0.8, 1.5, 0.8, 3.5, 1.5, 0.2, 1, 0.5, 0.2, 1, 
0.2, 1, 1, 0.5, 1, 0.8, 1.5, 1.5, 3.5, 0.2, 2.5, 2.5, 0.2, 1.5, 
0.8, 0.2, 3.5, 3.5, 3.5, 0.8, 2.5, 1, 0.8, 0.5, 0.2, 1.5, 3.5, 
2.5, 0.2, 0.5, 0.8, 2.5, 2.5, 2.5, 0.5, 0.2, 0.5, 0.2, 0.5, 1.5, 
1, 1.5, 3.5, 1, 0.2, 1.5, 0.8, 0.8, 2.5, 1.5, 0.5, 1.5, 0.5, 
0.8, 0.2, 0.8, 3.5, 1.5, 0.2, 0.5, 3.5, 0.8, 1, 2.5, 0.2, 3.5, 
1, 0.8, 0.2, 3.5, 2.5, 1, 0.8, 1, 1, 2.5, 2.5, 0.2, 1.5, 3.5, 
0.2, 0.2, 3.5, 3.5, 1, 1, 1.5, 0.2, 0.2, 0.5, 3.5, 3.5, 0.8, 
0.5, 0.8, 3.5, 0.2, 0.5, 0.5, 0.2, 0.5, 0.5, 0.5, 0.2, 3.5, 1, 
1.5, 0.8, 1, 0.2, 3.5, 1.5, 3.5, 0.8, 2.5, 0.8, 1, 1.5, 2.5, 
3.5, 0.5, 1.5, 3.5, 0.2, 1, 0.2, 1, 0.2, 2.5, 3.5, 1, 2.5, 0.2, 
0.5, 0.5, 0.5, 0.2, 0.2, 1, 0.5, 0.5, 1, 0.8, 1, 1, 0.2, 2.5, 
3.5, 0.5, 0.8, 0.2, 3.5, 0.8, 1.5, 0.2, 0.8, 3.5, 0.5, 2.5, 1.5, 
3.5, 0.5, 3.5, 0.8, 0.5, 0.8, 2.5, 2.5, 2.5, 1, 3.5, 0.5, 0.5, 
0.5, 3.5, 0.2, 0.5, 0.2, 2.5, 2.5, 0.5, 0.2, 3.5, 0.8, 3.5, 2.5, 
3.5, 0.2, 1, 0.5, 3.5, 0.2, 0.2, 3.5, 3.5, 0.5, 1, 3.5, 0.2, 
0.2, 0.8, 0.2, 0.5, 0.8, 0.8, 3.5, 1.5, 1, 0.8, 3.5, 3.5, 1.5, 
2.5, 0.8, 1.5, 3.5, 0.8, 0.8, 0.8, 1, 0.2, 1.5, 0.5, 0.2, 0.5, 
0.2, 3.5, 1.5, 2.5, 2.5, 0.8, 1.5, 2.5, 3.5, 0.2, 3.5, 0.2, 0.5, 
2.5, 3.5, 0.5, 2.5, 2.5, 3.5, 0.8, 1.5, 2.5, 2.5, 2.5, 0.5, 0.2, 
2.5, 0.2, 1, 1, 2.5, 0.8, 0.2, 1, 0.2, 1.5, 1.5, 0.8, 0.8, 0.8, 
0.5, 0.5, 1.5, 2.5, 1.5, 0.2, 2.5, 0.8, 0.5, 2.5, 0.2, 0.2, 1, 
1.5, 3.5, 1, 0.5, 3.5, 2.5, 2.5, 2.5, 0.5, 1, 0.2, 1, 0.2, 1.5, 
1, 1, 0.2, 3.5, 0.8, 0.5, 0.2, 1, 0.8, 1.5, 0.8, 3.5, 0.8, 1, 
0.2, 0.2, 1.5, 0.5, 0.2, 0.8, 1, 0.2, 0.8, 0.5, 1.5, 0.5, 3.5, 
0.2, 3.5, 3.5, 0.8, 0.2, 3.5, 1.5, 1.5, 1.5, 1, 0.2, 0.2, 3.5, 
0.2, 0.5, 1, 0.5, 0.2, 2.5, 0.5, 0.5, 0.2, 0.8, 1.5, 1, 2.5, 
2.5, 3.5, 0.8, 1, 0.8, 1, 3.5, 1.5, 1, 0.2, 1, 1.5, 0.8, 0.8, 
1.5, 1, 0.8, 0.8, 0.8, 0.8, 3.5, 1, 1, 2.5, 3.5, 0.8, 2.5, 0.2, 
0.2, 1.5, 0.5, 2.5, 0.5, 2.5, 3.5, 1.5, 0.8, 2.5, 0.5, 0.2, 2.5, 
0.5, 1.5, 0.2, 1, 0.8, 3.5, 1, 2.5, 1.5, 0.2, 2.5, 3.5, 0.5, 
2.5, 1, 1.5, 1, 1, 1.5, 3.5, 0.5, 0.8, 1, 1, 0.5, 0.2, 0.5, 3.5, 
0.8, 1.5, 2.5, 0.8, 3.5, 3.5, 1, 0.5, 1, 0.2, 1.5, 2.5, 2.5, 
0.5, 0.2, 0.5, 3.5, 0.8, 1.5, 3.5, 3.5, 0.8, 0.2, 1.5, 0.2, 2.5, 
3.5, 0.2, 0.5, 2.5, 3.5, 1.5, 1, 2.5, 0.8, 0.2, 3.5, 3.5, 1, 
0.8, 0.5, 2.5, 1, 0.2, 3.5, 1, 1, 1.5, 1.5, 0.2, 2.5, 2.5, 1, 
1, 2.5, 0.5, 2.5, 2.5, 0.2, 3.5, 2.5, 0.8, 0.5, 0.2, 0.8, 0.2, 
1.5, 0.2, 1, 0.8, 0.8, 1.5, 0.2, 0.5, 1.5, 1.5, 1.5, 1.5, 0.2, 
0.5, 0.2, 2.5, 3.5, 1, 0.5, 0.5, 0.8, 1, 2.5, 3.5, 3.5, 3.5, 
0.2, 0.8, 1.5, 0.5, 1.5, 0.5, 0.2, 1.5, 0.2, 0.2, 2.5, 2.5, 2.5, 
0.2, 1, 0.8, 0.2, 1, 0.5, 0.8, 1.5, 0.5, 1.5, 2.5, 0.8, 1, 2.5, 
2.5, 3.5, 2.5, 0.5, 0.8, 2.5, 0.2, 0.2, 0.2, 1.5, 0.8, 0.8, 3.5, 
0.5, 0.8, 0.2, 2.5, 3.5, 0.5, 2.5, 1, 0.2, 0.8, 3.5, 0.5, 1.5, 
0.8, 3.5, 1, 1, 2.5, 2.5, 0.5, 0.8, 0.5, 0.5, 1, 2.5, 0.8, 0.8, 
0.8, 1.5, 2.5, 0.8, 0.8, 1, 2.5, 1.5, 1.5, 0.8, 0.2, 0.2, 1, 
0.2, 0.8, 3.5, 3.5, 1.5, 2.5, 0.5, 1.5, 0.2, 1, 0.8, 1.5, 0.8, 
0.5, 0.8, 1.5, 0.5, 0.5, 0.2, 0.8, 0.5, 3.5, 2.5, 0.8, 1, 0.2, 
2.5, 0.2, 3.5, 1.5, 0.8, 0.2, 1.5, 3.5, 1.5, 2.5, 1, 0.5, 3.5, 
0.8, 1, 0.5, 2.5, 1, 1.5, 2.5, 0.2, 1, 1.5, 3.5, 1, 0.2, 0.2, 
0.5, 0.5, 0.5, 0.5, 0.2, 1.5, 0.2, 1.5, 1, 1, 1.5, 1, 0.8, 1.5, 
0.8, 2.5, 1, 2.5, 2.5, 1.5, 0.2, 0.8, 0.5, 0.8, 1, 3.5, 1.5, 
0.8, 0.5, 0.2, 1.5, 0.5, 3.5, 0.5, 3.5, 2.5, 1.5, 1, 3.5, 1, 
3.5, 2.5, 0.5, 0.5, 0.2, 0.8, 0.8, 1.5, 2.5, 0.5, 0.8, 0.2, 3.5, 
3.5, 1, 3.5, 0.2, 0.5, 0.2, 3.5, 2.5, 1.5, 0.2, 0.8, 0.5, 1, 
0.8, 3.5, 2.5, 1.5, 1, 0.2, 3.5, 2.5, 0.8, 2.5, 1, 1.5, 2.5, 
1.5, 0.8, 0.5, 1, 1.5, 0.2, 0.5, 0.8, 0.8, 2.5, 3.5, 3.5, 2.5, 
3.5, 0.8, 0.2, 0.8, 3.5, 0.5, 0.2, 0.5, 0.8, 2.5, 2.5, 0.8, 0.8, 
0.2, 1, 2.5, 0.8, 1, 1, 1.5, 2.5, 2.5, 2.5, 3.5, 0.2, 3.5, 0.8, 
3.5, 1, 1, 1, 0.8, 1.5, 0.2, 0.2, 0.8, 1.5, 0.8, 2.5, 2.5, 0.2, 
0.2, 3.5, 2.5, 1, 0.2, 0.5, 1, 0.5, 1, 0.8, 2.5, 1.5, 0.5, 1.5, 
1.5, 0.8, 1.5, 1, 1, 1.5, 0.5, 0.8, 1.5, 2.5, 1.5, 3.5, 0.2, 
3.5, 0.5, 2.5, 2.5, 2.5, 3.5, 0.5, 1, 3.5, 0.8, 2.5, 2.5, 0.2, 
1, 0.8, 1.5, 3.5, 0.8, 0.8, 2.5, 1, 1, 2.5, 1.5, 0.5, 1, 2.5, 
3.5, 1.5, 1, 0.2, 0.2, 1, 0.8, 1, 0.5, 1, 0.2, 2.5, 2.5, 0.5, 
0.2, 1.5, 3.5, 3.5, 0.5, 0.2, 0.8, 2.5, 1.5, 0.8, 0.8, 0.5, 2.5, 
0.5, 0.5, 0.8, 0.5, 0.8, 1.5, 3.5, 0.5, 0.8, 2.5, 1.5, 2.5, 1.5, 
0.5, 1, 1.5, 3.5, 0.5, 3.5, 0.8, 0.5, 3.5, 1.5, 1.5, 2.5, 2.5, 
3.5, 0.5, 2.5, 3.5, 0.8, 2.5, 1.5, 3.5, 2.5, 1.5, 1, 1, 3.5, 
0.8, 2.5, 0.8, 0.8, 3.5, 0.5, 3.5, 1.5, 1, 2.5, 2.5, 0.5, 3.5, 
0.5, 3.5, 1, 0.8, 0.8, 0.8, 0.8, 2.5, 1, 2.5, 1, 3.5, 0.2, 1.5, 
1.5, 0.5, 0.5, 0.2, 0.8, 0.2, 0.2, 0.8, 2.5, 2.5, 2.5, 0.5, 1.5, 
1, 2.5, 0.2, 1, 2.5, 3.5, 1.5, 1.5, 0.2, 0.8, 1.5, 1, 0.8, 1.5, 
0.2, 1.5, 0.2, 2.5, 1.5, 1.5, 0.5, 0.2, 3.5, 2.5, 0.2, 2.5, 3.5, 
1.5, 3.5, 2.5, 3.5, 0.5, 0.2, 1.5, 1.5, 0.5, 0.5, 3.5, 0.8, 1.5, 
3.5, 0.2, 0.5, 0.8, 0.2, 3.5, 2.5, 1, 2.5, 3.5, 3.5, 3.5, 2.5, 
1, 1, 0.5, 0.8, 1.5, 1.5, 0.8, 1, 3.5, 1.5, 1.5, 0.5, 0.2, 1, 
0.2, 0.5, 0.2, 3.5, 1, 1.5, 0.5, 0.8, 1.5, 2.5, 0.2, 3.5, 0.2, 
0.8, 0.5, 1, 0.5, 1, 0.5, 1.5, 3.5, 0.2, 0.2, 0.2, 3.5, 3.5, 
0.5, 1, 2.5, 1.5, 1.5, 0.8, 0.8, 0.8, 0.5, 0.2, 3.5, 1.5, 3.5, 
0.8, 1.5, 1.5, 0.8, 0.8, 0.5, 0.2, 1.5, 2.5, 0.5, 1, 0.8, 1, 
1.5, 0.2, 0.2, 3.5, 3.5, 1.5, 0.8, 0.8, 2.5, 1.5, 0.8, 0.2, 3.5, 
1.5, 3.5, 1.5, 2.5, 1.5, 2.5, 0.2, 1.5, 1, 1.5, 1, 0.2, 1, 0.5, 
0.8, 3.5, 3.5, 2.5, 0.8, 1.5, 1, 3.5, 1, 0.2, 1, 0.2, 0.2, 0.8, 
0.5, 1.5, 1, 0.5, 2.5, 0.5, 0.2, 0.2, 0.5, 0.8, 0.5, 0.2, 1, 
0.2, 0.2, 0.8, 3.5, 2.5, 1, 0.5, 0.2, 0.2, 1, 1, 1, 2.5, 0.8, 
0.2, 0.5, 3.5, 2.5, 0.5, 1, 0.2, 1, 0.5, 2.5, 2.5, 0.5, 0.8, 
0.2, 0.5, 3.5, 0.5, 0.2, 2.5, 0.8, 1.5, 3.5, 0.2, 0.8, 1.5, 3.5, 
3.5, 1, 2.5, 1.5, 2.5, 3.5, 0.5, 3.5, 0.5, 0.2, 1.5, 1.5, 1, 
1.5, 1, 3.5, 0.5, 3.5, 1.5, 2.5, 1.5, 1, 2.5, 0.2, 0.2, 0.2, 
1.5, 1.5, 2.5, 3.5, 0.8, 0.2, 1.5, 0.8, 0.5, 1.5, 1.5, 1.5, 0.8, 
3.5, 0.2, 2.5, 1.5, 1, 0.8, 1, 0.2, 1, 1.5, 3.5, 2.5, 2.5, 2.5, 
1, 0.5, 2.5, 0.5, 0.8, 0.5, 1.5, 2.5, 3.5, 3.5, 0.8, 0.5, 0.5, 
1, 1.5, 1.5, 2.5, 0.8, 0.5, 1.5, 1, 0.5, 1.5, 2.5, 1.5, 1, 1, 
1.5, 1, 0.2, 0.2, 2.5, 1.5, 0.8, 3.5, 1, 1.5, 1, 1, 2.5, 0.8, 
0.5, 3.5, 1.5, 1, 0.8, 0.8, 0.2, 0.8, 2.5, 1, 1, 1.5, 0.5, 0.2, 
1, 0.5, 2.5, 0.5, 1, 2.5, 1.5, 1.5, 0.5, 0.2, 1.5, 0.2, 0.8, 
2.5, 2.5, 0.5, 1, 1.5, 3.5, 1.5, 0.8, 0.5, 1.5, 2.5, 3.5, 1, 
0.5, 0.2, 1, 1.5, 0.2, 3.5, 2.5, 0.8, 0.5, 0.8, 2.5, 3.5, 0.8, 
3.5, 1, 3.5, 0.2, 2.5, 3.5, 0.5, 0.8, 1.5, 1, 0.2, 3.5, 2.5, 
3.5, 0.5, 0.2, 0.2, 0.8, 0.2, 1.5, 3.5, 1.5, 0.8, 3.5, 0.2, 0.8, 
1.5, 0.5, 1, 1.5, 1, 0.2, 0.5, 1, 3.5, 3.5, 0.8, 0.2, 0.8, 1.5, 
3.5, 2.5, 2.5, 1.5, 1.5, 1.5, 1, 0.8, 3.5, 3.5, 2.5, 0.8, 0.5, 
3.5, 0.5, 2.5, 0.2, 1.5, 1.5, 2.5, 0.8, 0.5, 0.5, 1, 1.5, 2.5, 
0.5, 2.5, 2.5, 3.5, 0.5, 0.8, 1.5, 3.5, 3.5, 0.5, 2.5, 3.5, 0.8, 
1, 0.5, 0.5, 3.5, 3.5, 0.8, 1, 0.5, 3.5, 2.5, 0.2, 0.5, 0.5, 
1, 0.8, 2.5, 1.5, 0.2, 1, 0.5, 0.2, 0.2, 1, 3.5, 0.5, 1, 0.5, 
0.8, 3.5, 0.8, 0.2, 2.5, 1, 2.5, 2.5, 1.5, 3.5, 3.5, 2.5, 3.5, 
2.5, 1, 1.5, 2.5, 1, 0.5, 2.5, 0.5, 1.5, 3.5, 0.5, 1, 2.5, 1.5, 
0.8, 0.5, 1, 3.5, 0.5, 0.2, 3.5, 2.5, 1, 0.8, 2.5, 1.5, 1.5, 
3.5, 0.5, 0.8, 3.5, 3.5, 0.5, 1, 1.5, 0.5, 1, 3.5, 2.5, 2.5, 
1, 1.5, 0.8, 0.8, 3.5, 3.5, 2.5, 0.2, 1.5, 1.5, 2.5, 3.5, 0.8, 
0.2, 0.8, 0.2, 0.2, 0.5, 1.5, 1, 0.2, 0.8, 1.5, 0.5, 1.5, 0.2, 
1.5, 0.5, 2.5, 1.5, 0.2, 1.5, 2.5, 1.5, 0.2, 0.8, 0.8, 2.5, 0.8, 
0.8, 0.8, 0.8, 3.5, 0.5, 1.5, 0.2, 3.5, 1, 2.5, 3.5, 1.5, 3.5, 
3.5, 0.2, 0.8, 1.5, 0.2, 0.2, 3.5, 1, 1.5, 0.5, 3.5, 1.5, 1, 
1.5, 1.5, 0.5, 2.5, 3.5, 3.5, 0.5, 3.5, 0.2, 3.5, 0.5, 0.5, 0.5, 
0.2, 1.5, 1.5, 3.5, 1, 1.5, 0.8, 1, 0.5, 1.5, 0.5, 1, 0.8, 0.2, 
0.8, 0.5, 2.5, 3.5, 2.5, 1.5, 0.8, 1, 2.5, 3.5, 1, 1, 0.8, 3.5, 
0.8, 2.5, 0.2, 3.5, 0.2, 1.5, 1.5, 1.5, 0.8, 1, 1, 3.5, 3.5, 
0.5, 0.5, 2.5, 0.8, 3.5, 0.8, 0.2, 0.2, 1, 1, 0.2, 0.8, 2.5, 
3.5, 3.5, 0.2, 0.5, 0.5, 2.5, 1, 1.5, 3.5, 3.5, 1.5, 0.5, 2.5, 
0.8, 0.8, 0.2, 0.2, 3.5, 0.2, 2.5, 1, 0.2, 2.5, 0.5, 3.5, 1, 
3.5, 1.5, 2.5, 2.5, 2.5, 1, 3.5, 3.5, 1, 2.5, 0.8, 0.5, 3.5, 
0.8, 3.5, 1.5, 1.5, 1, 1.5, 3.5, 1.5, 1, 3.5, 0.5, 0.5, 1, 1.5, 
0.2, 2.5, 0.5, 2.5, 0.5, 1.5, 3.5, 0.2, 2.5, 0.2, 2.5, 2.5, 0.2, 
3.5, 2.5, 3.5, 1.5, 0.2, 0.2, 3.5, 0.2, 3.5, 3.5, 0.2, 3.5, 0.2, 
0.8, 0.5, 1, 1, 1.5, 3.5, 0.2, 0.5, 1.5, 1, 2.5, 1, 3.5, 3.5, 
1, 1, 2.5, 0.5, 0.2, 3.5, 0.5, 0.8, 0.5, 0.2, 3.5, 3.5, 3.5, 
1, 3.5, 1.5, 3.5, 2.5, 0.8, 0.5, 1.5, 0.2, 2.5, 0.8, 0.2, 1.5, 
0.8, 3.5, 1, 2.5, 3.5, 2.5, 0.5, 2.5, 3.5, 0.2, 0.8, 0.8, 0.8, 
3.5, 1, 1.5, 1.5, 3.5, 0.2, 1, 1.5, 0.8, 0.8, 0.8, 1.5, 1.5, 
0.8, 3.5, 1, 2.5, 2.5, 3.5, 0.2, 0.8, 0.8, 0.2, 3.5, 0.5, 1, 
0.2, 0.5, 2.5, 1.5, 0.2, 1, 1, 0.5, 1, 0.5, 2.5, 1.5, 2.5, 0.2, 
1, 1.5, 2.5, 0.5, 0.8, 1.5, 1.5, 0.8, 0.5, 1, 1.5, 0.2, 1, 0.5, 
0.2, 0.8, 0.8, 2.5, 1, 2.5, 0.5, 0.8, 1, 1.5, 1, 2.5, 0.2, 0.8, 
1.5, 1.5, 1, 1, 1.5, 0.5, 1.5, 3.5, 0.8, 3.5, 0.5, 1, 3.5, 0.5, 
0.5, 3.5, 1.5, 1.5, 1.5, 0.8, 0.5, 1.5, 1, 0.5, 0.5, 0.5, 0.5, 
0.5, 0.2, 3.5, 0.2, 3.5, 2.5, 0.2, 1.5, 2.5, 2.5, 0.8, 1.5, 0.5, 
1.5, 0.2, 0.8, 1, 2.5, 0.2, 3.5, 3.5, 1.5, 0.2, 0.2, 3.5, 1, 
0.5, 0.2, 0.5, 1, 3.5, 1, 0.2, 3.5, 0.5, 2.5, 1.5, 1.5, 1, 3.5, 
0.8, 1.5, 0.5, 3.5, 1.5, 1.5, 0.5, 0.8, 3.5, 2.5, 0.8, 0.5, 1.5, 
1, 0.8, 0.5, 0.2, 0.2, 1.5, 0.8, 3.5, 1, 3.5, 1.5, 1, 1, 1.5, 
2.5, 0.2, 2.5, 1.5, 0.2, 2.5, 1.5, 1.5, 2.5, 0.2, 2.5, 0.8, 2.5, 
1, 0.8, 2.5, 1, 1, 2.5, 0.8, 1, 0.5, 1, 0.2, 3.5, 0.2, 0.2, 3.5, 
1.5, 2.5, 3.5, 0.8, 1.5, 0.5, 1, 0.8, 3.5, 0.2, 0.8, 3.5, 1.5, 
0.8, 0.8, 0.2, 1.5, 1.5, 0.2, 0.5, 1, 1.5, 1, 0.2, 3.5, 1, 0.8, 
0.8, 1, 0.2, 2.5, 0.2, 0.8, 0.2, 0.2, 0.8, 0.5, 1, 2.5, 0.8, 
0.2, 0.5, 0.5, 0.5, 1.5, 2.5, 2.5, 0.5, 0.5, 1.5, 3.5, 1.5, 1, 
3.5, 1, 1.5, 1, 0.2, 1, 3.5, 1, 2.5, 1, 1, 1.5, 0.5, 1.5, 1, 
2.5, 0.8, 1, 0.5, 0.5, 0.2, 2.5, 1, 2.5, 0.2, 2.5, 0.2, 0.2, 
1.5, 0.5, 3.5, 1, 0.5, 1.5, 3.5, 2.5, 1, 1.5, 1, 2.5, 2.5, 0.5, 
0.8, 1, 3.5, 1, 1, 2.5, 1.5, 0.2, 1, 1.5, 0.8, 1.5, 1.5, 0.8, 
0.8, 0.5, 0.5, 2.5, 0.2, 3.5, 1, 0.2, 0.2, 2.5, 2.5, 0.8, 3.5, 
0.2, 0.5, 0.8, 1.5, 0.5, 1.5, 1, 0.8, 0.2, 1.5, 3.5, 0.5, 1, 
0.8, 1.5, 0.8, 1.5, 2.5, 0.2, 1, 2.5, 1.5, 3.5, 3.5, 0.5, 1.5, 
3.5, 2.5, 1, 1.5, 2.5, 0.8, 3.5, 2.5, 1.5, 2.5, 0.8, 0.2, 1.5, 
3.5, 2.5, 2.5, 1, 3.5, 1, 1, 1, 2.5, 2.5, 0.2, 2.5, 0.2, 1.5, 
3.5, 0.2, 3.5, 0.5, 0.2, 3.5, 0.5, 0.5, 1.5, 0.8, 0.5, 1, 0.8, 
1, 1.5, 3.5, 1, 1, 1.5, 3.5, 1.5, 1, 3.5, 0.2, 3.5, 1.5, 2.5, 
0.2, 2.5, 1, 0.8, 1.5, 0.8, 0.5, 3.5, 1, 1.5, 0.5, 0.8, 1, 1, 
1.5, 0.2, 0.5, 2.5, 2.5, 1.5, 3.5, 0.2, 0.8, 0.5, 0.8, 1, 1.5, 
0.2, 3.5, 2.5, 1, 0.8, 1, 0.8, 2.5, 0.8, 0.8, 2.5, 1.5, 1, 0.2, 
1, 1, 0.5, 3.5, 0.8, 3.5, 0.2, 0.2, 0.5, 1.5, 0.8, 0.2, 0.8, 
1.5, 0.8, 3.5, 0.5, 2.5, 0.8, 0.8, 0.5, 2.5, 0.8, 2.5, 1, 0.2, 
1, 2.5, 2.5, 0.5, 1.5, 1, 0.8, 0.5, 0.2, 3.5, 1.5, 0.5, 1.5, 
1, 0.2, 1, 1.5, 1.5, 1, 0.5, 3.5, 0.2, 0.2, 2.5, 0.2, 0.5, 0.8, 
1.5, 1, 3.5, 1, 2.5, 0.5, 2.5, 0.5, 1, 1, 3.5, 3.5, 1, 3.5, 2.5, 
1.5, 0.5, 1.5, 0.5, 1.5, 0.2, 1, 0.5, 3.5, 0.5, 1, 2.5, 3.5, 
1.5, 0.8, 1.5, 2.5, 0.5, 1, 2.5, 1.5, 3.5, 0.2, 2.5, 0.2, 2.5, 
1.5, 0.8, 2.5, 0.5, 1.5, 1, 1.5, 0.5, 2.5, 0.2, 3.5, 0.5, 1.5, 
0.8, 3.5, 1, 2.5, 0.2, 1.5, 0.8, 0.5, 0.8, 1, 2.5, 3.5, 0.5, 
1.5, 3.5, 0.2, 0.5, 2.5, 3.5, 3.5, 0.5, 1, 1, 1.5, 1, 3.5, 0.5, 
0.8, 1.5, 1.5, 2.5, 1, 0.8, 0.8, 1, 1, 2.5, 3.5, 0.5, 0.5, 0.5, 
1.5, 2.5, 1.5, 0.5, 2.5, 0.5, 0.2, 1, 3.5, 0.5, 2.5, 1, 0.5, 
1, 2.5, 1.5, 2.5, 3.5, 0.2, 2.5, 0.8, 1.5, 2.5, 0.2, 3.5, 1.5, 
2.5, 0.2, 0.8, 3.5, 2.5, 1, 0.5, 2.5, 1, 0.8, 0.2, 0.8, 0.8, 
0.5, 0.2, 0.8, 0.5, 1.5, 1, 0.8, 0.5, 3.5, 0.8, 0.8, 3.5, 0.5, 
0.5, 0.5, 0.2, 0.8, 0.5, 3.5, 3.5, 0.5, 0.8, 2.5, 0.5, 1, 0.8, 
3.5, 3.5, 0.8, 0.8, 0.2, 0.5, 0.8, 1.5, 0.5, 0.8, 0.5, 1, 0.5, 
1.5, 0.8, 1.5, 0.5, 0.2, 0.5, 3.5, 3.5, 0.5, 0.5, 2.5, 0.2, 3.5, 
1, 0.5, 1.5, 0.5, 2.5, 3.5, 0.5, 1.5, 0.8, 1.5, 3.5, 0.5, 1, 
1.5, 3.5, 1.5, 0.5, 3.5, 0.2, 1, 1.5, 1.5, 0.2, 0.8, 0.5, 2.5, 
0.5, 2.5, 0.8, 3.5, 0.2, 1.5, 1.5, 3.5, 1, 0.8, 1.5, 2.5, 0.5, 
0.2, 0.2, 1, 2.5, 0.5, 2.5, 0.2, 0.8, 1.5, 3.5, 0.5, 0.8, 0.2, 
0.8, 3.5, 1, 0.5, 1.5, 1.5, 0.2, 0.2, 2.5, 1, 0.8, 3.5, 0.2, 
2.5, 0.8, 0.2, 0.2, 1.5, 1, 0.2, 1.5, 2.5, 0.8, 0.5, 1.5, 3.5, 
2.5, 0.5, 0.8, 0.5, 3.5, 0.8, 1.5, 3.5, 0.8, 0.8, 0.8, 1.5, 1.5, 
2.5, 1, 1.5, 1.5, 1, 0.2, 0.8, 1, 2.5, 0.8, 2.5, 0.5, 0.5, 2.5, 
2.5, 0.5, 0.8, 0.5, 0.2, 3.5, 0.2, 2.5, 3.5, 1.5, 0.8, 0.5, 0.2, 
3.5, 0.8, 3.5, 1.5, 1.5, 0.8, 2.5, 0.5, 0.5, 3.5, 2.5, 0.8, 2.5, 
3.5, 1, 0.2, 0.8, 0.5, 0.8, 0.2, 1, 0.2, 0.2, 0.5, 2.5, 0.5, 
1.5, 3.5, 3.5, 0.5, 1, 2.5, 0.5, 1.5, 0.5, 0.8, 1.5, 0.5, 0.8, 
2.5, 0.8, 2.5, 1.5, 0.2, 0.5, 3.5, 1, 0.2, 0.8, 0.5, 0.5, 0.2, 
0.8, 3.5, 1.5, 2.5, 3.5, 0.8, 0.2, 1, 0.2, 0.8, 0.8, 0.2, 0.2, 
2.5, 0.2, 2.5, 3.5, 2.5, 0.8, 3.5, 0.2, 3.5, 1, 0.8, 3.5, 0.2, 
1, 0.2, 3.5, 0.8, 3.5, 2.5, 0.2, 0.5, 2.5, 1, 3.5, 3.5, 1.5, 
0.8, 1, 0.2, 1.5, 2.5, 1, 1, 0.5, 2.5, 3.5, 0.5, 0.8, 0.8, 0.5, 
0.2, 0.2, 0.2, 0.5, 0.8, 0.8, 3.5, 0.2, 0.2, 0.2, 2.5, 1.5, 3.5, 
1.5, 1.5, 1, 1, 1.5, 0.5, 0.8, 1, 2.5, 3.5, 1, 0.2, 1, 3.5, 2.5, 
1, 0.2, 0.5, 2.5, 3.5, 2.5, 2.5, 3.5, 0.5, 0.8, 1, 1.5, 0.2, 
1, 0.8, 0.5, 3.5, 0.5, 3.5, 0.5, 1.5, 0.2, 0.5, 0.5, 0.8, 1, 
0.8, 3.5, 0.5, 0.2, 0.2, 0.2, 0.5, 0.2, 0.8, 0.8, 0.2, 0.8, 0.5, 
0.2, 1, 1, 1.5, 2.5, 0.2, 1.5, 1.5, 0.8, 0.8, 2.5, 1, 0.8, 3.5, 
0.2, 0.2, 2.5, 0.5, 0.2, 3.5, 1.5, 1, 2.5, 1.5, 1, 3.5, 0.5, 
0.8, 0.5, 2.5, 1.5, 2.5, 1, 0.2, 0.5, 0.2, 1.5, 2.5, 0.5, 3.5, 
3.5, 0.2, 1.5, 1.5, 0.5, 2.5, 0.8, 0.8, 0.5, 0.2, 1, 0.5, 0.8, 
0.2, 1, 0.8, 0.5, 0.5, 3.5, 0.2, 3.5, 3.5, 1, 3.5, 2.5, 1.5, 
1, 0.8, 2.5, 1.5, 1.5, 0.2, 0.5, 3.5, 3.5, 0.2, 1.5, 0.5, 0.5, 
1, 0.2, 2.5, 0.8, 1.5, 0.5, 2.5, 2.5, 1, 1.5, 2.5, 1, 3.5, 0.2, 
3.5, 0.8, 1.5, 3.5, 1, 0.5, 3.5, 1.5, 0.8, 0.5, 3.5, 0.8, 0.2, 
1, 2.5, 0.8, 1.5, 0.5, 0.2, 1.5, 2.5, 1, 2.5, 0.5, 2.5, 0.5, 
1, 1.5, 0.2, 1.5, 0.2, 1, 2.5, 2.5, 0.2, 1.5, 0.2, 3.5, 0.2, 
0.2, 1, 0.8, 3.5, 0.2, 0.5, 0.5, 1, 0.8, 0.5, 0.8, 0.5, 3.5, 
0.8, 1.5, 0.2, 1.5, 3.5, 3.5, 1, 1, 0.5, 0.2, 1, 1.5, 3.5, 1.5, 
0.5, 0.2, 0.5, 1, 2.5, 1, 3.5, 0.8, 1.5, 1, 3.5, 1, 0.2, 0.2, 
1.5, 0.2, 2.5, 0.2, 1.5, 0.2, 3.5, 0.2, 0.5, 0.8, 3.5, 0.2, 1.5, 
0.5, 0.2, 1, 1, 1, 3.5, 0.5, 0.8, 1, 0.5, 2.5, 0.8, 3.5, 0.5, 
0.8, 1, 1, 2.5, 0.8, 1, 0.5, 0.5, 3.5, 0.8, 0.2, 0.2, 0.2, 2.5, 
0.5, 1.5, 0.2, 1.5, 1.5, 1.5, 0.8, 1.5, 3.5, 0.5, 2.5, 2.5, 0.8, 
0.8, 0.8, 2.5, 1, 0.5, 0.8, 0.2, 3.5, 2.5, 1, 0.5, 1.5, 2.5, 
0.5, 0.5, 3.5, 0.5, 1, 0.2, 1.5, 0.5, 2.5, 3.5, 0.2, 3.5, 0.2, 
0.2, 0.5, 2.5, 0.5, 3.5, 0.2, 0.8, 1.5, 0.2, 0.8, 1.5, 2.5, 2.5, 
0.8, 3.5, 3.5, 1, 0.2, 1.5, 0.5, 1.5, 3.5, 1, 1, 0.2, 0.5, 0.2, 
1.5, 1.5, 2.5, 0.8, 0.8, 0.2, 0.5, 1.5, 2.5, 0.2, 2.5, 3.5, 1.5, 
0.8, 1, 0.2, 0.2, 0.2, 2.5, 2.5, 2.5, 3.5, 0.5, 0.5, 3.5, 1, 
0.8, 3.5, 1, 3.5, 0.8, 1, 2.5, 0.2, 1.5, 2.5, 0.8, 0.5, 3.5, 
0.5, 0.2, 2.5, 0.2, 3.5, 3.5, 0.8, 0.8, 0.5, 0.5, 0.8, 3.5, 1, 
2.5, 0.2, 3.5, 1.5, 2.5, 1, 0.2, 2.5, 0.8, 1, 2.5, 1, 1.5, 1.5, 
1, 2.5, 0.5, 0.5, 0.8, 0.8, 1.5, 0.2, 0.8, 0.2, 0.2, 0.2, 0.5, 
0.8, 1, 1, 2.5, 0.5, 0.8, 2.5, 1.5, 3.5, 3.5, 1.5, 0.8, 1.5, 
0.5, 0.5, 1, 2.5, 0.2, 2.5, 0.8, 1.5, 3.5, 0.8, 0.5, 0.5, 3.5, 
1.5, 0.5, 1.5, 3.5, 0.5, 2.5, 1, 2.5, 0.5, 2.5, 1.5, 0.5, 1, 
0.5, 3.5, 1.5, 0.5, 0.2, 0.8, 0.8, 0.8, 3.5, 2.5, 0.8, 2.5, 0.5, 
0.2, 1.5, 0.8, 0.2, 0.2, 2.5, 0.8, 0.2, 1.5, 1.5, 1, 0.2, 3.5, 
2.5, 2.5, 0.5, 1, 1.5, 1.5, 2.5, 0.5, 0.5, 1, 0.2, 1, 0.2, 0.8, 
1.5, 3.5, 1.5, 1.5, 3.5, 0.5, 3.5, 2.5, 1, 1.5, 0.2, 2.5, 1.5, 
0.5, 0.5, 0.5, 1.5, 3.5, 2.5, 1, 0.5, 0.8, 0.5, 0.5, 1, 1, 0.5, 
1, 1.5, 1.5, 0.8, 2.5, 1, 0.5, 1, 1.5, 1.5, 0.8, 1.5, 0.2, 2.5, 
3.5, 2.5, 0.5, 1.5, 0.8, 1, 3.5, 0.2, 0.2, 3.5, 0.2, 0.8, 0.5, 
2.5, 1, 0.8, 1.5, 0.8, 0.5, 0.5, 2.5, 1, 1.5, 0.8, 0.8, 1, 0.8, 
2.5, 2.5, 0.2, 0.5, 0.8, 1.5, 0.8, 1.5, 1, 0.8, 3.5, 1, 2.5, 
1.5, 3.5, 2.5, 3.5, 1, 3.5, 2.5, 1, 3.5, 0.8, 2.5, 1.5, 3.5, 
2.5, 0.5, 1.5, 0.5, 1, 0.2, 0.2, 3.5, 0.5, 1.5, 1.5, 1, 1, 1, 
0.5, 0.2, 0.2, 1.5, 0.5, 1.5, 3.5, 1, 3.5, 0.5, 0.5, 0.2, 0.8, 
1.5, 1, 1.5, 0.8, 0.2, 0.5, 1.5, 0.8, 0.2, 0.2, 3.5, 1, 1, 3.5, 
1.5, 2.5, 0.2, 2.5, 1.5, 0.5, 0.5, 0.2, 0.8, 0.5, 0.8, 0.2, 3.5, 
1.5, 1.5, 0.8, 3.5, 0.5, 0.2, 0.5, 1, 0.2, 0.8, 0.2, 0.5, 1, 
2.5, 0.5, 2.5, 2.5, 1.5, 1.5, 3.5, 0.5, 0.5, 0.5, 0.5, 0.8, 0.2, 
1, 0.2, 1.5, 2.5, 2.5, 1, 1, 0.2, 0.5, 0.5, 0.2, 2.5, 1, 1, 0.5, 
0.5, 0.5, 0.8, 3.5, 0.5, 1, 0.2, 0.5, 0.5, 2.5, 0.2, 0.8, 0.5, 
0.8, 0.5, 2.5, 2.5, 1.5, 1.5, 1.5, 2.5, 0.8, 1, 0.8, 0.5, 0.5, 
0.8, 1.5, 1, 3.5, 0.5, 3.5, 3.5, 1, 0.8, 1.5, 0.5, 0.8, 2.5, 
0.2, 0.8, 3.5, 0.8, 3.5, 2.5, 2.5, 0.2, 0.2, 1, 0.2, 0.5, 0.2, 
0.5, 1, 0.5, 0.8, 0.8, 0.8, 0.8, 3.5, 1.5, 2.5, 0.5, 0.2, 0.8, 
0.5, 0.8, 1.5, 0.2, 2.5, 3.5, 0.8, 0.8, 0.2, 3.5, 3.5, 0.2, 0.5, 
2.5, 1, 1.5, 0.5, 0.8, 1.5, 0.2, 0.2, 3.5, 1.5, 3.5, 2.5, 1.5, 
3.5, 0.8, 0.5, 1.5, 1, 1, 2.5, 1, 0.2, 1, 1, 3.5, 0.2, 2.5, 0.2, 
2.5, 1, 0.2, 3.5, 1.5, 1.5, 3.5, 3.5, 1.5, 0.5, 2.5, 0.8, 0.5, 
1.5, 3.5, 0.8, 0.5, 1, 0.8, 0.2, 1.5, 1, 0.8, 2.5, 3.5, 0.2, 
3.5, 1, 0.5, 1, 1.5, 3.5, 3.5, 0.5, 0.2, 0.2, 3.5, 1, 1, 2.5, 
1.5, 1, 1.5, 0.8, 1, 0.8, 1.5, 0.2, 0.5, 3.5, 1.5, 3.5, 0.8, 
2.5, 0.8, 0.5, 3.5, 3.5, 0.2, 0.8, 0.8, 2.5, 0.5, 3.5, 1, 0.2, 
0.5, 1.5, 1.5, 2.5, 0.2, 1.5, 1.5, 1.5, 2.5, 2.5, 0.2, 0.8, 1.5, 
3.5, 3.5, 2.5, 0.8, 3.5, 0.2, 0.2, 1, 1.5, 0.5, 0.8, 1, 0.2, 
3.5, 1.5, 1, 1.5, 3.5, 3.5, 0.2, 0.2, 2.5, 1, 0.8, 3.5, 1.5, 
1, 3.5, 0.5, 0.5, 0.5, 3.5, 1, 1.5, 3.5, 3.5, 1, 0.2, 1, 0.5, 
0.5, 0.2, 0.5, 0.5, 0.8, 0.8, 2.5, 1, 0.5, 0.5, 0.8, 0.8, 3.5, 
2.5, 0.8, 2.5, 0.8, 3.5, 0.8, 0.8, 3.5, 1.5, 0.8, 0.2, 1, 1.5, 
0.2, 1, 3.5, 1, 2.5, 0.8, 0.5, 3.5, 0.2, 2.5, 2.5, 1.5, 0.2, 
0.5, 1, 0.5, 0.8, 1, 2.5, 1, 3.5, 1, 3.5, 3.5, 0.2, 1, 2.5, 0.2, 
1, 0.8, 3.5, 3.5, 0.5, 3.5, 1, 0.5, 0.8, 0.8, 0.8, 3.5, 1, 0.5, 
0.8, 2.5, 1.5, 1, 0.5, 1, 0.5, 3.5, 0.2, 1.5, 0.5, 1.5, 0.5, 
0.8, 0.5, 0.8, 0.2, 0.5, 0.2, 1.5, 3.5, 1.5, 0.8, 0.5, 1, 0.2, 
3.5, 1, 0.5, 0.8, 3.5, 0.5, 0.8, 1.5, 1.5, 3.5, 2.5, 1.5, 2.5, 
1, 1.5, 2.5, 0.8, 1, 2.5, 0.8, 0.5, 2.5, 3.5, 0.2, 3.5, 0.5, 
3.5, 1.5, 0.5, 0.5, 0.5, 0.2, 1, 1.5, 1.5, 0.8, 0.8, 0.8, 1.5, 
1.5, 3.5, 0.8, 0.8, 2.5, 0.5, 2.5, 0.5, 0.2, 1.5, 0.5, 0.2, 2.5, 
1.5, 0.2, 3.5, 3.5, 1.5, 0.8, 0.8, 0.5, 0.2, 0.2, 1, 2.5, 2.5, 
0.5, 1.5, 1.5, 3.5, 2.5, 1.5, 0.5, 3.5, 0.8, 1.5, 1, 1, 3.5, 
0.8, 0.2, 1, 2.5, 2.5, 0.5, 0.2, 1.5, 3.5, 1, 2.5, 0.2, 2.5, 
0.5, 0.2, 1, 2.5, 1.5, 0.5, 0.8, 2.5, 0.2, 0.5, 2.5, 0.5, 2.5, 
3.5, 0.8, 3.5, 2.5, 0.5, 3.5, 1.5, 2.5, 1, 0.8, 1.5, 3.5, 0.2, 
2.5, 2.5, 0.2, 0.2, 2.5, 0.8, 3.5, 0.5, 0.5, 1.5, 0.2, 3.5, 0.8, 
0.5, 3.5, 1.5, 0.5, 0.2, 3.5, 2.5, 2.5, 0.2, 0.2, 2.5, 2.5, 3.5, 
1, 1, 1.5, 1, 0.8, 0.8, 1, 0.2, 3.5, 1, 2.5, 2.5, 1, 3.5, 1.5, 
0.2, 2.5, 1, 3.5, 0.8, 0.2, 3.5, 0.5, 1.5, 3.5, 0.5, 3.5, 0.8, 
0.8, 0.2, 0.5, 0.2, 0.8, 0.8, 0.5, 2.5, 1, 0.2, 2.5, 1, 2.5, 
0.5, 1, 2.5, 3.5, 0.2, 0.8, 1, 0.8, 3.5, 1, 0.8, 2.5, 0.5, 0.5, 
0.8, 2.5, 2.5, 3.5, 2.5, 0.5, 3.5, 2.5, 1, 1, 3.5, 0.5, 1, 1, 
0.5, 2.5, 0.5, 0.2, 3.5, 0.2, 1.5, 1, 1, 0.5, 0.2, 2.5, 1, 0.2, 
3.5, 2.5, 2.5, 0.5, 0.8, 1, 1.5, 0.5, 0.8, 1.5, 0.2, 2.5, 0.2, 
0.2, 0.5, 0.8, 2.5, 0.8, 1, 1.5, 3.5, 2.5, 0.8, 0.5, 1, 1.5, 
0.8, 1.5, 2.5, 3.5, 1.5, 1, 0.8, 0.8, 3.5, 0.5, 0.8, 0.8, 0.8, 
0.5, 3.5, 1, 2.5, 1.5, 1.5, 0.2, 0.8, 1.5, 3.5, 1.5, 0.2, 1.5, 
3.5, 2.5, 0.8, 1.5, 0.8, 0.8, 1, 0.8, 0.5, 3.5, 0.2, 1, 2.5, 
0.5, 2.5, 1.5, 0.5, 0.2, 3.5, 3.5, 3.5, 1, 3.5, 0.5, 3.5, 3.5, 
2.5, 0.2, 3.5, 0.5, 1.5, 0.8, 3.5, 0.2, 0.8, 0.8, 1, 0.8, 1.5, 
3.5, 0.2, 3.5, 3.5, 1, 0.5, 1.5, 0.2, 1.5, 2.5, 0.2, 0.2, 2.5, 
0.5, 0.8, 1, 3.5, 1, 0.8, 2.5, 2.5, 0.2, 0.5, 1, 1.5, 1.5, 2.5, 
0.2, 2.5, 0.5, 0.2, 1.5, 0.5, 3.5, 0.2, 0.8, 1, 3.5, 1, 1, 0.5, 
3.5, 0.8, 1, 2.5, 3.5, 1.5, 1, 2.5, 1.5, 0.2, 0.2, 3.5, 1, 0.5, 
0.2, 0.5, 1.5, 0.8, 0.8, 2.5, 1.5, 3.5, 3.5, 1, 1, 2.5, 0.2, 
1, 0.8, 0.2, 0.8, 1, 0.2, 0.2, 1, 3.5, 2.5, 1, 0.5, 2.5, 0.8, 
2.5, 2.5, 0.2, 0.2, 3.5, 3.5, 0.2, 0.2, 0.2, 1.5, 2.5, 3.5, 1, 
0.2, 1.5, 0.5, 3.5, 2.5, 0.5, 2.5, 0.2, 0.5, 1.5, 1.5, 1.5, 0.2, 
1, 1.5, 3.5, 1.5, 0.5, 1, 1.5, 0.2, 3.5, 0.5, 3.5, 2.5, 1.5, 
1.5, 3.5, 0.5, 0.8, 3.5, 0.8, 1, 1.5, 2.5, 0.8, 0.2, 0.5, 0.8, 
2.5, 0.5, 1, 0.5, 1, 1, 0.2, 0.8, 0.5, 2.5, 3.5, 0.5, 1.5, 1.5, 
2.5, 2.5, 0.8, 1, 2.5, 0.5, 3.5, 0.2, 2.5, 0.5, 3.5, 0.8, 2.5, 
2.5, 0.2, 1, 0.8, 0.5, 2.5, 0.8, 0.2, 0.8, 0.5, 1.5, 1, 0.8, 
1, 0.8, 3.5, 2.5, 2.5, 1, 0.2, 0.8, 0.2, 0.8, 1.5, 0.5, 0.2, 
1, 3.5, 1.5, 0.5, 0.8, 0.5, 0.5, 0.8, 0.5, 0.2, 2.5, 1.5, 0.8, 
3.5, 0.5, 2.5, 1.5, 1, 3.5, 3.5, 0.8, 1, 0.2, 1, 1.5, 0.2, 0.8, 
0.5, 1.5, 3.5, 0.2, 0.2, 0.8, 1, 3.5, 0.5, 1, 2.5, 0.2, 1, 0.2, 
1.5, 0.8, 2.5, 3.5, 0.5, 0.5, 0.5, 1, 0.8, 3.5, 1, 2.5, 2.5, 
0.8, 3.5, 1, 2.5, 0.2, 0.8, 0.8, 1, 0.2, 1.5, 0.5, 0.5, 0.2, 
3.5, 0.8, 0.2, 0.8, 3.5, 3.5, 0.2, 0.8, 1, 2.5, 0.2, 0.8, 1.5, 
3.5, 0.2, 0.5, 1.5, 0.5, 0.8, 2.5, 0.8, 0.8, 2.5, 1.5, 0.2, 2.5, 
2.5, 1.5, 0.5, 2.5, 2.5, 0.8, 3.5, 3.5, 0.8, 0.2, 1, 0.2, 2.5, 
0.8, 0.8, 2.5, 1.5, 0.8, 1, 0.2, 0.2, 1, 1, 2.5, 3.5, 3.5, 0.8, 
3.5, 0.2, 2.5, 1.5, 0.8, 2.5, 0.5, 1.5, 2.5, 0.5, 0.8, 0.2, 2.5, 
0.2, 0.8, 1, 3.5, 0.8, 1, 0.5, 1, 1, 1.5, 2.5, 0.5, 1.5, 2.5, 
3.5, 1, 1.5, 0.2, 1, 0.8, 1, 0.8, 0.2, 0.8, 1.5, 1.5, 0.5, 3.5, 
3.5, 1.5, 1.5, 0.8, 0.5, 3.5, 3.5, 0.2, 0.5, 3.5, 2.5, 2.5, 3.5, 
0.5, 0.8, 1, 0.2, 0.2, 0.5, 2.5, 0.2, 2.5, 2.5, 3.5, 0.5, 1, 
0.2, 2.5, 3.5, 1.5, 0.2, 1, 1.5, 3.5, 0.8, 0.5, 0.8, 3.5, 1, 
0.8, 0.2, 0.2, 0.5, 1, 2.5, 0.5, 0.8, 1.5, 1.5, 3.5, 2.5, 0.2, 
0.5, 1.5, 0.5, 0.5, 1.5, 2.5, 0.8, 0.5, 0.8, 1, 1, 0.8, 2.5, 
1.5, 1.5, 0.8, 0.5, 1.5, 2.5, 0.8, 0.2, 2.5, 3.5, 1, 1, 1.5, 
2.5, 1, 0.8, 3.5, 1.5, 0.2, 1, 0.8, 0.8, 3.5, 3.5, 2.5, 0.2, 
1.5, 2.5, 0.5, 1, 1, 1, 2.5, 0.2, 3.5, 0.2, 1.5, 1.5, 0.8, 2.5, 
1.5, 1.5, 3.5, 3.5, 1, 0.5, 0.2, 0.5, 0.8, 0.8, 1.5, 0.8, 1, 
1, 1, 0.8, 2.5, 0.2, 1, 2.5, 0.8, 0.5, 1.5, 0.5, 0.5, 3.5, 0.5, 
0.8, 3.5, 0.5, 3.5, 1.5, 0.8, 0.8, 0.8, 1, 1.5, 1.5, 1.5, 1.5, 
1, 1.5, 2.5, 0.8, 1, 1, 0.5, 3.5, 2.5, 0.5, 3.5, 3.5, 2.5, 1.5, 
0.8, 0.5, 1, 1.5, 1.5, 0.2, 2.5, 3.5, 1.5, 3.5, 0.5, 0.2, 1.5, 
3.5, 2.5, 1.5, 0.2, 2.5, 0.2, 2.5, 1, 0.8, 0.5, 0.8, 1, 2.5, 
1, 2.5, 3.5, 0.8, 0.5, 1, 0.8, 0.8, 0.5, 3.5, 0.8, 1.5, 0.2, 
2.5, 1, 3.5, 0.8, 1.5, 3.5, 0.8, 1, 0.2, 0.8, 2.5, 1.5, 1, 0.2, 
0.2, 1.5, 1.5, 1, 2.5, 3.5, 0.5, 3.5, 1.5, 1, 0.2, 0.5, 0.5, 
1, 1, 1, 0.8, 0.2, 0.5, 2.5, 0.8, 0.8, 2.5, 0.5, 2.5, 0.2, 0.5, 
2.5, 3.5, 1.5, 0.5, 0.5, 0.2, 1, 0.8, 1.5, 1.5, 0.8, 1, 1, 0.2, 
1, 1.5, 0.5, 0.2, 0.2, 0.8, 3.5, 1, 0.5, 0.5, 2.5, 3.5, 0.5, 
1, 1, 3.5, 0.8, 2.5, 3.5, 1, 3.5, 2.5, 1, 1.5, 0.2, 3.5, 3.5, 
1.5, 1, 0.8, 1.5, 0.2, 1, 2.5, 0.5, 1, 0.5, 1, 0.8, 0.5, 2.5, 
0.2, 2.5, 1, 1.5, 2.5, 1, 3.5, 3.5, 2.5, 3.5, 3.5, 1, 0.8, 0.5, 
0.8, 3.5, 0.2, 0.8, 1, 1.5, 1.5, 0.5, 0.5, 0.8, 1.5, 1, 0.2, 
0.2, 1, 0.2, 1, 2.5, 1, 3.5, 3.5, 1, 0.2, 2.5, 1, 1, 3.5, 1.5, 
0.8, 0.8, 1.5, 0.5, 0.5, 1.5, 1, 0.8, 1, 1.5, 3.5, 0.5, 2.5, 
0.5, 3.5, 2.5, 1, 3.5, 2.5, 0.8, 2.5, 1.5, 3.5, 0.2, 3.5, 1, 
0.5, 0.2, 0.8, 0.5, 0.5, 0.2, 2.5, 2.5, 1, 2.5, 1, 2.5, 3.5, 
2.5, 2.5, 1, 3.5, 1.5, 0.8, 1, 1, 0.2, 2.5, 3.5, 1, 0.8, 0.8, 
0.5, 1.5, 2.5, 1.5, 0.2, 0.8, 0.8, 3.5, 2.5, 1, 0.2, 0.5, 0.2, 
1, 3.5, 0.2, 0.2, 3.5, 3.5, 1.5, 2.5, 1.5, 2.5, 1, 2.5, 0.2, 
1, 3.5, 1.5, 1.5, 1, 0.8, 3.5, 0.5, 1.5, 0.8, 3.5, 0.8, 2.5, 
0.8, 2.5, 3.5, 0.8, 2.5, 0.5, 1, 3.5, 1.5, 0.8, 1.5, 1.5, 3.5, 
1.5, 0.8, 0.8, 0.2, 3.5, 0.2, 3.5, 1, 0.2, 0.5, 0.2, 0.8, 1.5, 
1, 2.5, 0.5, 0.8, 2.5, 2.5, 0.8, 0.5, 2.5, 0.5, 0.8, 0.5, 3.5, 
0.8, 1, 3.5, 0.5, 3.5, 0.5, 3.5, 0.2, 2.5, 0.2, 0.2, 1.5, 3.5, 
2.5, 2.5, 1, 1, 0.2, 1, 0.2, 0.2, 2.5, 1.5, 1.5, 0.2, 3.5, 0.8, 
0.8, 0.8, 3.5, 1, 1.5, 1.5, 0.8, 1.5, 2.5, 2.5, 0.8, 0.5, 3.5, 
1.5, 3.5, 2.5, 1.5, 1.5, 0.2, 0.8, 1, 0.8, 1.5, 1.5, 3.5, 0.5, 
0.2, 2.5, 0.8, 0.5, 0.5, 0.5, 0.8, 2.5, 0.8, 0.2, 0.5, 3.5, 0.2, 
1.5, 3.5, 0.5, 0.5, 0.2, 0.8, 0.2, 3.5, 1, 2.5, 0.2, 1, 0.8, 
0.2, 0.8, 1.5, 2.5, 0.5, 2.5, 1.5, 2.5, 0.8, 2.5, 0.5, 0.2, 3.5, 
3.5, 1, 0.8, 0.8, 1, 3.5, 3.5, 1.5, 0.5, 3.5, 2.5, 0.2, 2.5, 
1.5, 1.5, 2.5, 3.5, 2.5, 3.5, 3.5, 1.5, 1.5, 2.5, 0.5, 0.8, 1.5, 
2.5, 1, 1, 1, 0.8, 0.2, 1, 0.2, 1, 2.5, 3.5, 2.5, 1, 0.8, 0.5, 
1, 1, 0.8, 1, 1.5, 1, 2.5, 2.5, 0.8, 1, 1.5, 1.5, 1.5, 2.5, 0.8, 
1, 3.5, 0.5, 1.5, 0.5, 1, 1.5, 1, 0.5, 0.5, 0.2, 1.5, 3.5, 0.8, 
0.2, 2.5, 0.5, 0.2, 1.5, 0.5, 3.5, 0.5, 1, 0.2, 0.5, 0.2, 0.8, 
1, 0.5, 1.5, 3.5, 3.5, 0.8, 0.8, 0.5, 3.5, 0.5, 2.5, 0.5, 0.5, 
0.5, 1, 2.5, 0.5, 0.2, 0.8, 0.2, 0.8, 2.5, 2.5, 0.2, 0.5, 0.2, 
1, 1, 2.5, 1.5, 0.2, 0.8, 0.5, 0.2, 0.8, 3.5, 0.8, 0.5, 0.5, 
0.8, 0.2, 1.5, 0.5, 0.2, 1.5, 0.8, 0.5, 0.5, 1, 0.5, 1, 2.5, 
1.5, 1.5, 0.2, 3.5, 0.8, 1, 1, 0.8, 3.5, 2.5, 1, 0.2, 0.8, 0.5, 
1.5, 0.5, 1.5, 1, 1, 0.2, 1.5, 0.8, 1.5, 1.5, 0.5, 1, 0.2, 1, 
1.5, 2.5, 1.5, 0.5, 2.5, 1, 0.5, 0.2, 1, 3.5, 0.5, 2.5, 0.8, 
0.2, 0.2, 3.5, 0.2, 1.5, 0.5, 1, 1.5, 0.2, 2.5, 0.5, 0.8, 1, 
0.2, 3.5, 1.5, 3.5, 2.5, 1, 0.8, 1, 0.2, 0.2, 0.8, 1.5, 1.5, 
3.5, 1, 1.5, 0.8, 2.5, 2.5, 2.5, 0.2, 0.5, 0.2, 1.5, 3.5, 1.5, 
0.2, 2.5, 1, 2.5, 1, 3.5, 0.2, 0.8, 2.5, 0.8, 3.5, 3.5, 2.5, 
0.2, 1, 0.8, 3.5, 0.8, 2.5, 0.2, 1, 3.5, 0.5, 0.5, 2.5, 3.5, 
3.5, 1.5, 0.8, 1.5, 1, 3.5, 2.5, 2.5, 2.5, 0.2, 0.2, 1, 0.5, 
2.5, 3.5, 0.5, 1, 0.8, 1.5, 0.8, 0.5, 0.5, 0.2, 0.5, 1, 0.2, 
1.5, 3.5, 1.5, 1, 3.5, 0.8, 1, 0.8, 0.2, 3.5, 3.5, 2.5, 0.2, 
0.5, 3.5, 2.5, 0.8, 0.5, 0.5, 2.5, 0.5, 0.8, 0.2, 2.5, 0.5, 0.2, 
0.8, 1, 1, 2.5, 3.5, 0.8, 0.2, 0.8, 1.5, 0.2, 0.8, 0.2, 0.5, 
1.5, 0.8, 0.8, 2.5, 0.2, 3.5, 2.5, 0.2, 2.5, 1.5, 0.2, 1, 2.5, 
1.5, 0.5, 0.8, 1, 2.5, 0.2, 1.5, 1, 1.5, 0.5, 1.5, 1.5, 3.5, 
0.5, 3.5, 0.8, 1, 0.8, 1, 1.5, 3.5, 1, 0.5, 3.5, 3.5, 0.2, 1, 
1.5, 0.2, 2.5, 1.5, 0.8, 0.2, 1.5, 2.5, 1.5, 0.5, 3.5, 0.2, 0.2, 
1, 0.2, 3.5, 1, 1.5, 0.5, 1, 1.5, 0.2, 3.5, 2.5, 2.5, 0.8, 2.5, 
1, 2.5, 0.8, 3.5, 0.5, 1.5, 1, 0.8, 0.8, 2.5, 1.5, 0.2, 1, 3.5, 
0.5, 0.8, 3.5, 3.5, 1.5, 1.5, 1, 2.5, 0.2, 1.5, 3.5, 0.8, 2.5, 
3.5, 1.5, 0.2, 0.5, 3.5, 1.5, 1.5, 0.8, 1, 0.2, 1.5, 0.8, 1.5, 
0.2, 0.8, 1, 0.2, 3.5, 1.5, 0.2, 2.5, 0.2, 0.5, 3.5, 1.5, 0.5, 
0.8, 0.2, 0.8, 1, 0.5, 0.5, 0.8, 0.2, 0.5, 3.5, 2.5, 0.8, 0.8, 
0.2, 0.8, 0.8, 1, 1.5, 0.8, 1.5, 2.5, 0.2, 3.5, 0.2, 0.5, 0.2, 
0.2, 3.5, 0.8, 1, 3.5, 0.2, 1.5, 3.5, 1, 1, 0.8, 0.8, 0.5, 3.5, 
1.5, 0.2, 3.5, 0.5, 1.5, 0.2, 1, 1, 0.2, 1.5, 1.5, 3.5, 2.5, 
1, 1.5, 0.2, 1.5, 3.5, 3.5, 0.2, 1, 0.5, 0.8, 0.2, 1, 1.5, 1.5, 
2.5, 1.5, 0.8, 2.5, 0.2, 0.8, 1, 0.2, 0.5, 0.5, 2.5, 1.5, 0.8, 
3.5, 3.5, 2.5, 2.5, 1.5, 0.2, 2.5, 0.5, 0.2, 0.8, 0.5, 0.2, 0.5, 
0.2, 1, 0.8, 0.5, 3.5, 1.5, 0.5, 0.2, 3.5, 0.5, 0.5, 1, 0.2, 
1.5, 0.2, 0.8, 1.5, 3.5, 3.5, 3.5, 2.5, 2.5, 0.5, 3.5, 1.5, 1.5, 
2.5, 2.5, 3.5, 0.5, 1, 1.5, 0.8, 1, 0.2, 3.5, 0.2, 0.5, 0.2, 
1, 0.2, 1, 0.8, 1.5, 0.8, 0.8, 0.2, 0.8, 3.5, 0.2, 0.5, 2.5, 
1.5, 0.5, 0.5, 0.8, 1, 1.5, 3.5, 2.5, 0.2, 3.5, 0.5, 0.2, 0.5, 
0.2, 1, 2.5, 2.5, 3.5, 0.5, 2.5, 1, 0.2, 1.5, 0.5, 3.5, 2.5, 
1.5, 0.8, 1.5, 1.5, 2.5, 1, 1.5, 0.5, 0.5, 0.8, 2.5, 3.5, 3.5, 
1.5, 3.5, 0.2, 0.8, 0.2, 2.5, 0.2, 0.8, 0.5, 3.5, 1, 3.5, 0.8, 
1, 0.5, 2.5, 1.5, 0.5, 2.5, 1.5, 0.2, 0.2, 0.2, 0.5, 0.5, 0.5, 
0.8, 3.5, 1.5, 3.5, 0.5, 0.8, 1.5, 1.5, 3.5, 1, 0.5, 2.5, 0.5, 
1, 1.5, 2.5, 1, 0.2, 0.5, 0.2, 3.5, 1, 3.5, 3.5, 3.5, 0.8, 2.5, 
0.8, 0.8, 0.5, 0.8, 0.8, 3.5, 2.5, 1.5, 3.5, 2.5, 0.5, 2.5, 1, 
0.5, 0.5, 1, 1.5, 1, 0.2, 0.8, 1.5, 0.5, 0.2, 1.5, 0.2, 1.5, 
1.5, 0.2, 0.2, 0.8, 1, 0.2, 3.5, 1, 0.2, 2.5, 0.8, 1.5, 0.5, 
0.5, 3.5, 1.5, 0.8, 0.8, 1.5, 3.5, 3.5, 1.5, 0.8, 1, 0.2, 0.2, 
1.5, 3.5, 0.8, 1.5, 3.5, 1.5, 0.2, 0.2, 1.5, 0.2, 1, 1.5, 1.5, 
3.5, 1, 0.2, 1, 0.2, 1, 0.5, 3.5, 0.8, 3.5, 3.5, 1, 3.5, 0.5, 
0.2, 2.5, 1, 1, 2.5, 3.5, 3.5, 1.5, 1, 2.5, 1, 0.8, 0.8, 2.5, 
0.8, 1.5, 1.5, 0.2, 3.5, 0.2, 1.5, 2.5, 2.5, 0.5, 0.8, 0.8, 1.5, 
2.5, 1.5, 0.5, 0.8, 2.5, 1, 0.5, 0.2, 0.2, 0.5, 3.5, 1.5, 0.5, 
3.5, 1, 0.8, 0.8, 0.8, 3.5, 1.5, 0.8, 0.5, 1, 0.8, 0.5, 1, 3.5, 
1, 2.5, 1.5, 2.5, 0.8, 1.5, 3.5, 1, 1, 2.5, 3.5, 0.8, 3.5, 1.5, 
1, 2.5, 2.5, 0.8, 0.2, 0.8, 0.2, 0.2, 1, 1, 0.8, 0.2, 0.2, 2.5, 
1.5, 2.5, 0.8, 1, 2.5, 1.5, 0.2, 2.5, 1.5, 0.8, 0.5, 0.2, 1.5, 
1, 0.2, 2.5, 1.5, 0.8, 0.5, 0.8, 0.2, 1, 1.5, 3.5, 0.2, 1, 2.5, 
1.5, 2.5, 1.5, 1.5, 3.5, 0.8, 1, 1.5, 2.5, 2.5, 2.5, 3.5, 0.8, 
2.5, 3.5, 2.5, 1, 2.5, 1.5, 2.5, 3.5, 1, 3.5, 1.5, 3.5, 3.5, 
1, 0.5, 0.5, 1.5, 0.2, 2.5, 0.8, 2.5, 1, 0.5, 1, 0.2, 0.8, 2.5, 
2.5, 3.5, 2.5, 2.5, 0.5, 0.8, 2.5, 0.5, 0.8, 3.5, 0.2, 3.5, 1, 
1, 1.5, 0.2, 0.5, 0.2, 0.8, 0.2, 0.2, 3.5, 0.5, 1, 0.5, 3.5, 
1, 0.2, 1, 1, 1, 0.2, 1, 3.5, 0.8, 2.5, 1.5, 0.5, 3.5, 0.5, 2.5, 
3.5, 2.5, 0.2, 3.5, 0.5, 2.5, 2.5, 0.5, 0.2, 0.2, 1.5, 1, 2.5, 
1, 1.5, 1.5, 0.8, 0.2, 3.5, 0.5, 2.5, 0.5, 3.5, 1.5, 1, 0.5, 
0.8, 0.5, 3.5, 1, 1, 0.8, 0.2, 2.5, 1, 2.5, 1, 0.8, 2.5, 0.5, 
1.5, 0.2, 0.8, 0.8, 0.5, 0.8, 2.5, 0.8, 1, 2.5, 3.5, 0.2, 3.5, 
1, 0.8, 2.5, 3.5, 3.5, 0.8, 2.5, 2.5, 1.5, 1, 0.5, 1.5, 0.2, 
3.5, 0.8, 1.5, 0.2, 0.5, 0.5, 0.2, 2.5, 2.5, 0.5, 2.5, 3.5, 0.8, 
3.5, 1, 1.5, 1, 1, 1.5, 0.8, 0.8, 1.5, 0.5, 0.8, 0.5, 2.5, 1.5, 
1.5, 3.5, 0.2, 2.5, 1, 1.5, 1, 1, 0.2, 1, 1.5, 0.8, 0.5, 1, 0.5, 
2.5, 0.2, 0.5, 0.8, 0.8, 0.5, 2.5, 0.2, 0.8, 1, 2.5, 0.8, 3.5, 
2.5, 0.5, 2.5, 1, 1, 1.5, 1.5, 2.5, 1.5, 1.5, 0.2, 0.5, 0.5, 
0.2, 1, 1, 1, 1.5, 0.5, 0.8, 2.5, 0.5, 0.2, 1, 2.5, 0.2, 3.5, 
2.5, 3.5, 1.5, 1, 0.5, 1, 0.5, 1, 0.8, 0.5, 2.5, 1.5, 0.5, 0.5, 
2.5, 0.8, 1, 1.5, 1.5, 0.8, 0.2, 1, 0.2, 2.5, 1, 0.2, 0.2, 0.5, 
0.8, 2.5, 0.2, 1.5, 0.8, 0.5, 0.2, 1.5, 2.5, 0.5, 0.5, 2.5, 3.5, 
3.5, 3.5, 0.8, 2.5, 3.5, 0.8, 2.5, 0.5, 2.5, 1.5, 3.5, 3.5, 1, 
1.5, 0.2, 0.8, 3.5, 3.5, 2.5, 0.8, 0.8, 1, 2.5, 0.5, 1.5, 1, 
3.5, 2.5, 2.5, 1.5, 2.5, 0.5, 1.5, 3.5, 1.5, 1, 1, 1, 1, 1, 2.5, 
3.5, 2.5, 0.8, 1.5, 0.8, 1, 0.2, 2.5, 2.5, 0.2, 0.2, 0.8, 3.5, 
0.8, 3.5, 0.2, 3.5, 0.8, 1, 1.5, 0.2, 3.5, 0.2, 0.2, 0.2, 0.8, 
0.5, 0.2, 3.5, 1.5, 0.8, 0.2, 0.2, 0.5, 2.5, 2.5, 2.5, 0.8, 0.2, 
0.5, 2.5, 0.5, 0.2, 3.5, 1, 3.5, 2.5, 1.5, 0.2, 1, 1.5, 0.2, 
0.2), .Dim = c(100L, 86L))
