# Supplementary material for: A Bayesian unified framework for risk estimation and cluster identification in small area health data analysis
Source: PLoS One. 2020 May 7;15(5):e0231935. doi: 10.1371/journal.pone.0231935 (PMC7205265; doi:10.1371/journal.pone.0231935)
Supplement: S1 File — (ZIP) [file pone.0231935.s003.zip › Data_R code/Scripts_Plos_One/Scripts_Plos_One/matriskScen3.txt]

structure(c(1.06740732283681	1.26045342016412	0.892702330194694
1.05612874998185	0.978345578929616	0.8505557564281	0.833995474199948
1.01490108169323	1.05689355617504	1.16000589320983	1.15745077430925
1.10643210056877	1.14176451905686	1.03456906568965	0.865818742340581
1.43700035747226	0.890206545484826	0.847611566574866	1.00200872828952
0.875621543983402	0.989662434597701	1.05348102794151	0.879553212012102
0.820866474199048	1.04407031268348	1.03185972378844	0.9926463661351
1.03378195193213	1.17448318671454	1.02469059050156	0.768151603794404
1.03985985836871	0.99859277698854	1.15555943331493	0.835587190922517
0.99813250289795	0.955043573168543	0.887534406330675	0.887527101118666
0.777245283280091	1.32038514268065	0.875333803419774	0.899707306056442
0.932419832622154	0.887447155266136	1.16418957182823	0.789863108872493
1.12002697406934	0.917200783677751	0.838331691518357	1.01505095781307
0.916800447002013	1.05467459834228	1.0837044641292	0.849812851651984
0.969081971925744	0.872847765545062	1.16766665543314	1.25559239797405
1.47799009857957	1.05645360798905	0.899982778506473	0.953725382082869
0.874434770324452	1.13777494692784	1.07702506371964	0.996098480839842
1.14418336871601	1.26622885905207	0.987390577859856	0.981940123988881
1.17757292688313	1.06803395795856	0.968311230053793	0.845028303940958
1.01386908024618	1.05829279754975	0.889895887807858	0.94080979830619
0.75953389789024	0.990821857109913	0.989656399733416	0.945676315005212
0.839209464007021	1.04102954692248	1.09812966997974	0.989041493192439
0.949338857883936	0.905706951775667	0.994233417375951	1.308094306517
0.926172780356122	0.978438762846777	1.01707996444294	0.996143186666002
0.861909336886427	0.889480515643782	1.24128605509802	1.10623282349987
1.09074527624418	0.981783773574701	1.12979889517205	0.957127126605321
1.10612327894993	1.08294204801988	1.01554450520225	0.855754684485011
1.04212370623725	1.05689582429177	1.02089472091114	0.878233385602041
0.901591183927713	1.07162793847957	1.07270619085316	1.16724903412877
1.10311169417309	0.906457118964721	1.03711654102394	1.21008966687512
0.924517915628023	0.850655311155406	1.16311089690109	0.943961336811994
0.927235298544561	0.99079386588003	0.885016452615911	1.22947011761966
1.15244981792069	1.01506161828586	0.96809849127053	0.770564510276851
1.30735735716948	0.936152364593586	0.848154159184133	1.07833851822364
1.14868584344481	0.77918766378886	0.958184984034096	1.14181259729106
0.767746830545007	1.28516475315154	1.22384881603747	0.870862709955178
0.954453105271612	1.06460346034965	1.02042852104605	0.859287440803074
1.11256914093963	0.979399584655358	0.911587049391802	0.907763218971653
1.00373222180509	1.00244683016078	1.06196745636919	0.796524671915231
1.02290015791306	0.937023465120187	1.03559177502061	1.17407562045983
0.882530205830649	1.04623629506478	1.0596833534492	0.904512463516178
0.797059186785989	0.918836254883617	0.859964832970966	1.26122965161033
1.29409549915853	1.19438092530581	1.0979306453769	1.13715387315437
1.31889235707091	1.20069095531651	0.982306218364172	0.862451448991643
1.17929266214202	0.91999494860771	1.22622225870963	1.06234657912378
1.06800775609932	1.26702834481387	1.04533915758508	0.919088622968996
0.789369486850419	1.33522193288173	1.06088957568705	1.10107503456891
0.945268208043736	1.01223463178041	0.880940555092871	0.971821506548093
0.802286599801975	1.04553335511904	1.06084520708922	0.863286916291842
1.03442821129304	1.02072855764243	1.19227695093884	0.917293445228451
1.2493713945513	0.897990982618635	1.07754673522688	0.866262151486842
0.95576486716811	0.897930852023735	0.993515710381428	1.08850066321428
0.897124791609964	1.13015020150461	1.07047037542434	0.916558617765651
1.15194219752078	0.963887709660199	0.972639374429985	1.3093321529866
1.21207659671202	1.0000177344884	1.02799444491552	1.20444616553801
0.796688500368789	1.01668686575319	1.19581990399413	0.942909093931036
0.98180400570287	0.954288532750021	1.00140144820268	1.00580633808895
0.930536833425306	1.11307453091332	0.822123547684395	0.762218404810151
1.21942237147886	1.15664927611867	1.02829831178725	0.951013276409819
0.957139285189911	0.817967601808211	0.894559541402721	0.887589001726393
0.889885049708045	1.1646773661888	0.902692651853542	0.764740736181144
0.942570971134284	0.884268435827935	0.74106879448958	0.978752441482847
0.980740775342646	0.90493833484587	1.01491885861281	0.925671569692743
1.124868690916	1.10469911974301	0.968023423839865	0.820783927365715
1.00380523483715	0.996955085745453	1.0271865611283	1.18040510431949
1.10774780924954	1.09850855670201	0.962919845384784	0.976063272649436
0.908539009769	1.10960241695871	1.01764691300065	1.00467484053656
1.0406241959194	1.21503020564475	0.987778123217988	0.974623853933199
1.09161874901399	1.10156849659321	1.04597425726422	0.85801821596629
1.14621903545917	0.991598731909287	0.986786010684067	0.976180817341484
1.0502207501084	1.09135323631825	1.2009162656261	0.793480627584435
0.975357346899372	0.980458765574657	1.16410063358579	0.88946629419397
1.06131577532749	0.961174203342655	1.03982850032631	0.932996475359978
0.85225539961339	1.2236909828697	1.08385635415419	0.815643530116028
0.913574357939154	0.803392478017386	1.05435338590376	1.00012247947705
0.921546228447817	0.994068036029837	0.979031565527014	1.1117049508988
1.0127482538236	0.855246789646297	0.907564110157998	0.968622552570108
1.10527272695218	1.20703940105917	1.10544348558357	0.969222139309241
1.05147908791126	1.05640326907167	1.12996325126969	1.23102526324363
1.07191106716391	1.06971335305255	0.821203774956477	0.991133830760943
1.00643616210935	0.846091537428656	1.19781925309223	0.950542027086567
0.774618533480694	0.97936351759094	1.02778673213162	1.14231685634379
0.98922269736888	1.00656281668819	0.835400477195795	0.960956098585131
1.23138056925786	1.2435140153905	1.13968750804688	0.981284153139732
1.04661324451786	0.945034201221274	0.851027693414141	0.947270813359414
0.788366531938015	1.2776923250039	1.07841784589026	0.95983449516869
0.713484322700836	0.997608864250365	0.842395575525319	0.737527763883809
1.09163810673531	0.958980852643978	1.23795814531796	1.01690023026283
0.926979610231396	0.909039700596876	1.0849785528782	0.813535840827691
0.913153032349819	0.858610210828376	1.01270148471957	1.30596364514921
0.865535040581987	0.994580839823885	0.937786519237591	1.08209629958671
1.10225178631178	1.19988080448928	0.847097443673341	0.997552768672936
1.10876653002499	1.29947676859973	0.973993835857081	1.30882581269267
1.35231561780243	1.17626951033082	1.07070657972817	0.930789250151787
0.852936892254155	0.942203240506105	1.17466987253355	1.0281102083085
1.00504978307571	1.02327733353844	1.06702777869533	0.985717278915587
0.92182707440115	0.930849906047744	0.986749653463858	0.924053055056013
0.952146053580641	1.09614656920658	0.932868007754011	1.11124606001692
0.846594865589075	1.26232745943431	1.01469629812927	0.892525607496632
0.991463232146907	0.933884152713032	1.06092085980951	1.12292030227645
0.989540259893362	0.898659949666325	1.03991224873145	0.787767909905691
0.797526120988364	0.988123379763213	0.89335312198578	1.04251144266186
0.910937678266682	0.958084897135603	1.05058070736156	1.00515406142264
0.90146339626325	1.1361863718907	1.04366264526331	0.971758001932294
0.990835776085036	0.946289906445759	0.926388351761606	1.15090208501894
0.98168147397497	0.953693044431529	1.14987176906043	1.08825617706879
0.896406246919029	1.04561262970613	0.884457413366606	0.928658954167481
0.906698294209193	0.944469751494818	0.925076064873435	0.790859994666099
1.0061280878501	0.960087274614244	1.11925621630414	1.07029496747683
1.08810641726288	1.06475595697367	0.80773575997105	1.16210450780039
0.910208595579504	1.25230134626014	1.36280366738934	0.937950426713434
0.830073350235989	0.923070344301514	0.874565291098058	0.82392863302927
1.01697277936359	1.04397746782034	1.26984532784601	0.797402740139061
0.926514564919877	1.15691886109721	0.915915887720866	0.771118925006294
1.11559210395183	0.887374000761305	0.89521446096177	0.934342556740389
1.17659280470006	0.874354219645371	0.935628979439966	1.09430294974435
0.874286081837047	1.00236792287551	0.829323990587353	0.942431934244806
1.16674622287969	1.23238320534447	1.04970417799906	1.10505390030962
1.35721999877911	1.07030969266237	0.907376484313891	0.8995414928595
1.13202028468267	0.946226026042599	1.04977854632497	0.827343347559354
1.02215596637746	1.22331849162097	1.01861341298778	0.723718588808505
0.9509465318257	1.045545505733	1.05941861819357	0.999191057893377
0.973823202479475	1.12415680357753	0.868729778619329	1.1138454405089
0.914040167234177	1.32775549579549	0.889592207118308	0.799946755386498
0.96546113521981	0.878360394947158	1.05917085574619	1.03737574433573
0.937853722075202	1.05342230528375	1.32994216217061	1.06641192605727
0.964688077087972	0.936343238612594	0.921609264715839	1.18149784035956
1.46995922464886	1.15767712444682	0.886672074936057	0.85540010017197
1.04209421612991	0.960827848152665	0.855624548964762	1.1858750283374
1.07952750925992	0.814597462570726	0.991061806059389	0.965521226487154
1.1243991118447	1.13762891762541	1.0211555787219	0.924608423485606
0.887504625669971	1.11819381478479	1.07499280477251	1.11437438627574
1.0463482646081	1.07727429878411	0.92118980155271	0.721558959967994
1.07900512934786	1.11650795340634	0.901381829608831	0.949902255003831
1.13504577707502	1.11792776433787	0.906450518643621	0.860238699389876
0.725222917034717	1.17431346720341	1.05079650639184	0.785433542220894
0.914728940543954	1.13749545902021	0.858371339164683	0.814719580934547
1.08930185505417	0.945970151234742	1.08503128642054	0.670628489868154
0.864335862371903	0.985412157435565	1.06091702776843	0.866759318875905
0.910549293104274	1.04446446708247	1.01632553883623	1.02565940113619
1.06405559205533	1.01708693734171	0.980372256062308	1.05311334120369
0.834461570022953	1.14432051179281	0.803168634872552	0.92180140627021
1.02106414704923	1.29885596608981	1.12480796928169	1.2261847655811
1.2117961265728	1.13322880988614	1.065281974687	0.956003638798031
0.998914253204122	1.01469517117127	1.03012302431195	0.945205428931558
0.957982367017793	1.03933317237493	0.868866149363474	0.840519160278359
1.13484383387889	1.25261360178586	1.10797888788984	1.20556720345405
1.00816923524202	0.842461004728102	0.910232749385099	1.2996181512862
1.04047356091874	1.2752373796459	1.07479154676453	0.794661011787538
0.846194140064242	1.01426325129979	1.2956637457861	0.877830733808562
1.20223199720073	1.10754707255718	1.06506865978724	1.047153131804
1.05412215211055	0.808871624409001	0.920857255517836	1.1198348939617
0.925938020514572	1.11806448916762	0.979420360617582	1.03683684970772
1.27092258805911	1.11758210936939	0.96127995044478	1.28360693614846
1.21222995466261	1.09344182965589	0.970640679166312	0.972668923732656
0.903715399923609	1.11033373362146	1.1643026599917	1.0008573889795
0.911478443728224	0.933090575595068	1.06797083126821	1.19328158587105
1.13483619703386	1.17383502348439	0.91460709864266	0.936014752539761
1.04020648004237	1.09947292273113	0.914298644731513	0.88716494360373
1.10895395120768	1.01275751818175	1.23157198416672	1.04313390334093
0.916098000512171	1.24825027555447	1.17994686398249	0.707168066158876
0.929360727593421	0.869052727051851	1.19404992433865	0.822732472518149
1.14848612834682	0.993005774530819	0.953000027733042	1.08707832225462
1.04805827872249	0.995224765266021	0.871248856184624	0.76779538034814
0.948907805093462	0.830220470283924	0.969300974073902	1.25157904747873
1.01240989867238	1.00124376846958	1.07258826909783	1.05994615810509
0.86849378365783	1.04365919405306	0.869401862968767	1.04147897350988
1.18407619982439	1.17606222811354	1.15035448497505	1.01517581106322
1.10891397695998	1.4454884118646	1.22620674093556	1.03937168726246
0.972465721283747	0.996910957569523	1.05872131784708	1.26261281842415
0.978766271618246	0.921953434379426	0.940803294400808	0.820389629458282
0.96240156018717	1.14262207938127	0.973808372816704	0.978706421301873
1.08897504736914	0.889723942592604	0.963473726220704	1.03952623549216
0.846935383194407	1.03607097639868	1.18965289655981	0.946223037970826
0.992897991145897	0.971206571591303	1.06145225750795	0.907311075656967
1.17099450833123	1.00803447536467	1.14532983323646	0.901461136994682
1.07796320713849	0.82316712339115	0.714930312966185	0.82213926237312
0.994515966209396	1.05646356858032	0.907420401427055	0.915805923691066
1.1134453068194	1.02401887694445	0.955914896309295	1.09165487828678
1.15170439864995	0.99627042181862	1.01100909057053	1.15322971195579
0.709003569303528	1.20898753659122	1.18349984530543	0.889901547542445
0.798870050370878	1.00074936254132	0.851222259608077	0.953350353630272
0.977888536073335	0.929193727392549	1.05450024209964	0.995544897873656
0.989821509269949	1.05243220474514	1.03529352601754	0.93510543065821
1.0668643102447	0.818365105091488	0.962322056832099	1.00486764011283
0.70048712598836	1.07703413324349	0.921909544522675	0.841997496457178
0.824257075407365	1.13822627544546	0.941348168094573	0.946354179277768
0.892241533896277	0.801959239557441	1.04874960791361	1.13194615803607
0.83902540571815	1.17368141375363	0.94136135360092	0.883975890660553
0.889943397315331	1.11232128828072	1.04829420334627	1.15212874612488
1.01559696410932	0.84095734235622	0.878913899309301	1.0396731519138
0.758757563456955	0.979285880063115	0.901023502384806	1.03661398081543
0.980801556641756	1.02055207274661	1.09142196599334	1.08782245684465
1.34388385026278	1.14421770952493	0.948160518373645	0.789092548825655
0.725309706917745	1.0916154066377	1.10176729908942	1.08194401306047
1.01230196351544	1.16998955446331	0.876308563276316	0.817093337575238
0.948798750165628	1.06470239969877	1.19508185795484	0.8898014914124
1.0883079306148	1.03795155037093	0.965144750612896	1.29919061053406
1.08813333289936	1.24589871558001	1.21877770331511	0.891800436757968
1.32518562218284	1.02038998940691	0.963054227012978	0.948171160142989
1.04631812367108	0.957775151654675	1.09013377579208	0.839976179907095
1.16163451403124	0.900522651997578	1.0068408448812	0.960278596695726
1.07115372578959	0.971036560605977	1.21951437872514	1.06225180476835
1.13577122642823	0.872701144052305	1.08549197165699	1.03870048551776
0.983196389492393	0.874051928448374	0.993631151842236	0.860466228718145
0.945841086590531	1.05965712126233	1.29589099417994	0.961465846811739
0.967458984852053	1.17713002947267	0.74423895007928	1.00499158852574
0.869412277043083	0.942607776204266	0.921528618684778	0.95849876404484
0.996619118909065	0.986993041677796	1.05289363678257	0.800194691235491
0.769719419166702	0.862561990301564	1.03982891183677	0.848477804077394
0.883954212382872	1.1587023670344	0.986349485597128	1.11854627318077
0.712435635716014	1.06228264919351	1.16612553767013	0.759581730322476
1.14503995453548	0.901436092662306	0.89606733548525	0.854529232233575
1.0006319527034	1.15967094497425	1.07445131768425	1.05734860959919
1.13856730638546	0.767885082566659	1.02459987771161	1.10289238809608
1.06760671005189	1.02197187496902	0.764481854246768	1.07143451080948
0.924006720232386	1.04421145742036	0.708726908747437	0.854786908482983
1.27298621319977	1.13897673364095	0.922524559285658	1.21280747204017
1.10516903819354	1.22856027190306	1.03200306685956	0.943034961910853
0.975190245639028	0.978198547236982	1.0689375243458	0.940848903712626
0.971583820921287	1.2356321470704	0.991173345353482	0.744813457433508
0.840677571379525	0.996396522925609	1.08221615144885	1.01266514942132
1.0461178501029	1.06612747235641	0.964047946983559	1.08178744179344
1.0717268711669	1.22811987421392	1.05332467472729	0.767135247554046
1.01906134784614	0.893951918690468	0.945925570396549	1.08070958270504
1.19753397102387	0.903917078965831	1.00077743643513	0.815351918458026
1.08463203250313	0.969473437208931	0.987320405888932	1.13116616276787
0.928845957956737	1.01025033175832	1.18611729675797	0.763292308452546
1.21287516900665	1.01804175052822	1.00235661826732	1.11367614465038
0.919964059211349	1.00757507982652	0.91231564463173	0.993616331368787
0.956046276612884	0.973441094374196	1.16677129431774	1.06227478048834
1.01787927709008	0.918119276066836	0.839774581603805	1.00151308238891
0.915252194342156	1.04770288012231	0.93077895172466	0.806733197067617
0.827758255057522	0.969934482208447	1.10652888558803	0.910454154469248
1.14057300174524	0.995592074989508	0.961152658254342	0.947286899646872
0.889591755195585	0.998494117113449	1.08929180683357	0.915694458074846
0.921568864105701	0.960188396308621	1.07959418024443	1.02444436153561
1.02163267642491	0.851796425525886	0.874417722945887	0.8878387501073
1.12068988617738	1.05375614227417	1.04788191310154	0.830038259717746
1.15531455197188	0.915483744246751	0.979078015475488	0.986597219739021
0.988327423146725	1.08416734724873	0.881574836524649	1.05629051200924
0.943848414709918	1.02634599710117	0.771890041612253	1.11304881267103
1.12717374838973	1.34642620228251	1.05297765089742	1.3940551768888
1.18302136880185	1.17877601423524	0.931265529994544	1.06270173479814
1.06753528046385	0.857653071738245	1.19816883328163	0.85723064114875
1.07974312892349	0.889788028707117	1.06056894545235	0.991619076186959
0.966303307840299	1.19801834749197	1.0534157270548	0.790940187783087
1.15444420898553	1.00290144928485	0.985142721938322	0.867133889298617
0.905044625510844	1.06894723248574	1.22575797631396	0.80582367938832
1.00837304864896	0.949150793711258	1.324152731453	1.11666905728399
1.17328573647302	0.95242891709196	1.22588543119151	0.847845442322027
0.972773091797992	0.947050003149519	0.898498446313296	0.946283885925366
1.14680287460504	1.14952245383668	1.10599010156174	0.936357449953284
0.882514224565722	0.97235986607487	1.05019131149808	1.13575440246375
0.913989882194367	1.24049532098029	0.862826888232058	1.19604765203071
0.869971979712224	0.945418379283346	1.26805322791342	0.963263716369853
0.823744654645536	1.07680789174891	0.952497337409092	1.30614092338288
0.928423148958749	0.822611114908078	1.100924694976	0.817214887934261
1.03241195869862	0.762231484356725	0.96857149655451	1.03996211398628
1.03293173298685	0.794838411348093	0.933518984429464	1.02590531100836
0.938912768827293	1.21647647724669	0.889058146438277	0.994618618011362
0.848864882567194	0.997462043292507	0.99598771203147	0.848048350236307
1.20797402596601	0.981363459972999	0.911550086167353	1.10109011035658
0.887257394767167	1.01572420861	0.875467342147583	0.768519757532363
1.00199827367019	0.916538611278152	0.942492958170579	0.949883729018623
0.990478556614508	0.938471882924317	0.998766803014023	1.11315184479076
0.932920563473793	1.15522970029496	1.04261752958807	1.12156430093984
1.34079335938727	1.16493436483606	1.12017743738301	0.998236396616135
1.12709991611889	0.931834976824578	1.07707902951774	0.964608217745735
1.03688002419104	1.01834795226647	1.08077973395502	0.91801199674551
0.919745548831028	1.32259662998519	1.02354798253554	0.770957543105128
1.10354765771358	1.1402641927286	1.11523971995866	0.897137833313546
1.05444243132014	0.942838120011163	1.01680407787212	1.26317726060002
0.848221389182615	1.32945157004063	1.09858770085178	1.12210646724094
0.954848783248893	0.991707561665065	1.17074664418309	0.847036039233681
1.07581548516603	1.00466248612625	0.934149822417984	0.953015467709239
1.0723717517988	1.08294267713108	1.13448077436812	0.977718119828248
0.997595094384583	1.02427454746511	1.03860629365862	1.13057557331893
1.10872260782266	1.07286190239016	0.963655611299346	1.29342625643226
1.12202400344324	1.05051159029678	0.998948650759615	1.30820681034401
0.915571549172478	1.06603669292226	1.09242333369059	1.19657860622469
0.904937841733041	1.06732674341689	0.914347932084269	1.04334223745922
0.930944619713709	0.862718674566448	1.07850662113972	0.713496541137288
1.06663111951139	1.00284283315809	1.15864947246072	0.862486416445163
1.25403554875331	0.960542209260612	0.907841900199663	0.914924940539385
0.789666675438281	1.16393459133978	1.18269294027713	0.833198236895543
0.926301080705363	0.91112759037158	0.957426567224447	0.78795151212447
1.0901319506103	0.963814497951198	0.936805687391928	0.846686786377587
0.945615813286958	1.05242892524704	1.13052155442804	0.811362793940197
1.14077491174133	0.878035423217954	1.01861407103254	0.98539398183364
1.10569352767261	1.1698725079195	0.832929924444073	1.06309461827169
0.815364704363042	1.02588568730982	0.977347317740872	0.9299866317285
1.09126339727861	1.19795956738979	1.04917713594721	1.28262319589898
1.15387670061105	1.39993793344576	1.19388776613208	0.811581756703179
0.953772760627375	1.13958465231292	0.923742454266073	0.930995696426199
0.957853100604082	1.33655923562061	1.06302122473239	0.783622295617729
0.758221452853752	0.872271721765536	1.16756088489627	0.914023831742972
1.19000749250922	1.09747784684512	0.970096942950896	1.10261315294648
0.850535261033611	1.18317365973995	1.21150095548906	0.99427107181513
0.996883545201971	1.05874382104803	1.02624477325248	1.01329311220078
1.08280659200617	0.772347207454503	1.05725042413639	1.08782303605246
1.02818910403521	0.922873334335517	0.887874283565976	0.969555599463345
0.9224431358647	1.04520216379977	1.04547143007264	0.988090038882636
1.18343851244577	0.964819204535673	0.87663848719712	1.10724578363683
0.908322162037862	1.27204900680268	1.19771042645601	1.12294672542219
0.862065041567917	1.08925631712081	1.33774534088905	1.06004216389698
0.913904827985302	1.05294393305328	1.0295169052696	1.06000985777842
0.983876513559318	0.951444711761515	0.971253716842384	0.695697877524876
1.08999279059203	1.14304831460483	1.14658197185985	0.977147376403981
1.14094987667875	0.955401258439214	0.892845016278328	0.931346072250905
1.09205097168821	1.03104704176604	1.01101859060772	0.988048003765187
0.896434804542757	1.05856445260577	0.949976192508347	0.962075964585294
1.04573835271426	0.773869501273152	0.930536787094441	0.767416773793408
0.849997955367185	1.06937439632966	1.18219558572286	0.814656513019612
1.25496280394206	1.0342524258971	1.00910023884898	1.05379249676494
1.34931824723126	1.12664394030043	1.00037915244382	1.01494940782171
0.834025889097723	1.0200362302771	0.993319945456468	0.983211873190595
1.11790100295428	1.1464023040912	1.03583205492999	1.01904748339171
1.17449435903816	0.761425641933094	1.09060551671095	0.732087655369618
0.955395783230337	1.03481475787005	0.877829181550545	0.882051788879202
0.801140328387783	1.16119622565234	0.862967565800917	0.862627005876318
0.868488662325834	1.02670016517418	1.19379057378129	0.965509364566346
0.914213140979255	1.13962660328565	0.977397450040389	1.11190217361712
1.0312379930568	1.33010028235553	1.03229200192901	0.794875483824575
0.94071100594346	1.09468749925502	1.07188495762698	1.1061241757181
1.12660991659983	0.968599911386142	1.11863815977623	1.05449696405175
1.0100714626457	0.859176678691784	0.693305110633248	1.03616699933371
0.950046770554865	0.901701834092922	0.935231306652536	0.878923119774768
0.858114606116206	0.960775851110061	1.05424243118027	1.12774187531898
0.898257901456087	0.922743597109387	1.02551083833838	0.888891970673953
0.816442980517116	0.860156091078888	1.01614464631901	0.988116017397473
0.985695981437263	1.18690480935113	0.847224896373354	1.13919016512974
0.952934424918721	0.966222495263518	0.992896593629156	0.932708711397346
1.0473198995863	1.35267391126609	1.36148751280407	0.895596686836321
1.13554013807234	1.07941790713149	1.21199160327368	1.01662607348158
0.626091493948562	1.1298833189924	1.31806407611472	0.965612298448584
0.988020844695136	1.05452325416119	0.911579687788936	0.810547919043679
1.02542990586409	0.769745480484395	1.04313244806835	1.01586681034923
1.12129215578598	1.00226294428148	0.937756960621302	0.734773280861785
1.05734867650771	1.10592468292357	1.04552007959335	1.09635307878313
1.06770051717746	1.05969110674361	1.15715898862295	1.14226723741954
1.1469871750704	1.09087616893867	0.890885340881108	0.974238591695848
1.18654464925948	1.38295852375871	1.05713500654367	1.09268222135522
1.17399761673979	1.01783395270697	0.925589433810314	0.853056869330896
1.19456002417024	1.02000716327532	1.01378058018718	1.16224919941979
1.00311476852439	1.10810228828225	1.11866131509002	0.92672316459558
0.95457921028866	1.0956946231282	1.03071762187558	0.945604032086279
0.961731081108814	0.805680260601658	0.925846728142187	1.02116240940786
0.921150201068879	0.850278434769537	1.13439353156929	0.9625586989998
0.973624465773859	0.859784239507423	1.1874185149409	0.889672864393299
1.0610335091932	0.867615157047283	1.03147364550749	0.752470718135633
1.02826486565793	0.986117462993569	1.05684987018941	1.01499297285513
0.90785562661542	0.937312983087456	0.974688695893885	1.02571722247449
1.24056878052198	0.983963633500647	0.943246772880072	1.11582050677704
1.11960943463816	0.962877118472263	0.944837430289371	1.12614052976854
1.07570425586495	1.13640582073827	1.27790100284108	0.771841608680497
0.857180730843317	1.14105170418487	0.947259178655452	1.12183396931538
1.06810904270791	0.934322303054986	0.811319325176386	0.769035166534823
1.21078520041953	1.03130459175144	1.00712080889029	0.896746776139932
1.13156598745942	0.735330694085237	0.964320896436984	1.007942131336
0.817872957021828	1.37212845560465	1.06919163121071	0.885928812378924
0.902766948041583	1.08362756636573	0.996700714301692	0.829514960823921
1.05547530814695	1.04592866138621	0.90788802420838	1.02202932245373
1.21885391326004	1.18276224913434	0.989785028490832	0.935695136579104
1.11265456865073	1.23626055448285	0.946647757196505	1.07016793271814
1.09767981835711	1.10182968070505	0.952399954106324	0.887672717754289
1.06991596843801	1.01602891555527	0.883502051519356	0.893161681392391
1.38268224239315	1.19135591564653	0.984410090013631	1.07738806272172
1.27499705362369	0.918958518005131	1.22580278528877	0.876831160485476
1.25842524292445	0.879660185391864	0.95784311185884	0.917206183804679
1.12510719067929	0.846534758071707	0.99528834811893	0.705179393360574
1.10072349681433	1.18034586514543	0.974277125388099	0.941915043479498
0.986391296287077	0.948498782163723	0.898257046065326	0.97522529416825
0.799903442355707	1.11826297927981	1.28063876104303	0.858565760556119
0.89053734389342	0.896141490849542	0.980326291563828	0.902504366552436
1.10481162040963	1.04313247685854	1.21421701303503	0.965739017348927
0.83957027992225	0.718476599594028	0.916923313718749	0.930982873326878
1.25507709922356	1.04921228519493	1.03400725769322	1.02158818716933
1.06067151313459	1.14126710615955	0.981932766315608	1.24120828917195
1.02179238625399	0.990486415920621	1.14610262515894	1.11259292568137
0.946692329490418	1.08693028336154	0.875377982372113	0.925359114472474
0.958025475007345	1.18680158060751	0.991060947863667	1.1801662486582
0.869518576275539	1.00084454698917	1.00344367393134	0.948060884161619
1.28641614712464	1.13562837557058	1.07651556465238	1.0626405077946
1.04633380558763	1.01905431798068	0.977895245457391	1.00026289953546
0.988430005557122	1.19513140299384	0.885626662868888	0.764132050932365
1.12131445880946	1.07184077934384	0.861519192761604	1.1343729483032
1.14912178551796	0.957220141124275	0.795197294664309	0.901667057970481
1.1526947732816	1.17274386685656	1.03750178661436	0.872688750854955
1.10325313055891	0.89006514510185	0.995935939365658	1.15475375975691
0.915694973317332	1.05516168625208	0.869090216459896	0.903488144538606
1.01687948155337	1.11350647908153	0.90626629550096	1.0807671280591
1.13210471345728	1.2267567641044	1.14549626869892	1.23171752771491
1.15829591843566	1.18967484171253	1.07009914297827	0.902457338101722
0.858346704881821	0.88268642155552	1.1175122122752	1.11073190827285
1.01279508961074	1.13324698781769	0.97660344948448	0.773920005399142
0.839315698676874	1.09915362011476	0.822455520816832	0.971031867476393
1.10836711187549	1.01917084770957	1.25091996828742	1.22201718061016
0.835316222801383	1.38439703737049	1.05493390254429	0.745833998649186
0.923504696565006	1.02057922651	1.15993300789417	1.07234399555305
1.29973845604087	1.05360344459582	1.05365220503576	0.718482592035946
1.1552998906311	0.904072148751994	0.956228833182852	1.01274953925662
0.948311981238671	0.95066315719918	0.90756293380104	0.823963971060711
0.871293777770231	1.23746837638072	1.14988323106941	0.97999819432929
1.31304541957151	0.951512938788615	0.945737579439223	1.17314336909617
0.876327127978577	0.99112972195079	0.965529042149128	0.948682323749019
0.964775765092121	0.886166843727802	0.929859638373029	0.99019306664692
1.01132729739729	1.12263651018265	0.882010325516916	1.03076028346204
1.07737375504992	1.11194292867245	1.15113624071688	0.99910062366252
1.13731967722753	1.09169720034099	0.798459558023468	1.03234401544317
0.775196402769148	1.14190148521927	1.20792401584176	1.07667314608359
0.875701612438467	0.850581945265362	0.856371126176354	0.805440694928491
1.10210689364444	0.976368563589781	0.972847128768698	0.884673345685439
0.928178440900406	1.24493339793306	0.942329986796171	0.937176657406681
0.98055238108882	1.13552742386005	1.15141672156959	1.02427963750907
1.13161804642905	1.12841498672633	1.31105694566179	0.958816230552263
1.04230305370015	1.07775196405822	0.858865102559917	0.980040555356262
1.19430695124534	1.22870978770889	1.02120261446477	1.11678155292443
1.04740340445864	1.12867166889404	0.943295645998082	0.860184520296323
1.22737787897335	0.933405563382308	0.973065929302886	1.08026159795881
0.732574983699553	1.2275937155928	0.981437000149698	0.862589805130262
0.96000692056134	1.04959306925328	1.0377741431721	0.954001999655636
0.998357787283355	0.953246552076604	0.968046745814397	0.959886072132147
0.836168924281384	1.04030501091476	1.00296411384159	0.777493736034211
1.18567433953346	0.947007145806095	0.993853438359574	1.11356352431943
1.06527898205981	0.891490838576122	1.05505330517653	0.999608202632519
1.0806123249748	0.81844250052046	0.944386403169386	0.964882038466481
1.22809379150421	1.09657561032987	1.0693307967796	0.940183894982109
1.12629076686442	1.00433431076737	1.00641657076634	0.976811539513523
1.09538577719528	0.984554197915627	1.09321100833056	1.2384459180063
1.01453630104558	1.02876371173461	1.19244283999367	0.985235368244059
0.892728260845385	1.12455927015233	0.973817248117208	1.00202144229702
0.950729963305599	1.10562339636496	0.98994568042376	0.835791010747805
1.05660427170959	1.24309314858149	1.14231764860889	0.849973730927953
1.09407335464659	0.810803386715168	0.820677678557303	1.08373154767111
0.85824249677823	1.13823906721487	0.974469891230791	0.743089179918631
0.851080622814889	1.15526651228675	1.01167652582895	0.907847703594845
1.30656139715885	0.972927645350995	0.926682621602326	1.157719570992
1.25376763584485	1.10215726848081	1.03477742606909	0.98868600486787
1.10774466018368	0.873894296931204	0.979545133216195	1.08188463011313
1.1072369148961	0.965751528390417	1.11381506722616	1.05606020042512
1.24526844443511	1.10088029796901	0.891967676524604	1.0451686965371
0.966933659582723	1.17964793470745	1.01769792332372	1.20862176633125
1.08217792028385	1.15729482603901	0.950440781513795	0.755607541388148
1.01974713573969	0.894899029150211	0.966512628252327	0.961305110269759
0.793288276434662	1.09758382024511	1.1116763911147	0.74042419720883
0.861865700659104	0.820025139064108	0.830158138208394	1.04222980384689
0.827078323812757	0.903929009106307	0.920451052082346	1.21896322126982
0.93312453483788	1.03199057980325	0.951746876153264	0.830988905395304
0.851096507930201	0.925944931736419	1.03298967321955	1.06386975109122
1.13252239505714	1.07993715773227	1.10723941649292	0.98844452156876
1.14365253758214	0.829049081712458	1.03986768244324	0.831940647182516
0.993427524536503	1.06296803705554	1.17386730904419	1.18869638348995
1.17568108227112	1.00510170281331	1.07476937511734	0.986646024038987
1.23259618265208	1.00061139866898	0.846822733796687	1.1621340614041
0.840590698788407	0.874488019672014	0.891725859084169	0.834165611987733
0.676979925574284	1.02506800613157	0.986986036766136	1.04088381596851
1.20351700548561	1.04050269036935	1.01665284721578	0.861355580463697
1.02735112956466	0.978249597409901	1.2392324758579	0.990928793270583
1.04652414620558	0.832215858267768	0.911193552088593	0.908146388704093
0.789137951631909	1.29231041985009	0.925930166213643	0.864139248112844
0.871983606788642	0.866320141845125	0.787940429771706	0.993367878851367
1.08753176182045	0.799615689391475	1.07876227098999	0.91968548184114
0.910353222386633	0.842271923457805	1.01910135482874	0.865992068581852
0.876799798726439	1.09287046618311	1.060875833206	1.01916026516332
1.12300371531125	0.995665756548803	1.08078330422431	1.04351987835159
0.775921426379438	1.04272562468083	0.737495166225215	0.898472483132187
1.24754122104268	1.22913609860962	1.09705973354646	1.29935856503498
1.1773990322416	1.34930388584577	1.1512229470011	1.09901865748691
1.0278594742341	1.09221849395189	0.935909018934306	0.923409948570294
0.886783966819539	1.03337865774917	1.00070157518503	0.94391783824174
1.12413958344767	0.885961475139001	1.07658139924826	0.973484836210631
1.17834954064699	0.969057625385201	1.16473570903282	1.0202614450435
1.03523305973285	1.21068357308079	1.15316754337426	0.883022205826103
0.924337903202223	0.967284418846338	1.05130401286113	1.25394132097571
1.17691209304287	0.933847223212128	1.19163246174635	0.974631259489604
1.03555730579436	0.931908102378063	0.868651290071214	1.04643614935514
1.19596925244994	1.09091976532026	0.886318429137871	1.13733136474707
1.01043409343299	1.23037347876222	1.03557583934898	1.21048738389956
1.15635593844637	1.09571322854233	1.02274994024384	1.15333886171866
0.76579912171235	1.05963492006633	1.20606404482558	1.11231753293412
0.950577259072666	0.966073613927241	0.849012312549528	0.905065430282015
0.8289557705343	1.08133661171475	0.771232020721416	0.777458308251292
1.04963507180196	1.11692081639644	1.21319214696239	0.722954692595422
1.17069624093426	1.07269741216355	1.00057547326949	0.969708850080759
0.836818119885478	0.934660657340973	1.35407828219132	0.929985615910624
0.843369582231717	0.983998406890834	0.891069269623154	0.953981195307379
0.981098825136624	0.730895990323818	0.866656095696382	0.844918006313604
1.07070990365389	0.927913976243361	0.966035430501315	0.893059109935676
0.96175908910054	1.11883973279577	0.988725820515706	1.08125347859561
1.19554020459888	0.975143541578583	0.982801808568323	0.826995848963967
0.825360246455311	0.995810729892836	0.839617023718342	1.05407222719685
1.07614631440872	1.07552853432977	1.19137236345169	1.18694201682345
1.27000489394202	1.19831693219814	1.10384961930753	0.880104012883654
1.06660509672585	1.10740453246201	0.957317481563826	0.926863500552086
1.03297812398453	1.07337783443579	1.14982367914995	0.838309714771224
0.906010734155779	0.954513506070548	0.908986956523262	1.12591720112851
0.926855557730648	0.887765873089056	0.993884821824314	1.23476753409617
1.11276893459323	0.993561235202828	1.13843502412383	0.834732680822172
0.885815489366237	1.040570102022	1.15500707140912	0.950805420976127
0.822087672160066	0.906743768997423	0.991314472273544	0.953234081422735
1.02645729339999	1.0562328681716	0.901755271836333	1.05835500779233
1.17619320501224	0.833275156594513	0.938102798446141	1.03989822129518
0.973757418440522	0.923102961202878	1.11224161231675	1.04016309436813
1.12384050836769	1.0175444660864	0.947459574227567	1.1096953636815
1.046197129033	0.99103675329442	0.925144821015866	0.996364264519449
0.909810415594672	1.05549794616919	1.14998143482338	1.07727275604343
0.994197631991232	0.911684434930558	0.831500617861834	0.924439840256124
1.04643663591882	1.0496298496349	0.947507446525288	0.914632718113938
1.08598213395209	1.00450327350471	0.940193571676313	1.00478848808914
0.849675118697898	1.22481973163095	1.06563683046524	0.929201643923442
0.923344586577588	0.808409380684795	0.887706222873252	0.853199017709757
1.19555558133231	0.893426299940525	0.956483266368939	0.924315653729912
1.07826179423025	1.00420312070797	0.987896352412014	0.875313623715098
0.994882520149588	1.01366288088366	0.996290123590927	1.07878089146887
0.905576287488136	0.9922043128879	1.04648644472464	1.0196482418113
0.994711587016278	1.0627916996382	0.803791289565894	1.02574696189604
1.3091991100569	0.944770145596312	1.1173901782676	1.03558621593953
1.31923312212176	1.23135221937769	0.911217548837652	1.01043209026791
1.25737369965935	0.970604096181982	0.896875496869109	1.36452122505353
0.976066098697105	1.21851053488575	0.984547233909943	0.839584601657888
0.82104120634716	1.38620768322886	0.968867287216394	0.972300107065989
0.965287837667153	1.01255984092482	0.934300029393791	1.09145101381488
0.807965701318922	1.21385090147766	1.03495685593136	1.02317774920348
0.926793757782625	1.00154315338247	0.963126982774836	0.966628836902553
1.21356673481923	1.09900849943556	1.1955104027017	1.04345821422297
1.04032266321138	0.841328249630267	1.09980108267129	1.08773603991716
1.04606950110352	0.955860318792019	0.841622323781605	0.825314969733548
1.11023170722969	1.08219188476895	0.887196748477679	1.12468781701628
1.1766769490336	1.15905305374247	1.00333471992415	1.03889056597842
1.03660197112861	0.964226092897131	0.916065878510749	0.834256724244355
0.910073038494984	1.00850226605672	1.0267151646451	1.15898370942144
1.09613738328644	1.01527731268106	1.02336864552158	0.654605465334704
1.21020603864666	1.18346311568456	1.28289478511012	1.01931626099614
1.07872277279973	0.847895846978237	0.823906149679553	1.05729596151485
0.845432438280566	1.12148519517025	0.955745064828739	0.798195176544228
0.868679346925236	1.00595623680922	0.95128413462566	0.958587357718993
1.04451495516334	0.873986517790083	1.08815829591741	0.873269113999602
0.912164889700217	0.985428058979837	1.08948172355281	0.869105774182701
1.04897824312159	1.16575623388786	1.09425096752477	1.13289459267866
1.00216123787172	0.971259542993015	0.806911286108513	1.03618201178949
0.93201563413992	1.05476612291202	0.90682946659529	1.22445624411437
1.28897383731824	1.0971336346376	1.08349481066124	1.07284034045965
1.36608788807277	1.23826237063171	0.898770330370368	0.912003442984219
0.971149837330466	1.02376741068244	0.879330329037676	1.02008143685433
0.798614290700813	1.07810060709639	0.973692944414317	0.770652829150059
0.893682842249487	1.14339462477042	1.17747397335494	0.980404615563648
1.02428564274231	1.06420165843557	0.887224303792248	1.22755468018408
0.964480891853971	1.20688494638217	1.14353692407808	0.95894825381966
0.90861479341378	0.898859303910228	1.03676048961289	0.981079757319909
1.29154207286238	1.25305841198064	1.08577538671393	0.85116735845443
1.18879143854421	1.10339272906875	0.846240706425157	1.23127058785046
1.19132159790489	1.04590914733696	0.985970412716073	1.03095592005598
0.999007000658768	0.866063698343477	1.00749163040327	1.20238220310758
1.13020171564593	1.01198244157253	1.17233083953098	1.05741364057979
0.754058616458023	1.21529788602136	1.12509065550912	1.06530792957701
0.966609668309713	1.01092485366959	0.927381868519585	0.920199241778403
1.02829091658753	0.966532399077504	0.880735137112224	0.943872097287264
0.911823725997373	1.08358980989349	0.98296955496729	0.960166810271277
0.972878547248509	0.867412191814376	0.897863362760535	0.940741922383473
0.824507476704835	1.28498567037228	1.1170545614606	0.935779831994062
1.15310960407839	0.886533251788788	0.865448417437444	0.849992737592361
1.04909951410915	0.929388251976926	1.04140180635178	0.980707400794677
0.906625004569242	1.04280268007051	0.954149607410206	0.808759051492914
1.10418665053908	0.868479542612775	0.985956980816581	1.11377966226684
1.07274328613337	1.0242950825239	0.902883769324285	0.970247401878311
0.928667934666533	1.18198107752891	0.902834348004443	1.12978938395628
1.2025812631854	1.09964729716889	1.36033835901932	1.19173921242462
1.30776992300987	0.981496691452916	0.992719918682735	1.0980998665153
1.13117390104442	0.893323590178014	0.947125238737367	0.965807539215632
0.823895364972799	0.920043010857625	1.03561297676992	0.749421380361384
1.00717022316067	1.07834690884205	0.916606885351287	1.19520002610934
1.05674242321715	1.07496954902072	0.76957207651523	1.24361084774397
0.911333353689419	1.35402195739298	1.16528981591971	1.03392272049482
0.996244985403001	0.868422324314986	1.03243659198296	1.09170416454474
1.00149094884577	0.946255552139281	0.956298111349728	1.0374553743512
1.00545611773004	1.03120130543698	1.01764068804781	1.00075258770218
1.22104052225101	0.904715376971814	1.00819147192797	1.03068843171047
1.09438785404793	1.0135288107432	0.959305027618162	0.983138288770851
1.17188148148674	1.08256218861921	1.14006354774114	0.898986279859698
0.91811938410345	1.12767428276857	1.19578376236206	1.05560186720063
1.1295622534405	1.12074440586838	0.892363377272693	0.982643117693444
1.16034703411672	0.784350393433259	0.95097069164726	0.714078071190129
1.04997246586404	0.984308518274768	1.09614563013311	0.842611531204658
1.04759833672187	0.812200050101515	0.896611373722785	0.98390598753686
0.912383665505846	1.01535997494889	0.982442664361069	0.787437463975381
0.879300322332783	1.27687763952374	0.790560176254852	0.911730205812568
1.00278279751635	0.760926100363628	0.929605395325029	0.801619936014727
1.06352790520845	1.20177585547249	0.983466684002166	0.807538074456099
1.15304628218674	0.92158647962573	1.05058261639776	1.13117238984188
1.12383258836461	0.951497089896687	0.917657997191114	1.17377988181563
1.080531078089	1.21971858946456	0.749507283617406	1.02037360996244
1.06159630418005	1.06938368657651	1.0806277063111	1.1702263378286
0.958166453144489	1.10183714755123	1.02740575967748	1.02430714273966
1.00546028226311	1.06067269838229	0.890532397648592	0.972060192704853
1.07411356132835	1.10815575141344	0.968425894882172	0.72592864162313
0.851641501034738	1.02648162031361	1.03426249940617	0.971566072990754
1.02908958895356	0.94509657082761	0.977384665624213	1.08952707647983
0.85503346977607	1.28171909419165	1.04948357948534	0.913456889407233
1.03613209468456	0.84598594112398	1.21305857030053	0.814487835620683
1.04493050959905	1.05376446248397	1.07145988685046	1.04734202909413
1.1539607600109	0.921586058425606	0.921049640253084	1.02308759554891
1.12941631027677	1.12387585889067	0.80848542211252	0.951199609747477
0.876798168069669	1.0466244733286	1.06847891958647	1.01546909823435
1.08123534637582	1.08360927605941	1.02736598844098	1.03083292389275
0.850165337846676	0.928397211960884	0.905855871158203	1.04108280641928
0.847389407493098	1.08409747264621	0.966723327435374	0.912931053720053
1.07541164259781	0.971186217087495	0.917521659331743	0.919490394604016
0.954115938185947	1.22390501051705	1.04441187922363	1.12095502816326
0.878641582505735	0.943873989999296	0.862104907565332	1.00198386800528
0.768666193423784	1.29169297951724	1.16256533878073	0.903408175310795
0.713179693765616	0.925643460345474	0.904262694288226	1.05159041552908
0.99435317736519	0.873623472770616	1.43085712467139	0.649267706291894
0.942153281303732	0.876021776853028	1.02451949027883	0.892153014006142
1.01723331706079	1.24735088876055	0.884844029023932	1.23107086461394
0.956136002414731	1.00720028027327	1.11348648416859	1.14300002957108
0.986446708877031	1.07879414291518	0.841921232149724	1.03912452462462
1.12706542159203	1.06397316621016	1.10289677776955	0.985175357406428
1.36204321457784	0.985304781516535	1.01404200788884	1.00227288419065
1.0490111656597	0.962039288283427	1.16621269479928	0.957356581550919
0.870041464084411	1.25662016398013	1.04264302737925	0.88439843463778
0.931244879299489	1.28407919963201	1.04181441283653	0.884726876431883
0.863860470570001	1.10290042079294	1.17006185277625	1.06667500926111
0.960956468975118	0.96514644709254	0.981474486508348	0.958787486833203
0.758533265647274	0.915112083502312	1.21292658754636	0.905981379769807
1.19172074507263	1.09507390794303	1.06191187179014	0.951420991958258
1.08046911906629	0.956198199170775	0.847583312702883	1.05694407636871
1.09776196625421	1.11412747268781	1.23555402066121	0.895481636501134
0.930319085338019	1.33921382646692	0.889922520508215	1.17851890045652
1.18283325416162	0.966367240655577	1.0452860614373	1.08529060239483
0.897776120176019	0.910861202878571	1.0294672904769	1.09652949597988
0.905793705997656	1.07920405469174	0.756279341729734	1.16823116867277
1.07530281586759	1.07796266392555	0.965420614293152	0.749803685515288
1.24958144777968	1.09034738483861	1.0824322602388	1.03699961449386
1.0808110188662	0.871410688699658	0.843033650237884	1.0078549496866
0.755659491614119	1.24611176689226	1.14232829307884	0.838647208099818
0.77332384357872	1.07790874430776	1.06210041813724	1.06402440517772
0.977778351337247	0.879422859982365	0.979885443230375	1.07621031202817
0.853091781472792	0.881815405412201	0.879846785224385	0.736848590410964
0.946969677206911	0.970716832548351	1.22407690431965	1.08529930986582
1.14821781983167	1.02518848350037	1.07104886212018	1.11905240357357
0.965375136703724	1.03592418004162	0.824091529520732	0.965167900225016
1.27771081137538	1.26937359875151	1.049229365869	1.16199766009884
1.32911736204908	1.26302287392888	0.883907143437745	0.920127299629513
1.17167653592304	1.02688095153783	0.976230737213991	1.07662297016282
0.790265904072161	1.15471579595011	1.22079370180226	0.851600055692561
1.06848275729071	1.15386172048854	1.09967745661362	0.891962664477279
1.15677364605689	0.965081700260518	0.888923799305291	1.22647465829024
0.843916236477844	1.16278764472222	1.05833842013324	0.886114562524768
0.98617408244014	0.985026381414453	1.14631429981105	1.04531282880628
1.0167241739085	0.935810547194163	1.06229635438182	1.05007379641546
1.05599297649833	0.982412721274239	0.826802102310315	0.901194600318523
1.19823110719234	1.27703909779065	0.942249981863042	0.952187903534051
1.02813039098766	0.93435101095339	0.870442427423969	1.01257445465752
1.15814174526091	1.02799045441052	1.08886332834373	1.07622151555673
0.981039330330741	0.868059774482248	0.995130797793738	1.08784856676838
0.951210206995532	0.850688912846913	0.835766164401989	1.13441063376806
1.23296676415242	1.03108638590697	0.955944113080911	0.754181584062336
1.08262390537787	0.895887422882451	0.859354146474498	0.872962391391717
1.16809534818885	0.946663471441006	0.780152291693002	1.02806563897454
0.970359579783918	1.11688889642469	1.1428016731934	0.89266559637794
0.749355064519256	1.01704781281512	0.890036570523962	0.870195935945129
1.20449774265128	1.01958524452309	0.819317362327913	0.776020328203845
1.15147249284661	1.01524465662172	1.06810527903548	0.86731741654272
1.0184196721573	0.976588729491351	0.924959294717266	0.888969472001451
0.984294749446061	1.00667445696679	1.02618254656257	1.1526833305575
1.05686235249868	1.00874004475778	1.01600293088822	0.9513164792846
1.1746514278255	1.47956975717089	1.16206238813093	1.03315165820469
1.23845545638042	0.991380598770255	0.959432799925555	0.926422209312484
1.16264578348238	1.01548483459566	0.994867918626	0.882569040463571
1.01644712980649	1.20689662803725	1.10728752189458	0.839087958617615
1.05545319402797	1.06162378265648	0.997306370534598	0.865704708617878
1.369987693928	0.78727420419466	0.904000876592944	1.15773308594081
0.777877677033934	1.06907949641702	0.876322313283365	0.948573611784942
0.776922375587726	1.01835846212412	1.16363757507453	1.1228176546601
1.12526809276343	0.817777367741213	0.926380422619659	0.905006376748221
1.17477876567868	0.950959649206394	1.05322527251646	1.17094785068144
0.985923589092373	0.967358366538369	0.89704104396086	1.11595876692081
1.10185807055497	1.01457861071257	0.963279015050163	1.2228267287802
1.05989099078505	1.14372229232515	0.962946367122194	1.2425731992809
0.946470104462248	0.935684732275844	0.912183359713506	1.01967415775719
1.02348117661569	1.12429621936933	0.788863484237723	1.27663895962678
1.0438601949265	0.838146079948813	1.07740891243368	0.752920653544359
1.11550614790503	0.993987927228665	1.3654129771563	0.972223648006661
1.36123131882994	0.942537220535838	0.862312257015084	0.974828838900716
0.796644798984669	1.27777441326211	1.1867830761708	0.755383414383719
0.878152492614357	1.01829416987735	0.879072772874023	0.892087823607392
1.25139023951013	0.858942966243446	1.02440232482397	0.90647640181125
1.02757678977215	1.12369697101062	1.3318104523052	0.803982089200314
1.32847278773288	0.997713504729676	1.17317760097914	1.02214988126618
0.93722377706366	0.83463935651039	0.984660956660607	1.08576483484044
0.918317428645806	1.08458452658109	0.924852862427326	1.13953371777399
1.23999404986757	1.34012126577855	1.22869470476426	1.2165188124382
1.30249916347596	0.904879064365343	1.11319799506719	0.957494340794571
1.19750650850759	0.94108517747238	1.02465195889196	1.01971240939687
0.895307259203776	1.09623640569306	0.989485856378262	0.892064628173546
0.93705928823494	1.21546572736683	1.10263141697924	0.945643354374602
1.24899144737108	1.11070876352745	1.03454344534118	1.17392564632015
0.914752887937645	1.10370558208238	1.37123653345148	0.737193990815828
0.813144047380085	0.765489440435673	1.14033413409704	0.95897698858513
1.13862762991019	0.969832992685709	1.04648606909139	0.884600481712026
1.20581745834418	0.91446186694815	0.918509536572273	0.963162568304083
1.06950627311318	1.09819457809924	1.00468741972925	0.950015839513037
0.913731063621663	0.972236733927908	0.838217461887201	1.04433862994528
1.38470998713139	0.9546487679059	1.09617007611811	1.08330325694118
1.08266939715955	1.11139613415584	1.15742659217941	0.951696174272744
0.91889220949935	1.14055490501499	1.01241797608882	0.995415864833046
1.19250675076069	0.899418379527974	1.01930608851004	0.765718052639843
0.93784913681488	1.0169907653033	0.938213661923015	1.07493712962776
1.08184721842538	0.982157244290727	1.02580807482745	1.14254016540812
0.966172643138311	1.07895936363553	0.992313417185821	0.8018504607846
0.925828702155315	1.20492345041433	1.02235737745494	0.90864882716466
1.04606642078428	0.894273343503287	0.7819875932009	1.05511143451665
0.837128340382379	1.12196032659568	0.923992097681364	0.80443280786728
1.0894179003196	0.832378404494941	1.06023391374448	0.962993482271959
1.3388453218774	1.18373708123706	0.891000320277187	0.861435950890077
0.903580563707927	1.10352010987101	0.831708987700376	1.03955642873745
0.913180691943225	1.07332699455765	1.13968094549847	1.19814747081529
1.20758848423858	1.04924405237036	1.00688238863956	0.841320701781047
1.03532433021206	0.841008442579465	1.12972620576723	1.01714356286098
0.896167841721258	1.16209366933185	1.03347895541842	0.818505854155784
0.99160550760535	1.01263802599155	1.01464061303033	0.983414877167401
1.15444326329791	1.10163542752483	1.08375996527887	1.05316572872409
0.870837743755157	1.34833923611349	1.09166502926872	0.993279827507525
0.887685075721725	0.911434980911264	1.05867664317242	1.03607915492008
1.24197441249111	1.05626946525239	1.04088282290811	0.848940937031174
0.987332266391926	0.831851391878233	0.763623580209626	1.28176413564179
1.28537409961476	1.1279453116259	1.04074821842783	1.13576439182327
1.06425667043623	0.929323582338995	1.01606059014966	1.16540543518173
1.0186793617125	1.21152096677849	0.975919913938807	1.11111123404525
0.933106244379028	0.970623821645669	1.07841528808608	0.932216051393455
0.816021387558705	0.989999355653886	0.969410393287075	1.02215916861438
1.01516500205999	1.02641537157995	0.974026169814451	0.850479813264352
1.11565455722441	1.02642539833976	1.08679599061478	0.993143836263428
1.16667995915283	0.838675190866152	1.06064152478092	0.912520392946385
1.03074510373316	1.23092447054532	0.991267121017932	0.913903131816801
0.893990958683982	0.984490683699522	0.943681151413316	1.04858077388777
1.18462700439632	0.775752210820469	0.948324476815589	1.11128465269182
1.00743653157655	0.940124667907909	1.27071658296492	0.911401950985045
1.2165763717943	0.936189676926893	1.0869710956538	1.08680690934659
0.942142410647944	1.06971316373463	1.07589068141353	1.04024584711427
1.10616690162369	1.07279530922569	0.768766956639559	0.823173862615247
0.97138808342091	1.23667762601925	1.12172817173948	1.2441103328848
1.11502876920134	1.31673097859952	1.03725920357926	1.03089818579847
0.872371549258296	0.99045787271003	0.944215681984214	0.990328906136618
0.756058035660296	1.10501688450252	1.10016879034553	0.882417869296745
1.08136344706358	1.03430537960792	0.926116710895126	0.9732790267807
0.969052109166895	1.02278356195989	0.975022497326231	1.1477425106258
0.84310644306865	1.1537168294776	1.07764936763182	0.778723817401604
0.827674619245213	0.815367730124376	1.13975288258979	0.908397745757851
1.27960168352117	0.860738903320884	1.07141051131745	0.796719804082287
1.0622244513771	1.13022632491742	0.898330139708838	1.01595877475476
0.965224316353729	1.13440537675373	1.0374931574444	1.15412018608949
0.982044593851088	1.13637100350056	1.03058087980594	1.15799274717177
1.0064218413851	1.04243175647519	0.973326752572653	1.35081554358114
1.00536559103629	0.945057702448389	1.08792781416575	1.07877481369192
0.81650434985674	0.886078528359044	0.968029037782477	1.01568357550277
1.08485996320188	0.917599722041672	0.875937466434964	0.831929792155301
1.11215197057024	0.949577228204322	1.02572592326863	0.886315813665229
1.11701443190225	1.2275948339931	0.8214002266904	1.08157699758955
0.882384707804653	1.09958826691485	1.0025643612634	0.807562466074751
0.726101288358945	0.872273004935565	1.1283978977585	0.871554285931737
1.04783224480152	0.932751028246687	0.880806273686292	0.952091555653821
1.06944470989345	0.86813441639498	0.868449327460521	0.756988629399992
1.18161682336945	0.825340164710528	0.932705241060169	1.2538872450836
0.870508474389197	0.972874029930447	0.938010320600667	1.17692175189904
1.07615603850608	0.973139396627281	0.958343143661657	1.02732087139971
1.20927811228683	1.20519991770795	1.04753919256305	1.00234051028267
1.30592453095376	1.17539680718524	1.17011782581239	1.03733109675803
0.958603078044449	0.824117856480767	0.943027738616655	1.03009200232902
0.999645641788905	1.05297685305705	1.01606790775715	0.848094470465939
0.990272805419558	0.911125886991834	1.20760599123076	1.15395684922877
0.901003702043346	1.1060016538479	1.01354968067175	1.21294807411629
0.839017891672463	0.945820324776245	1.07535653260444	0.995983882806566
0.923068230610368	0.757928345768625	1.08200122515889	1.06560562290425
0.951421850367	1.01648874820081	1.17922457098491	0.941706926931467
0.89104124811625	0.853012091287207	0.95131670770457	0.888799965153217
1.01285759833982	1.1254417091329	1.06843725630547	1.01286442647679
0.94377168143769	0.88835917167702	1.09249164209631	1.1110515645287
1.11051285481323	0.919896932939011	0.899186847495369	0.98578063625474
1.00410756771042	0.966207477379902	1.38435073193954	0.874691379484029
0.938179677423424	1.04615169628084	0.945536060227955	1.17032046700881
1.10837385409087	1.19268821711358	0.958613734378032	0.701157597165331
1.04675740315875	1.08385619533683	1.04519957747265	0.904514153272701
0.978212451239394	1.04200495866141	1.04966387984311	0.916610168075852
0.887044855393196	1.27410464734561	1.0358433278319	0.796307610774347
0.787446599889552	1.08286982756044	0.852241301560224	0.912963276390582
1.19830778823674	1.00795865763958	0.89314778029395	0.965663311348332
1.04763529758373	0.991093826498671	0.815466758554136	0.681624052891497
1.1267095179682	0.957615903707356	0.966130559237808	1.14518246602282
0.878432360433075	1.04212294611444	1.00308050787903	1.00836306884226
1.03594758270575	0.981232990636717	0.975526664389088	1.11185994741863
1.0940953164165	1.43991727430176	1.07354868712558	1.11623444999397
1.26801844259757	1.15264101289209	0.834985650681789	0.996794105149973
1.10207832171179	0.945258951170254	1.09939407578038	0.976782437064299
1.07048815117193	1.09173218573859	1.14082195002593	0.885847729357651
0.886756327876228	1.05757345256352	0.911577083971598	0.840931969791808
1.04636369188144	1.22470934708567	0.935085496824823	1.09432057225578
0.884179544016993	1.07090267269852	1.04415532906459	0.850253344705469
0.768384809363722	0.898060735047952	1.02316261513766	0.935363672059724
1.30692179396865	0.926857876476663	0.862106942548258	0.922473970939426
0.983720840228982	0.929660479120562	1.00723895842327	0.904801706502735
0.988458233625748	1.28650712949601	1.21072592068411	1.09889715011917
0.999428705657399	1.05688554017897	1.0276890689851	1.24088724989703
1.07959386217122	1.08601883535121	1.13225144586588	1.04750307199559
0.862505788561598	0.986972865583745	1.06010713777247	0.867659885595459
1.10191105874274	1.10356536343127	1.13300941782483	1.00146037185351
0.95965263080504	0.857252242554514	1.04747682222895	0.856872649894362
1.07989679741377	0.940732830134817	1.10929404750605	0.938779184405274
0.91219692907911	0.949465494757389	1.14165265764305	0.933850932239167
0.794842309755585	1.00297193472127	1.32127072884276	0.943984941923944
0.901818005995025	1.04378588471773	0.841052042337561	0.840965022363116
1.18753378487919	1.04600869381888	0.834713352489718	1.14476170140417
1.13458363872579	1.13242430351127	1.12422679814591	0.796172375535847
1.05159565790526	0.974560011047774	0.775930227272977	0.949039854206399
1.01925580910696	1.00196383268732	1.04657257579708	1.09769975936781
0.959497658346271	0.949759471181353	0.986305060818897	0.912864276377226
1.45650770984137	1.07288509556311	0.909917566684698	1.17387833848133
1.11005137122943	1.28248899535827	1.22634996422198	1.01376435939118
0.939667004166983	0.977669088344197	1.05153069967629	0.975067922992812
1.13554773695233	1.04256925984811	1.1049091478537	0.873095081240692
0.833654220204615	0.887378381152172	0.88937957474877	0.952312295356239
0.794031700590154	1.00069883201773	1.10760411850885	1.25411055237603
0.77170911998386	1.20407540861718	0.803711128107841	0.991671491017425
0.875606778897262	0.79707234753782	1.06448091859618	0.949227650893973
1.18643447140636	0.840618173406899	1.21852007656643	1.00845410931344
0.970480369268322	0.962193188896087	0.981398375165228	0.976750381555416
0.880124852731667	0.965953649402782	0.928688958919222	0.968039136228099
1.00557205323002	1.14587500159502	0.82539044459313	1.03390330569786
1.05549684819177	1.08721051262187	1.28880136875485	1.16072635907812
0.923847917744142	0.991842210190518	1.24008671074255	0.944373719621238
0.789785771649614	0.89170507871654	0.943583971373941	1.01202853840062
1.01510043176184	1.02841761831185	1.06366274152202	0.846644110235639
1.05596581195794	1.25065515102628	0.892841736243508	0.955589771328474
1.0724281910648	1.00660473944781	1.01303317279604	0.821532680064351
0.921599240888254	1.21515463483252	1.0779678532206	0.744329187279829
0.817735981266547	0.947309433755469	0.989438930079307	0.898981885967155
1.26792024324582	0.940254307347194	0.80793342810364	1.03796254678461
0.860827827002291	1.1438791257342	0.95561438632273	0.791768239508277
0.858655456956459	0.979744408016632	0.938044761101312	1.04478715916799
0.967334139924565	0.774716702167656	1.01274565892263	1.06951452603374
0.933392785970083	1.07474318418297	0.818551542646109	0.922738088692331
1.19525960723562	1.35666152181013	1.090493759843	1.49776374167223
1.43661044283081	0.943908455887285	1.03463933735214	1.01139235008014
0.858058210068252	1.02032492827358	0.888574862646223	1.06379299553659
0.847603866167811	0.909291873210797	0.942808858028947	0.849092812710583
0.986459463644815	1.11110286991057	1.07033227176348	0.965293119618723
1.15235078084829	0.908478435525147	1.023477301975	1.10506580839053
0.866749240042654	1.12814998813539	1.02797343711748	0.955876354205761
0.951962554758318	0.791425075479129	1.11645418307579	1.07463662403566
1.19526914142689	0.932775978218678	0.991071022906557	0.953360473732521
1.01652314866241	1.07747692733694	0.912259923552184	1.15802590844469
1.0712361147623	1.27148668417592	0.990863205304038	1.02298758437272
0.846200233345588	0.999403360703431	1.07107316837021	1.08728820136852
1.35782321757903	1.16908834971403	0.990021612440356	0.995329900056493
1.01623052617693	0.928835047187685	0.952719626121919	1.01778689225346
0.850417794867457	1.09078861692441	0.838588821769358	0.977411019077572
0.9535774787822	0.870940326632143	1.13053757357131	0.716406876306385
1.15353420153455	0.983621624352819	0.937746408113498	0.916520819708925
0.942261223339778	1.05073417729452	1.00670881964426	1.09320701202656
0.906908525337568	1.14039254048051	1.05491406867679	0.87398829977335
0.738952372461114	1.13122784750726	1.00856493440191	0.980188556145198
1.12203813051702	1.09212154914312	0.876940713341266	1.1787043600172
1.05700843187733	1.02709861931288	0.863556981358132	1.00526975776529
1.05177193540639	0.781185981266807	0.88933526784113	1.4162655307415
1.13863211119118	1.06049315071813	0.903368791444549	0.982393713419562
1.01080848249465	0.93808702817744	0.919526897335316	0.978621664029763
1.2896519854619	1.33065668920147	1.17443774778416	0.911746403938719
1.31132288132075	1.08381227324049	1.03991811726515	0.961124414361515
0.956807001297885	1.02530965802964	0.965319447524217	1.13959619664651
0.927814821731514	1.06891088082411	0.985702311689192	0.793049215059115
1.00153610887194	1.13696526463714	1.0575564296412	0.863514462723208
1.10765013556627	1.06567881266098	1.15892484870102	1.04613410206905
0.919933384643731	1.33787582305805	1.0923967870542	0.709076308691449
0.901257540417729	0.873074079026745	0.951011346826214	0.759756262373345
1.33090287922962	1.01767633959514	0.924681939721132	0.870708841143542
0.874955913986614	0.824728882354546	0.940586211450826	1.06789167656062
1.0319845850682	1.22352777404325	0.980044473879595	1.1909562274541
1.03843022389595	0.961365685097064	0.993657126424296	1.30935418401754
1.05248038496449	1.18338573780895	1.02990029783719	0.932235386865219
1.03473257482003	1.03418505300755	1.22943913065883	1.0323156183733
0.959780770024343	1.01739272767214	0.819521336136111	1.04237622609222
0.845105756859991	0.840920405695671	1.01940253139999	0.771003606597793
1.0937592382601	1.16631684486718	1.19220173530775	1.0353190882
0.918370267895748	0.888070334026384	0.86173432767625	0.844661115610002
0.868615744936094	1.25303007782787	0.911793521524596	0.866187461031599
0.85783232496168	1.15799386868999	0.791059683373121	0.796237164123348
0.988905088049263	1.05431900039439	0.9798116216754	1.1234158415152
1.02675495705002	1.06716100840406	1.07653285344285	0.899428741924367
1.15263174610146	1.08259001648823	0.883715348311916	1.00399801580165
1.04971082794317	0.953604395834605	0.963891207196944	0.920466348656603
0.915728201093359	1.03204330592096	0.954368746453236	1.15233831685482
1.51990445798427	1.1855825863393	1.03073323203129	1.26851429176275
1.38938223169317	1.32012814389792	0.852959163973607	0.752490268785854
0.915366396247125	1.03168541137594	0.897091706190498	1.27162387348406
0.899542387141351	1.10279340388118	0.964929429673017	0.948191242564746
0.800310934178603	1.18018557489796	1.02900659543054	0.772143575599028
1.03421280252492	0.876620346387377	0.959272882437493	0.885046581002968
0.920200727620139	1.04436644142908	0.975822324364741	0.924825119876487
1.1572313784082	0.820331528917816	0.933074741657502	0.913328539756944
1.2875318195375	1.01552320899338	1.05800687161566	0.823867571681544
1.12395258122076	0.985955449409444	0.873020115609846	0.936899943294754
0.956392757334986	1.01544521612055	0.977416127758449	1.11159070898086
0.865094364249538	0.924779753406985	0.921670152407971	1.24464169086326
1.0882288318407	1.05583041904256	1.12907403446307	1.01671325262808
1.13163261703598	1.08571004133189	1.20608984446913	0.871371719577524
0.788154383859598	1.02573180592059	0.849834909562177	1.00847321812658
1.0403991112121	0.971905479697662	1.11319695426464	0.822770543473011
1.36975266439389	1.00573141550926	0.937782793933169	0.922921109264891
0.915299292621801	0.980214412202208	0.960445797303607	1.05483907951105
0.797626622205939	1.09315132238231	1.14629560718776	0.831598705623497
0.937038696792394	1.00383641638357	1.01755509492029	0.910889428096631
1.08442645007248	0.851950760239964	1.13574391209419	0.849334667696756
0.972211664733434	1.24683370107354	1.09965449805002	0.837857697735838
0.948482022017987	1.03319256394976	0.886920636378424	1.12038812956701
1.09183458472481	0.924156520058283	1.13868952619091	1.017684129212
0.965682723940588	0.988319575991843	0.923017901943775	1.2122614689761
1.09398792615991	1.24633939138271	1.16631488709187	0.964696488394683
1.21004590342009	0.996887715107651	1.03042657108004	0.935243529596663
1.07460514291019	0.9488212073711	0.959603121781213	1.14569591939063
0.818858505703732	1.09915252386957	1.06910686345465	0.930025951656163
0.898155193042162	1.13141932142264	0.951232420589464	1.1853785111336
1.01852671274362	1.05961917717221	1.03045771249733	1.17575520517413
0.878271471828498	0.959666530701018	0.981893660001428	0.877476595040802
0.998302721051629	0.891683521765417	1.02861255653757	1.0414005281691
0.960546580749145	0.804771375744645	1.19438561979863	0.868364142283414
1.02706815352788	0.781642856246354	1.02324254778788	0.899825597275892
1.02162752682588	0.986588778000023	0.914763072398971	0.954869347586975
1.07473586099426	0.974287343002549	1.11148324741225	1.29539061302131
1.18553377071429	0.970376345331692	1.02676087606681	1.01959849116528
0.766709729455216	0.977976757237	1.09112826938772	1.03909900556905
0.816332177701999	1.14406126465888	0.800773253985605	1.1731693874719
0.986438310460686	0.919381630433354	0.829497639724617	0.772906151721891
1.20414182234001	0.92343664257569	1.06764357749727	0.921105623623672
1.0479170428843	0.93174791574134	1.01756008310705	0.909777161677077
0.990743845117324	1.29511566475281	1.08369871824489	0.907438334014537
0.985220392232326	1.12557610591	1.12947298904451	1.02859212973932
1.15206799736703	1.02850978257009	0.925180921726107	0.852594836630738
0.766634888464884	1.04064373236525	0.90655868305407	1.01051361179719
1.10395309911282	0.835959761595316	0.996171162979875	1.06696315321094
1.03100824398454	1.08884761075382	0.742348489770141	1.07671288529546
1.00974905512469	1.16065243673874	0.880182487700921	0.990201966467407
0.958626081716886	1.30505154979987	1.05954882538802	1.04511869274871
1.42788512315335	1.13164226214153	1.16656551540355	0.852913006503759
0.93237715586281	0.807003148986542	1.01163856969605	1.00722585956969
0.776607648697979	0.956797077650209	1.11490333818248	0.880981542256892
0.989583145297881	0.92726328860137	1.04899876229777	1.02043939658605
0.772516109194914	0.895623005743691	1.12902371349597	0.998270246293363
1.2024189393355	1.12567877740565	0.862150974165321	0.991204411597715
0.951416136419973	0.987589899567214	1.25188965847275	1.03447984375953
1.00661742374233	0.923612508472917	1.13548468498669	1.13430597252035
0.98324499333606	0.96457114721617	0.912898894508657	0.955735919036334
1.00292371761188	1.1991296247038	0.958972904004975	0.973563085467707
1.11610171952962	1.21971881671558	1.18553593771056	1.22095582815678
1.24372064057106	1.04038853714056	0.852346222388374	0.919679493959482
1.03403665144497	0.984218619795987	0.968157651313301	0.986481604020333
1.07435948411645	1.14061754119441	0.922332534067899	1.0578788505495
0.927595387997386	0.90443593717495	1.07255825045977	0.863347545859264
1.14940978939456	0.9866601241288	1.15728513618415	1.00463002393921
0.878588679430859	0.945178544241744	1.14729775713482	0.958323339631857
0.823592801159972	1.08883090727072	1.21743437403768	0.848826783928272
0.863309761910753	1.11431225818839	0.835334917317126	0.799403303556605
1.20105269766949	0.778141486719263	1.09366350575891	0.990917163135935
1.08255447342872	1.09296394039888	1.15681468884783	1.00617263158485
0.94891629350722	0.956863926467724	0.945516617214867	0.964110169828213
1.05639428257437	0.988134288712208	1.0009690375746	1.09863678858897
1.20500550235659	0.876945604799874	0.948331907610977	1.23669933571452
1.0655578296489	1.02207311463625	0.966062544625313	1.24231775230661
1.24899583340841	1.13471316000389	1.02282822621246	0.79258223410882
1.11983193205648	0.854480646407978	1.0626709075348	0.984209979342672
0.972222539415585	1.28165148557617	1.05433368314666	0.96102342594626
0.957169945640788	1.03080917193349	1.04827805514862	0.937382597788237
0.877878044524505	0.951740070949754	1.02709077194098	1.06421659532332
1.09357277538972	1.29263329175551	1.05134815809573	1.03608073587795
0.825769195719116	0.859416628452448	1.13640383677042	0.903600743025917
1.15552837755438	0.952158643322215	1.01745872481574	0.880570226416622
1.08831698971461	1.03164029739479	1.02520128008134	1.02248074854249
1.06758540829767	1.21963902359358	0.980385714266339	0.931373281814517
0.866393100665947	1.09204071175833	1.01220144390162	1.05351367832698
1.0093629580514	1.00338861648464	1.0070442645147	1.24178234169078
0.83138844920554	1.00049898107863	1.01238501175978	0.95899930506662
1.11329783396655	1.14650458176863	1.03358100098658	1.03940648204044
0.946733789118905	0.790693206084394	1.05767189975636	0.806804395249736
0.961441517398355	1.01139912121553	1.10868955053869	0.712080674299703
1.21659814126608	0.809314270257256	0.996632382560623	1.02582800496059
0.750155747387868	1.11383638141636	0.933290454649717	0.796885984048156
0.839823709232539	0.961921960750934	1.16291207071845	1.08815452143434
1.00120238632813	0.934293988053951	0.865810214225872	0.881212572513979
0.89635455915169	1.0309883632092	1.20069898129122	0.777542221947124
1.0414027274979	0.933235389914667	1.14958612634508	1.14541421705052
1.06808379963504	0.914456480286049	1.05151835188096	1.15526331536788
1.07767932859124	0.971340646373359	0.856184581264183	1.14651636605768
0.943938851018451	1.09446070856016	0.984212880409397	0.883139749228153
1.35354381961942	1.14698569398169	1.14378193553775	1.02968368423462
0.97658638147058	1.02315391018778	0.782986241239132	1.01534260983214
0.883702681618168	1.06692892473175	1.06058854912003	0.886821470887541
1.02175769662904	0.903182658249445	1.04658196098771	0.998143289451022
1.01061193819546	0.959969015151669	0.840997557566311	1.05930853
0.987630058414502	0.956821576477215	0.862072822690054	0.787750575486839
0.927904361408843	0.842559871117953	0.984611952749587	1.39817434365909
1.17937487994201	1.04969199092183	1.05446574002971	0.884371683934619
1.0909984765423	0.846281221602782	1.11032694902171	0.863371831614291
1.1523289433921	1.1693830506723	0.859349284886182	1.09644431782391
1.00456038374447	1.14865059275844	1.12797594921585	1.05814350786607
1.00568710188616	1.14763373975006	0.930859748598818	1.04801363321338
0.777469730043686	1.19550729458099	1.07431264830176	1.01332112087503
0.928513738391654	0.763882274001741	0.821088028827028	1.09617516884559
0.963092343120139	0.904802922027877	0.953079506473492	0.769558871423881
1.07435819559735	1.04263100105959	0.995875849975946	0.954340825501503
1.18246248721652	1.00054790302417	1.10349917760941	1.05197982065892
0.909550791535728	1.10602962794449	0.988614245893147	0.840175763765564
0.89993625301177	1.07405749333177	0.828899364918307	0.87055065597645
1.05013709772551	0.991771442979295	0.911735915642032	1.03864517090183
1.09739819099393	0.913165956812468	0.997239665919212	0.763815971199946
1.02261793364184	1.11610306062891	0.963173814660416	1.03985183506806
1.24245577683282	0.964870837480583	0.842311517769889	1.27848753275551
1.24009376218087	1.05161924717832	0.884701236583389	0.835152720954241
1.06117244635271	1.10451814106959	1.08812001228875	0.887368792141697
1.20144906708787	1.26488940518975	0.884430116694395	0.94469133858489
0.817554042374845	0.956833185485204	1.04912407600198	1.11800296336737
0.969660472267637	1.0267486569165	0.996281654662044	0.84684897465172
1.01999809396634	1.16584626576077	1.16223920473794	0.966526136845056
1.1686830578738	0.990627191738549	0.919152762217482	1.21704157297379
1.10067180321466	1.05529509271972	0.898318408692538	0.836637412764332
0.899852080807845	1.17287636698117	1.24569629935297	1.02814703287466
1.17490339260364	1.09976074333788	1.06602570405745	0.833482308741322
1.1716358614736	1.06251110111637	0.940539961254671	0.954539589501137
1.00865366969075	1.18126681131632	0.892975710605828	0.874532592594503
1.06020994305137	1.00541479864529	0.965744944623219	1.07759152562755
1.18580416854169	0.895008749923029	0.973443037281549	1.00933430381335
0.869089246965092	1.09686276284537	0.991186583502408	0.927474546941855
0.902648881438691	1.09616310963155	1.09214671914136	0.961798421773269
0.903772622385628	0.954266247204807	0.900713212542967	0.926971890462309
1.29469832472182	1.07744135427051	1.03393666315367	0.922651765392015
0.916990566559458	1.06433775615316	0.936782665794145	0.886535928334222
0.939659310023552	1.08201893207862	0.976402780289338	0.788852260137298
0.783636067454397	1.12756277120796	1.04200598501737	0.830506164689227
1.1336248704706	0.984427903094795	0.981165657832178	1.17879404910435
0.868868896055871	0.949102506220146	0.938891561455645	0.827558667556019
1.1096599663462	1.0150642568363	1.0615354304493	1.02232656787271
1.10340800208577	1.01054019235861	0.924420125136571	1.00887020002272
1.1312057570991	1.19496341798282	0.628486076884285	0.99546272802392
0.993161833779967	1.05751892418345	0.893593398133824	1.19876464605624
1.14558255682094	1.03778404467464	0.881824992272501	1.01513391160189
0.986057493662572	1.03451953959259	1.22021021107791	0.949525214941474
0.986477780452935	1.14236010384861	1.13649062010175	0.923716429315419
0.957382713522521	1.30265835919311	1.17488859427555	0.905471404884518
1.06161801487381	0.95521083826924	1.14003607834115	1.17342333773412
0.789042594372208	1.14028804528235	1.03672864692102	1.00817406076012
0.802002707650974	0.747555566115048	0.983080385691495	1.17296264900497
1.16426365801405	1.02837477183454	1.05622704515435	0.836398053328829
0.862639159905758	0.864800995210345	0.710240851339307	0.953558534558268
1.21259505652158	0.992421628760518	1.23900643627027	0.934130713657698
0.994859186133239	0.945014005797309	0.99088634414596	1.09713457389088
1.11357932439356	1.13162005227639	0.905361670690019	1.11229574728028
1.02540579665896	0.961493229230635	0.905541591645213	0.84051876085046
0.903940999271837	1.20394373392992	0.816598761317593	1.16425444136961
1.12238066645887	0.993254617961048	0.932180628716877	0.838811251950928
1.11058490060282	1.15477951075772	1.1895093609092	0.788853291919882
1.07616574631648	0.904926466949585	0.989686411703327	0.983507383528193
0.967505983626162	1.16982541125961	1.20584781879338	0.784473373197457
0.8465482907932	1.18663660131437	0.806628606196992	0.863166447244464
1.12949858820451	0.922665090028338	0.976800545652386	1.03880326899946
1.15290416125524	0.8677445551156	1.010474599241	0.776103274403705
1.13311378090466	0.986626021792624	0.99668258414639	1.47930285772212
0.89231065385137	0.999681949777857	0.942449613906036	0.853212823874317
0.976550647459702	1.26366044344945	0.815689676193736	0.958184663296936
1.11080309905991	1.12417673084192	1.17342603203633	1.09422672720356
1.10781729709832	1.3198422811369	1.13394413710158	0.854678074144925
0.917708985008783	0.941598559211543	0.972053381721458	1.14942236563233
1.09424988038067	1.01073451380569	1.18892763336324	0.843256170617866
0.767541205525307	1.08803917246227	0.948500954912737	1.05179277334937
1.01358760099793	0.989652622527558	1.01700233986686	1.16370910735304
0.816317759695072	1.12538032211715	0.957425004650023	0.785622910872093
1.03476012882435	1.07278931983184	1.04853192370793	1.1033685998023
1.23710055922711	0.808898513559556	1.06739884604843	1.08285791862584
1.15090755777781	0.845132289874525	0.884103688391259	1.05115408036052
1.01875208668549	1.20434355863217	1.10308700576601	0.935090581649307
1.09368304582952	0.927649407642793	1.26250125158803	0.887738174955221
0.951506602690402	1.16302013522859	1.05300318463359	0.916480677083372
0.969420248726394	0.908996195299425	1.07746599803321	0.848995609663658
0.887033054510619	1.07697880205579	0.894997718917455	0.919435789024243
0.900177743100213	0.906312412898506	0.891241344271095	0.841986316218483
1.2051454646921	0.936901379210471	1.37569329430392	0.953427365153307
1.13686596809834	0.883223374293637	0.992139958082751	0.892588995199416
0.951457343505572	1.16388733541334	1.0403076363973	0.871574736918982
0.880661401344682	0.90558105633053	0.93843842338783	0.778856769986214
1.1343944956108	0.851071448146558	0.954318671931587	0.937187999987164
1.10768545056101	1.13857890452137	0.841536057769267	0.826725013041622
1.12937674424315	0.938262425647591	0.987094344919734	1.19670236372672
0.962327203005921	0.93711586086131	1.04840493486174	1.36335898342422
0.951124197556562	1.12871453662654	0.927660306646547	0.850843023869421
1.20552741186117	1.21491033252924	0.911790852442045	1.02867415609847
1.10404053277431	0.983807115908083	0.92053866885261	0.857685772862379
0.92088245147289	0.950767696845516	0.946417274388255	1.21645276815212
0.86540393561871	0.987057031522671	1.06287781094467	1.03544850237615
0.949984502669483	1.17616313972224	1.06497958243615	0.942955336029194
1.08109452121947	0.998212724787282	0.923700184819545	1.10963748962547
0.923419522299653	1.1053105333032	1.15875647162563	0.876172340394727
1.05548938937416	0.88534535216638	1.0942139044939	1.02211269876673
1.12012280271658	0.930844611952552	1.02274666698507	1.01948417226288
1.00741846605147	0.863690747992605	0.805240126861511	0.984169274997419
1.03969201204582	1.14037283714853	0.915253558462875	1.00188599905727
1.04452569589465	1.05413272629887	1.06647061695815	0.965752112752245
1.38444776749992	0.926305842747387	0.861822704957047	1.1093185395295
0.894604246128743	1.13371202615969	0.95987242656321	0.840615085237354
0.932583018435025	1.03052151268789	1.07222569316315	1.00155165450756
0.992589540381671	0.888681270132242	1.03189549635652	0.771689452760089
1.12879650357063	1.0903036033154	0.932690912300306	0.939178781045311
1.15434477864508	0.90489485943501	1.04525849894551	1.00658694538549
0.839138748900893	1.25307946431649	1.05339615747247	0.713325892334552
0.799738122396905	1.07093248743502	1.01019701497558	0.815349297640876
1.10012699420636	0.869013188014616	0.974115399128325	0.944908326066511
1.03902346004103	1.03444218552456	1.12326841712639	0.829617821931033
1.01896815805578	1.031193498208	0.923395903351253	1.09665988671742
1.0876909188891	1.04281392811668	0.872353963041595	1.12705366049524
1.09853554201901	1.33362094073569	1.14640459138321	0.964824792857164
0.970554920133313	1.36458948357292	0.841958440349981	1.32748890959783
1.06504998256744	1.07423717780373	1.01698399913541	1.16374310204747
1.20682994057006	1.04170544100679	0.934581625127714	1.0175941169931
0.88048853283477	0.895235334406821	1.10961508381038	0.921825001815071
0.962152134053154	1.14093322828951	0.940870677102482	0.862159631439708
0.925573516783593	1.06261692893058	0.922551606138613	1.1253070282679
1.0002338366571	1.2671827213573	1.0663730305459	0.929319919878026
0.908906025232762	0.793778996692533	1.31584917219249	0.864619376190645
1.17988095004011	0.932644803909866	1.05562025112921	0.92480144352355
1.03158584160183	0.937407963785265	0.999959871234533	1.22145333334681
1.08385225951518	1.21306905398551	1.10115387765647	0.895557529503902
1.20973087447794	0.976546077417069	1.07233848482092	1.16010891632597
0.967460731065488	1.18031456404803	0.994845709654676	0.952240940940722
0.965871516719281	1.07139495099214	0.987986361537777	0.975028321515455
1.00790382331858	1.14955261041747	0.871534798745235	1.23036504177114
1.01261901780028	0.886014829952809	1.00773006150177	0.873939081952921
1.04442239294722	1.47691968298593	0.877789335644887	0.945845005196186
1.04754340262008	0.844387830671976	1.1472927035302	0.911990276323058
0.837419882581362	1.28480033545181	1.01485121722488	0.733999635615858
0.840733484757732	1.05662828367895	1.01993640512791	0.896731197036583
0.953690874051765	0.898601613629016	0.961901755505903	0.855714301734376
0.981969736906104	0.814583583150798	1.01218749604145	0.831302986934098
0.97672130711866	0.886973299961345	0.963998047667915	1.11954950392742
1.08916334514978	1.04494989833887	0.949291440287342	1.11969912551439
0.828151555316991	1.03963409183968	0.835107229072963	1.10485348820062
1.20982555072058	0.959202032564223	0.993891725609505	1.25080178800035
1.1120191516124	1.36555891029923	0.902205111703552	0.906661257544235
1.0596211534844	1.09747137277484	1.05081344745845	1.1381354664586
0.877136704872667	1.09203895417807	1.07727585207441	0.89648973752622
0.869448648056129	1.13207649321722	1.15714625274405	0.955282536750566
0.981985358154734	0.838610459358013	0.809194952453787	1.3985880315186
1.00187096013386	1.00686384382855	1.03810338659409	0.995008372987526
0.906858048592424	0.886319113238887	1.1002901796574	1.10450692230178
0.861054709456442	1.03661794941109	1.00311981192461	1.15600160720127
1.15257215332851	0.991403493179768	1.01266080116287	0.973962035150489
1.07480755438011	1.25730854378171	0.937722979851603	0.943827727454323
0.998411627902249	0.941221101892899	1.02301031443293	1.1514542039346
1.14928070006803	1.14890741834096	1.07982121016846	1.1262821231043
1.02296688765194	1.11073572148247	0.765173076395853	1.20916089413359
1.04072487197141	1.1172642610952	0.819886903869775	1.1265263225467
0.969958015053677	0.798758377906015	0.965941139575008	0.925707153437086
1.1667904636823	1.07069867283391	1.17216420810716	0.748441291559782
1.107004552409	0.753803900860006	0.999506058840693	0.983620563018874
0.94580502531113	1.0931253398209	1.02097477215174	0.830110222640799
0.810497316532199	1.24833322181019	0.871890025710706	0.84823261645659
1.00482521256982	0.850841426524336	1.02957820127494	0.889033942987509
1.09047489588997	1.2660596675249	0.831595642135325	0.807771437465761
0.882744532025358	0.935340857070909	0.86075383843206	0.933985629646222
1.14007041574213	1.10468003247078	0.848943523806829	1.0719845795096
0.811412590518364	1.08013265628725	0.897261545800153	1.15979987057658
1.23548255480463	1.05874438916229	0.903584447559986	1.07342257593455
1.31283667733463	1.05853543768882	1.09960670982288	1.17151078783949
1.13776178923743	1.0243859780455	0.945845216343554	1.10094473359887
1.08964415178244	1.0472956653638	1.02235737775399	0.736405259590427
0.7673369566076	0.944003635020774	0.891511548329085	0.784559951949049
0.853540200884834	1.26406468752016	0.947622797669354	1.03787567468303
0.868655875078091	1.19194736244969	1.15463433082895	0.862867671738101
0.781630007501127	1.0519626679367	1.04944913831039	1.06237813670215
1.10381392058733	0.829398742318606	1.15760960768044	0.965204375547415
0.945346881985799	0.872759997534099	0.956668565008988	1.03122430659044
1.10864624334889	1.11105505652493	1.04343611207474	0.975500089601314
0.97072315101142	0.998420101996887	0.917016642608879	1.20869554903863
0.991158362127181	0.923077431239152	0.980764975131587	1.06524899950024
0.775523307655154	1.0255884170898	1.10893531243265	0.964521417834126
0.851694212209881	0.982551416094655	1.03952328665417	1.06900289730359
1.1551682979238	0.96268490907313	1.12542836302678	0.84198236485007
0.987750610229281	1.10181914217726	0.917063826166907	0.950086844920337
1.24269964865448	0.812559554621567	1.10171053950692	0.949802448316705
0.791836430072574	1.32466098597619	1.11037904345654	0.875538336040979
0.836688782461502	0.857300022988039	0.939371363464027	0.962751443147765
1.01514692508452	0.992697576132347	0.822241721403917	1.17713946743967
0.965565062122687	0.92772468497303	1.06274168569266	0.756482597748712
1.23983542205365	1.10965244119123	1.13356613247458	1.43259985046383
1.17623815209214	0.98225208610033	0.889583635054356	1.03805834201264
0.892326962775552	1.23692683377597	0.945390175748218	0.935034426201796
1.03996505949199	1.11946994081688	0.909985534651488	1.0726980488696
1.30941905155837	0.960080460089334	0.970556714908731	1.00020451277294
0.975312535171877	0.971617499381309	0.935645290903018	1.15394135656157
1.2031226109656	1.07253427076716	1.10468823209381	0.77510773651377
0.97657903715613	0.94912552615042	0.991527720075283	1.25597516444987
0.889377735593325	0.927543351351653	0.808507839884767	1.41034589299441
0.90203536312979	1.14069486264036	1.08054873483738	0.798092563002369
0.827729164233829	0.876273912694047	1.12967885106534	1.11529288705668
1.05443814983974	1.06166189187731	1.10950131619871	0.991139498751648
0.864154048393717	0.882094353208451	0.837721915821793	1.0753045057769
1.05758417568097	1.11273121873516	0.891059472228191	0.986591536171128
1.18260190194915	0.949907184808761	1.11509515020576	0.941051310084679
1.21957654051252	1.07423247965202	0.862952029834236	0.974630926887531
1.09318425080621	1.07761305274194	0.966867698279703	0.989156396100683
0.890459255750302	0.996662456825129	0.913859973390083	1.13300266607539
0.957641868174656	0.841147246164243	0.876452453994242	1.09915078302095
1.0007391892256	1.00937578679817	0.960048318723807	1.009274496321
1.09254609807888	0.835595250249267	0.899813474796732	1.13639748762783
0.811352079506813	1.13033935264771	1.04403193749943	0.840240278810392
0.988911490465055	1.00596695780928	0.834911676451524	0.856295868962629
0.973937471694708	0.907394997864789	0.890779570273014	0.763275109948133
1.06462632663544	1.17006029404168	0.923499395665035	0.918334416978524
0.84811504003076	0.96699654369712	0.877280067770563	1.09106020866655
1.22015608455029	0.845037024696636	1.11243392517224	1.13908208009355
0.827212989428981	1.06855470242279	0.821400313525094	0.9278513531779
1.001319413952	1.12291619495999	1.08898478187095	1.03484678474801
1.03255038347215	1.18024719197999	0.880748459751394	0.907743706079411
0.956071035109907	1.02267599765393	0.820954882495123	1.05315409310693
0.804512533092321	0.93895836240088	1.09818148651271	0.829845466133665
0.804821560694435	1.02235901695198	1.00958860344572	1.02354374557483
0.98237346958424	0.992580129539609	0.848641095875562	1.18079869790483
0.797075321467581	1.17003761073184	1.11671974160939	1.0185828773749
0.88845210024689	0.767648386322832	1.14995500789678	1.0595551176977
1.13748813263633	0.975387394481507	1.2210004509186	0.772952392391105
0.977254369726769	0.891973243247977	1.06897136440117	1.00374505691477
1.18446077218698	1.14487289485279	1.12883871303861	0.738359298243154
1.07388925829189	0.985130309007744	0.872125307211255	0.934056640354963
1.129224757278	1.11300405257272	0.894925078818146	1.09147410232219
1.0223482794281	1.14957337932569	0.957185686141752	0.896578784589018
0.74763168937872	1.23026045925807	0.735664382470428	0.911185076149257
0.882108958132735	0.826299883515492	1.02687929771859	1.02228002532092
1.06841611799251	1.29019539657852	1.02482564815432	1.10629048992145
1.1297021430802	0.884654167987173	0.846625095233943	0.918906741424152
0.818898290212466	1.20198511060296	0.888028838303599	0.988590649710184
0.687006356664374	1.21261098015002	0.815120037740288	0.839006507338973
1.17867151810852	1.02909256651391	0.984711317273095	1.07198026094452
0.89151957852472	1.0024241953572	1.01902021772766	1.0040927718285
1.17599929376489	0.93092194348567	0.864297395795353	1.05004815762293
1.30303875985467	0.937147412995107	1.24597159374086	1.19524922799923
0.933145791341336	1.11111307165298	0.76627033239492	0.835635599951089
1.08998107672891	1.07952409247004	1.05530536794103	1.01923461763183
1.32132423098138	0.922004847080309	1.03587513567399	0.959174376381408
0.847312392040774	0.956448396902242	1.04125395960915	0.92275568935986
0.862217771873247	1.07539217522685	0.86481887700786	0.905868126647141
0.97302322047566	1.13465307085667	1.1662613986971	1.03308426724595
1.02382678414376	0.889704444275356	1.02480135927761	1.07364804662826
0.908802213715163	1.18126141716146	1.12819077817048	0.730826292547107
0.918658675302203	0.838834615836832	1.20863909660397	1.05865729996074
0.890091176696357	0.948039902956701	1.28356917615097	0.924241106613977
1.11060301442077	0.9192019536144	0.745719694119792	0.881559219142232
1.01823691109751	1.06925104193657	1.10366545951296	1.07668684315651
1.08136955481931	1.01622912575056	1.15719051996054	1.06554292906059
1.14064347996069	1.22367909862851	0.791895679792024	1.12630933317899
0.860515401190935	1.23738820641548	1.08222941643184	0.891371221387993
0.819169153159334	0.971523448365748	0.860864997760182	1.07948277310144
1.10797208347082	0.913407814853812	0.837659923193801	0.845370153689218
1.01972892476238	0.972480218298224	0.872880432680609	1.06659696958513
1.11761955786377	0.990780543626921	0.851456378629268	0.971081557659243
1.11675710796841	1.11351410008066	1.10389712761619	0.727412445432353
0.831365318461963	1.04324384305037	0.943258516552079	0.899345209971825
0.817780026930281	0.844255753441615	1.00136899524265	0.862524678645417
1.03077984400108	0.973374482895233	1.15621502413384	0.708641364013788
1.13190593181974	0.938080229314649	0.980407126487266	1.20664631810982
0.991833543944399	0.773922203611977	1.12662615492813	1.20702881283566
0.876994680115974	1.15498780620852	0.860830851171115	0.869232679342771
1.17320118184766	0.962717295390359	1.02683789709276	1.4062679807773
1.40687754157946	1.04420302087171	0.888893668491814	0.963060754136078
0.88509073580193	0.940583980954481	1.04626323992121	0.94432996808648
1.02388930108773	0.92058986452871	1.01965082487173	0.837614155649143
1.01757969210719	1.04033396363167	1.09418151824853	0.840392726934895
1.13058111205524	0.977758787144696	0.963964370038694	1.03380301437261
0.784386685250207	1.1412361148782	1.06528522120788	0.951518766661345
0.864048358327365	0.96819901368152	1.07594542238998	1.04377197408724
1.06861519420244	1.07578287477609	0.982544843654697	1.04395655224121
1.09203413248308	0.823756868589414	1.13186755869672	1.00596817273206
1.26199397322518	1.04348354694885	1.27023596367506	1.03032992820391
1.04563817558284	1.03176975276916	1.01045667926126	1.27085117167942
1.36976485301203	1.23961153563118	1.12166706445231	1.08847813953664
1.02725760086071	1.05647466096761	0.959988566577342	1.09768149906973
0.930875888989557	1.07422407046717	1.01219672857831	1.04241087248261
0.861847077662349	1.02573815744513	1.05361826815194	0.742049643522726
1.03104255180473	0.948157342774669	1.25919519754471	0.985490351936214
1.06975010588592	0.855709987050835	0.855677120379941	0.769925729716588
0.70124950396504	1.16695082496291	1.14647484652067	0.870441494465649
0.846042920545793	1.16989194442668	0.935010134111479	0.837658123799371
1.37034772352766	0.857195566394489	0.885491440064212	0.834193235338376
1.07933081524571	0.950891788932825	0.916035307024242	1.09510482336235
1.31754291731263	0.977609033682536	1.07918312627607	1.11179497061852
1.16572108375257	0.894213447094281	1.08830884940256	1.09463076044358
0.886894423046788	1.07408476387378	0.902645259563282	1.04825489076938
1.28115086562884	0.903413724781089	0.834385885724065	1.03457556722466
1.35018980052727	0.979289597283123	1.07150350477043	0.945611820767433
1.00686128667654	0.884185754157363	1.06723987804921	0.921648611571821
0.844538688887816	0.970092510965477	0.812039610366196	0.778889487457287
0.935038788663173	1.35717437622023	1.0839387420146	0.903763781296944
0.934543519189953	1.14738224344629	0.906538865606886	1.14144401710992
0.839334826035949	1.17121350083516	0.947320476184463	0.794901866313677
0.926105886016704	1.23147703693351	1.18683372189399	1.04556274905494
1.08998657415708	0.99022878239733	1.02542483787475	0.97053492565317
0.994042305777148	0.779953457630836	0.845818515583337	0.946024221753306
0.989532167740016	1.0485779855072	0.883965675890427	0.993493522330162
1.24672947492265	1.0059394567318	1.08001470237953	0.978184335631995
1.31719748133006	1.05132784145604	0.936386900558238	1.24208014220137
0.779083081045678	0.937601637596689	1.19956428256674	0.98492042056236
0.875325150729192	0.954441000999055	0.758777174391975	1.03766593847346
0.978444573556715	0.789618898306907	0.812826066694757	0.831356146807513
1.09733705337152	1.29370305354717	1.15632255079131	0.989621043231608
1.09523303524539	0.890209604083262	0.94987369023049	1.0535403402676
1.10329361895165	1.17801483342652	1.04403753842734	0.788489976407258
0.964467424727691	0.954049754218918	0.919257737892291	1.01742733496871
1.2534875268666	0.869567859958491	0.876067079769356	0.941595025984961
1.05192964631188	1.13825425932024	0.967248008979937	1.17701139089355
0.97373908974469	0.866735039328591	0.965524692571597	1.28748655867803
1.30253368169543	0.794118569365949	0.950672327902763	1.08355660867725
1.04815893817014	1.33765869907627	1.05186123060226	0.988530430492424
1.21726023225951	1.22532751327158	0.966079545325868	1.15463018433499
1.01109597708523	1.0863335524515	1.09117529798349	0.764133832091639
0.965831320490988	1.05824677651904	0.997774801062058	1.05881169588441
1.05088686096465	1.1454226545653	1.12088814768844	0.996245271466375
0.873434351143522	1.06954145424579	1.15285774465851	0.987499248426493
0.974319562563199	0.839890804667041	0.89232096718156	1.08988070269123
0.85665567208342	0.976240756679277	0.945733655515911	0.8097189955103
0.778397057669022	0.992919860434823	1.13227524004875	0.947363864199874
1.30501391092254	0.880975057721219	1.08339696373676	0.99556639139958
1.04484781985836	0.849426726125556	1.04869338996667	0.957247611913834
1.13899182743735	1.32136785027155	1.24129342114016	0.83839431921208
1.05141177542951	1.05353560380689	0.897681409891706	1.03278451158149
1.14127631990709	0.940259050533768	1.14229586728705	1.15326336054336
0.796937659260058	0.943407520248654	1.07761339588488	1.10315902587268
0.93884845683009	0.977709488942415	0.870006768961373	1.03774164733312
0.995048750166718	1.08336461447989	0.892976504336162	0.808764090428908
1.05108674724541	1.20002012322775	1.04221455724876	0.991942996099148
0.916157574085933	0.908482152459811	1.08841831031425	0.998307960952917
0.773206341372864	1.03672926696347	1.22963596689154	0.759977282578883
0.961144244546969	0.883443941858953	1.04758070383257	0.844289753746692
1.21560027524612	0.959152924146165	1.14582101040819	0.870967471318041
0.891008731254773	1.05060295842015	1.01450853137514	0.779976827540013
0.952611407876826	0.955058800767199	0.970699689944125	1.24485512857915
1.02824455500051	1.04064227252258	0.893091928051914	1.06280679413288
0.958953976467002	1.10047259801276	0.979733367484105	0.984388627015163
1.28303149328669	1.00548914972396	0.850436539480681	1.11131346364209
0.98935748265898	1.19307067024944	1.1256605454972	0.790012084781621
0.968871296860562	0.965105447512446	1.21035896638766	1.03956783357688
0.951882709593206	1.04008994935079	1.00398613268318	0.758075017738486
0.910578402815365	1.22799637790239	1.17898100765711	1.10058575877414
0.901594219322841	1.050288335969	0.843796916585574	1.1315232657178
0.794916637441636	1.24250819353946	1.01927275605297	0.816452580860168
1.03394894465376	0.989139976150003	0.991747230880922	0.946256856060864
1.33011635943369	1.07647770396722	1.08746300983363	0.928956996252853
1.09468705537583	0.843788761628721	1.12695186489361	0.867700949766567
0.948578854054639	0.940109977410618	1.18912888502529	1.00937195815656
0.933571029722471	1.22740445033681	1.10822324783005	1.17992183521584
1.30968919266109	1.20218695087251	1.01702543260916	1.19068398442968
0.944567508363955	1.0698930756772	1.05994559376599	1.00824696820497
0.76259838670269	0.803803138606367	0.963609032498561	1.07983070073369
1.15148978034146	0.820622801479374	0.789841153654734	0.843938465027086
1.02155299265046	0.947347855495034	1.10335902806738	0.967565302952307
1.2264943583847	0.998065671641062	0.932858665090993	0.968599641379432
0.898735152413786	0.981088509979873	1.30294548178362	0.892218346914429
0.856279997063896	0.81793886119209	0.992729060237502	0.978045665392769
0.97712882800164	0.87966971615969	0.892433889907495	0.905122144612039
1.05228225715818	0.941908280074114	0.903021477980212	0.758837211912944
1.0744375835781	1.05775345276659	0.939680580003055	1.12204397642255
0.840388062214872	0.858083193232946	0.959473846821203	0.999607557729135
1.06918618207039	0.903929891076555	0.827467408005347	1.0540711196587
0.994925088905701	1.41572247325846	0.841224896104313	1.02751069248755
1.24957965044618	1.14605821150028	0.973117865134616	0.946081746233486
1.03840087892874	0.831095695174632	1.19646422553346	1.08350564173952
0.95113986454628	0.937398252425656	0.963153972139843	0.826165581006234
0.837765935344822	1.24175424117467	1.16066637877836	0.920993768808854
0.914366563701436	0.864232450897178	1.10704203908449	1.29243290644617
0.884632776088319	1.23681993361189	1.06470320350245	0.959265604348763
0.892728346474395	0.94539703474089	1.09417133089354	0.994743121748817
1.06533093479951	1.05530347630844	1.07477547497852	0.880948499054095
0.773493349314768	0.813855400331327	0.920579327811983	0.883357251049499
1.06304539950147	1.17898377320628	1.13242138748978	0.992687568021222
0.985599339194779	1.05010206271958	1.0442467189736	0.995723733518095
1.37058502482078	0.983948528005635	1.02213847988765	1.33925285882932
0.89383830318742	1.13591139370405	1.18762052815419	1.10901373051135
0.84457609890115	0.841790601300592	0.922194169505249	1.01649998608462
1.08997515188604	0.91793173562378	0.990816166945027	0.781541035579336
1.02824214702783	1.25028637841617	1.11812399468389	0.880698541869625
1.31724364641314	1.02314057699992	1.10222594350457	1.13031588334497
0.963911850243016	1.0813937665305	1.06436269651525	0.887684932150765
1.00332952242907	1.03871881064937	0.885056037098664	0.914065317814428
0.947912396338514	1.28788616723938	0.919556001001371	0.932579903956733
0.873653033647059	1.06833164569645	1.08567001798199	0.829426668348457
1.05625703697542	0.994603965868537	0.942705242887659	1.19535652033594
1.16269066958149	1.15367019681881	0.967464908456842	1.06266510240899
0.908262429774358	1.00705877082916	0.766992545980465	0.901469651008781
1.18488875445383	1.26138341158005	1.0573532286494	1.04057458049255
1.14048815925823	1.20682733901622	0.932292687257921	0.991717068134402
0.855569868204105	0.856433528456692	1.05170016950361	0.879974699945349
1.01424466275365	1.38908006612479	0.799385299036437	0.891541766870821
0.841941138397359	1.04694377366575	0.944824812556393	0.876670045213244
1.01905597716505	1.23056230740987	0.769610280980472	1.18915950831261
0.805537644568422	1.33876579166343	1.1496529340427	0.870169550193967
0.802193489821049	0.885284009703234	1.16529423991208	1.19628846027489
1.16907729687489	1.05126068072048	1.13803177111862	1.02392137225343
0.941498836108007	0.64940284257022	1.00052475134198	0.988373242942723
1.05410620099991	1.04924450022804	1.04458648046407	0.951795309719268
1.04266472682514	1.02193334953712	1.00744682143089	1.15526054294493
0.973520536709098	1.04157016114105	0.981665011334344	0.887554433838973
0.775425913213879	1.04029476104217	0.967300456283328	1.06912350575309
0.812330853028181	0.940687272919971	1.10804892937462	0.997532749583798
0.862032858015134	0.880141405195577	1.08519668071556	0.662922879363092
1.0981933591294	1.18527362976245	1.02492793270153	0.998718225878199
0.918556528961583	0.920069611992776	1.04616498549308	0.972283646824782
0.834520586664604	1.13518352297526	0.910257354291611	0.859568841542074
0.889049142707354	0.845903015091256	1.03130252330724	1.02509012181601
1.11047880056411	0.666859747165013	1.02720917775602	1.15022180204283
0.936134195377713	1.08407077465284	0.901067091446631	0.793150143608221
1.22147403660427	0.958562589645313	1.0396154354488	0.940531020840971
1.08859373507881	1.07495348839611	1.00668859641778	1.07201205702463
0.579969854824461	1.17507118002597	0.983965379982324	1.04815769838748
1.21197859147797	0.952330073128158	1.03347852148122	1.04767922057176
1.26810834015653	1.18258919123822	1.03870275104979	1.12309899735597
1.12327404248262	0.894059246111299	1.18614466921341	1.10800349284217
0.913468651721219	1.09104432822819	1.03215705992974	0.997349395131577
0.870198227478615	1.01380488423906	1.15449565143255	0.976151678353532
0.971932521358035	0.907984384888416	0.942693366287231	1.44455855716066
1.0069194367411	1.27113182362093	1.06669502512494	1.15575264955791
0.975569876071134	1.03013916262843	0.995184377757302	1.05533900402721
1.08040096048756	0.956270369629701	1.07577850545153	0.928479853894839
1.03104833588072	0.905424705154448	0.743385758569502	1.00125659907977
1.1168275727897	1.00436323593901	1.04988330821772	0.810641714046318
1.14590332233864	0.895773545077226	0.840857120972034	1.07967030223114
1.19376386423696	1.20750194597226	1.08783900888788	1.01310668294766
1.11923003748966	1.17379894485752	1.17908533302742	0.950631619365644
0.881116733875425	1.12161392093971	0.844531980265006	1.17285165318472
1.06355661679723	0.810248747558752	0.936309172849199	0.88311921118651
1.15934379100863	0.950303347886158	1.30189490934602	1.11651842582239
1.21135401496666	0.950518539920702	0.967992894756167	0.956754260878289
0.886713177120286	1.13273825925073	0.933576458068026	0.996457783785109
0.895601695182813	1.10505435411768	0.918885364455221	0.839786689753163
1.04620781143749	0.979867398499894	0.984260787380526	1.02532719498987
0.91273367425334	1.01829682722008	1.21360115190453	0.708548914185893
1.1696872910836	0.928087012729335	1.00374964506029	1.1693108899064
0.981308086707633	1.0403690015871	0.9998792318926	1.16790264382941
0.856042726064896	1.07250142008368	0.970062362695777	0.919389544526091
1.20345899855515	1.11037682473838	1.01608064171162	1.1004229282874
1.23809528078674	0.875854484443882	1.0916464681334	0.929919822627673
1.03621675766687	0.860841885541537	1.01826163472972	1.09235469990898
1.05218703106289	1.10356474676795	1.1130334588042	0.831813572958718
0.898837409163275	0.932837941604629	0.946451166127384	0.914290078297376
1.0851010403701	0.803822846076575	1.05172721464198	0.995406981935579
0.974589982000746	0.947515764620338	1.11827927899406	0.995609740199859
0.832109513551839	0.883797436504705	1.10063886258496	1.09158580953743
0.994915393462245	0.933656302378692	0.959544640208436	0.93075798226489
0.952712195522551	1.00176578831199	0.951162573497021	1.01426647251048
0.95940168878641	1.11084418877001	1.0156289729618	0.869820896536292
0.98833953313021	0.883224974683067	1.02116396019601	1.03504947456362
1.09371960076279	1.02645412152124	1.00434156074251	1.17114332209027
0.867074009733066	1.12927847766394	0.984218473851609	1.11756522000582
0.880540253045975	1.10145834839515	0.875325564289292	1.13316799772362
0.917822730745942	0.946443802618223	0.731353692577312	0.850243733153417
0.939707902747223	1.04110365953945	1.03175184924588	0.900481672165443
1.10943772411293	1.11551219434371	0.940678512947429	1.06930609392117
1.06945197718663	1.1529304905384	1.05784943510324	0.945393927990844
0.868673108788226	1.00882790626615	1.11448083583339	1.02189195495417
1.12549150289763	0.862987584440247	0.959231440416213	0.975869844715371
0.932459033098997	1.07279620122199	1.06141348419728	0.810993689527517
1.17298631716135	0.922990715253544	1.16277421570216	1.07505388370138
1.04442933502275	1.05652723930671	1.02288755989979	1.28446130410425
0.803765336188765	1.31133914221276	0.811449817727539	1.11246098139136
1.062182805498	1.18114347349003	1.08576566435241	1.10254246087944
1.12358079497718	1.09079291595258	1.02534206905417	0.846913613709428
0.956294571100357	1.00115801465864	0.968430961303031	1.13863743675525
1.01843967907894	1.08640722911954	1.07469712547464	0.669596489760883
0.97621223342387	1.17166082828191	1.10233048372533	1.00020288334127
0.979155778659017	0.993134441708876	1.05989194081166	1.06460154791222
0.943443615026634	1.13549643278325	1.08698803400888	0.886406344987651
0.991698520021892	0.900928478295667	1.19095948935834	0.987454705620447
1.04680347171013	1.02632206303282	1.1218190614942	1.10557952683442
1.01752972808746	0.881552237845992	0.892780476217667	1.16722817159157
1.11561765551577	1.33254383646672	1.03487436051162	0.943228910664541
1.01671281031633	1.17830408214525	0.860002679434656	1.08485410707832
1.15729038215414	1.14543317414842	1.14278936075294	1.31905075252214
1.06873401691675	0.826552447513078	0.955086914946844	1.03342552043248
0.844001040753604	0.990556702495122	0.741504794017684	1.07254688647574
0.833657984981678	0.888654250651978	1.03815565160298	0.808338363794067
0.955848560788805	0.952797595558773	1.20867276659311	0.904563905872149
1.12829491593116	1.01254476554174	0.945307912856412	0.897679464004438
0.818595216091593	1.38303398846174	0.979545302784423	0.768479942345581
0.908401088745694	1.03564677099955	0.862394629732492	0.757369859604993
1.20248298425603	0.87377891083845	0.953692525419253	0.807655931757769
0.939190374016649	1.06352801237198	1.03808188983641	0.79850864478067
0.922787008639335	1.12882621000892	1.03412313353111	1.2030389897866
1.06533504597396	1.01898632866825	1.25128619889359	0.882270112720365
0.81164860241478	1.06014669974448	1.00476978739344	0.937414514911132
1.12995186522215	1.0599801264781	0.902745173429949	1.03006562914298
1.22074365334826	1.08261633003525	0.878259532218472	0.898175078831082
0.911908853778754	0.981568829735823	1.03843531131157	0.844385091292511
1.00193836735569	1.07184381181214	1.01359410952242	0.866918974898164
0.953600491428026	1.12302725300363	1.04144420458351	0.998199240037775
0.941703445648432	1.13334627055173	1.021390152058	0.949166677605404
1.02703910222	1.1407665489065	0.910345811930252	0.821378753340527
0.96128322438973	0.777149429922406	1.2329120370047	1.07056681413287
1.06003685610825	1.3137436402118	1.07089006949152	0.900422264093655
0.931218003054274	0.935144224903072	0.885382058450346	1.25206428289528
1.15182619526043	1.02520831281051	1.07454728705494	0.967655758468499
0.998636639245015	1.04705503563846	0.948523168003185	1.2186100480842
1.19845079953226	0.981732267810023	0.977924397167035	1.29809956509655
0.876567335607783	1.19635534067106	1.04235416949191	1.00864214195648
0.913658137852726	1.07067293473789	1.14454048509852	1.01218921196766
1.05267859900245	1.04449186542622	0.9379451781678	0.765583916573219
1.06415521425104	1.15102922435751	1.04326552516624	0.968310555499957
1.10764126952671	0.803898598320857	1.02389713866854	0.923415350498229
0.835550459213253	0.993329217040202	1.22513058875028	0.915768264007529
0.907811132914151	1.11263907833305	1.06342316445747	0.824633224741593
1.22647791954571	0.895645468946271	1.04423143234327	1.04377982374814
0.804537933274297	1.05741071356405	0.795914767038911	0.788549623386199
1.05137196396508	1.21991019275272	1.1055266319882	1.28372037543337
1.25588793044184	0.888885059800193	0.953625383834096	0.998981569839956
0.860827397778668	1.08707191819852	0.795224651163149	0.819293508041401
1.32501267493636	1.12444143506386	0.968368764613636	1.08975470423758
1.04232678226154	1.03422276845202	1.08156847070748	0.964233806574338
0.918791157096849	1.05853049007876	1.19657886586957	1.09266075250091
0.900378519418392	1.01425225170207	1.02875999922913	0.844253873637813
1.06051201076701	1.02405709221958	1.02943664654803	0.803397129309893
0.920929988431189	1.13363809520295	0.964057255221011	1.11686335978559
0.821035151169718	1.11733184203116	1.13158870602393	0.827308339354485
0.9457079328038	0.848092815417331	1.021003957032	1.15163956173973
1.16392095405445	1.07536809948645	0.92182972733778	0.897392583115963
0.975819157783254	0.957698210715044	0.741308211368836	0.829414544894662
0.996774477819718	1.00914676226064	0.93930814825045	1.00336723928366
0.978382997974124	1.05090042777427	1.16844496968773	1.18259894620863
1.16241999837738	1.05161551065909	0.95899611158096	1.05950041555961
0.792139634011979	1.01999896520413	1.0223964621632	0.783276718709935
0.930381474712658	0.925012589064338	0.872315696751841	1.08220454865356
0.974676167008657	0.844427868985534	0.977554093655449	0.851165703920205
1.13845092847852	1.06071535471765	1.21534945196514	1.05115718691172
1.00067295659539	0.810026850579162	0.885343499722383	0.862319325351659
0.969875719421213	1.04457880621727	1.02545325134209	0.945910864197294
0.927927404571019	1.01615923766399	0.890836303298884	0.829742025779885
1.01064046658634	0.961246504416216	1.01291296343487	1.042624268675
1.11307141600718	1.1145114416955	1.0123338470822	0.944144824573674
0.954366038191502	0.878799859614324	0.978131172695447	1.05502103962747
1.21470743893777	0.912872460851764	1.16905811681967	0.909690559346398
0.802429477489635	1.13435271680412	0.947658056460288	1.05826668996806
1.06918092145941	1.58337385009523	1.02578868868876	0.910435541964776
1.1304364929999	1.10446727694067	1.04766033752762	0.887869751693815
1.1852774840845	0.827875123802327	0.960455970248855	1.11662097462335
0.930363703459581	1.01364415714114	0.950632527645438	0.919203853376327
0.889869977779921	0.902965180323982	1.052202446324	0.968744134936426
0.982887522533559	0.954769978562854	1.06697393001727	1.14406747019715
0.769569754598587	1.21344513282637	0.839505969846607	0.983014269484441
0.982847964311944	0.851258901351533	1.06670232004721	1.20076817350687
1.15497192196827	0.783467592033452	0.933469697150884	0.890348719446947
1.25254009524092	1.01255355891093	1.02103478377168	1.10915744948549
1.01720537416082	1.27595926947246	0.960547226221904	0.889185856830707
0.97723562334418	1.14059254439869	0.941777904666841	0.919819714475625
1.17345612836595	1.11170570330411	1.12095686197657	1.13283304437808
0.915167007647537	0.97809270757796	1.03654033179125	1.06812979928187
0.832781108156761	1.19895903856489	0.980206335647526	1.02962798749071
1.16956359843962	1.06760065285277	1.02148836886462	0.897773095959652
1.28576182096019	1.12244257407162	1.0242070650016	0.938472037036301
0.910532496450051	1.17261404516598	0.90037780827076	0.98374766547231
0.951072551295543	1.07463762013422	1.06406811037406	0.779830004096759
0.875478271716973	0.957205104689776	1.04909161164231	0.927856619038509
1.0774179121335	0.804313486193189	0.896286003266472	1.05083472456897
0.913798653821749	1.03641789099436	0.952119514249884	0.78596123410727
1.07938220350481	0.918377557637825	0.984809323113179	0.999505959482693
1.06436394431355	0.999151423762566	0.92382071245629	0.988652971444381
1.10423842757376	1.02014033013786	0.818189983285695	1.20601679753365
1.07387428756562	1.21610409486528	1.04292605067936	1.0403764833638
1.05240375937908	1.11877406878131	1.06924813281341	0.950074152213175
1.07680548010167	1.01046233167408	0.867947858695981	0.951344155884959
0.903130404498651	0.88845612878383	1.04308676906633	0.832416767191246
0.951759104262286	0.973932405682125	1.11722119037162	1.1081603343883
0.933034511198345	0.938295965830321	1.02271317161122	1.20650764283585
0.881585030974815	1.0440495934918	1.0609274534006	0.92363139744163
0.792940914737872	0.863665261993296	1.03551338384273	1.03101746109338
1.22923644248625	1.16698647106672	1.06515065357967	1.01984861697744
1.19685044873665	0.789402568719754	0.819236469564996	1.02577053694804
1.09093646404316	1.11207714157552	1.02825965255734	0.851698236769954
0.98515758320108	1.04779549334743	0.920080026683626	1.22592813631375
1.2417842643444	0.991378566393047	0.976362241291853	1.02082707328817
1.06113478682282	1.00874550210069	0.869263823035709	0.94354889406476
1.05762044721597	1.05582886025198	1.06731932482387	0.912444304585715
0.913213541094981	1.01829008963752	1.01990179362547	0.995750007737839
1.11559639260477	1.04796033153376	1.06938011091578	1.1705684262574
1.11363562246965	1.01801515771471	0.946360023919834	1.09526688898719
0.912836276431611	1.32554038226941	1.06613007091581	0.804619796823456
0.984905965741204	0.910061478906057	0.964874517898699	0.819211476561115
1.42945541537912	0.996778044705894	0.805566490585508	1.0003128945385
0.905123743141416	1.15422648571428	0.853805812338363	0.807913422820113
1.14693174983561	0.905367824562606	0.898690074761387	1.39437268810779
1.13600029521735	0.93905410761519	1.11240239970545	1.18951365164972
0.971632393165743	1.14601473875131	0.832446437963077	0.873505623348224
0.969904972122295	1.26408049044268	0.893479734954005	1.14895563265789
1.34046716372352	0.958853788588048	0.872489311341283	1.02769512122489
1.13242327807945	0.96101411665569	0.974070926568028	1.00431500374087
0.932674399196828	1.31716754607611	1.10697382204428	0.793895494727962
1.10659245513379	1.00162923535674	1.07728951961603	1.19523159875973
1.08196767073863	1.05969512188744	0.98543429517053	1.07428906400231
0.751374323850947	1.30626239990874	1.02033720153727	1.094207781677
0.907578740971919	0.933802389747693	1.37108955070556	1.09628323372475
1.05671441123556	0.911117699940113	1.00412653540916	0.925685366551904
1.16373560496816	0.800581588061731	0.952884884660123	1.0097013863777
1.04266717670994	0.900778857936707	0.954719570905679	0.930033914277582
0.922781884703395	0.916566669887506	1.1914511352529	1.11320075301672
0.958282793494892	1.11995068471617	1.03112315539446	1.03303647140624
0.964485692242718	1.10414687257466	1.08667628839053	0.816107828515609
0.960539774164658	0.97321975416047	0.965783296563479	1.03393029569354
1.08002274203745	0.919209413972528	1.09301534000433	0.851467270492562
1.05271030933164	0.903001083730708	1.018939783915	0.799704403084115
1.33140289905871	0.867054120231019	0.899717425869826	0.827189723449142
0.817031932062928	1.29282175379403	1.13178090743965	0.758069517128013
0.982724712661384	0.865126244398169	0.919230084287832	0.740374251299113
1.02005783331923	0.903953939300626	1.12995385017613	0.927913449346316
1.17069816633298	0.952169521544356	1.0068165730684	0.880412541199086
0.853408206057942	1.05057775152334	0.983859206492059	1.08583708583563
0.938930171979118	1.04269434216732	1.06161560831433	0.986277710075924
1.01396431804307	1.23413439958952	0.84768003831069	0.986129381647341
1.12896216727123	0.908311407816525	0.973496912563876	1.05752378212983
1.06156872419527	1.54343142523001	0.866747596112249	0.93186960529531
1.03720834685608	0.966005665593825	1.03267750929165	1.1598426725482
1.0352996723507	1.08860801610201	0.941583126306984	0.922387591292939
1.01250398140427	0.903014794292327	0.97151217147186	0.973904683889644
1.1494802481888	0.892300383419808	1.20810583724853	1.15698400563304
0.955184136441263	1.18759806468826	1.06990305543692	0.774223640631545
0.879833211833589	1.06349364518784	1.39701572428378	0.978353885401611
1.05961380206339	0.876230013588313	1.124992136843	0.939661547620277
1.0444997212276	1.05004109594666	0.947110640746851	1.30028876773857
1.06348726985044	1.02289111431362	0.9767528062991	0.979821021690896
1.07008687450048	1.04910238713525	0.893684569380291	1.08801156903934
1.28525199762078	1.0417266196499	0.99777335364517	1.16489559015869
0.757523311391128	1.01925829229233	1.30638961804374	1.08371687001562
0.995419182777441	1.16319903523044	0.854987520526532	1.18017213465297
0.995929948158056	1.01063215649546	1.02854444838837	0.800260160979398
1.09372765060032	1.13696930209245	1.0193998636231	0.898109015245277
1.03613568789709	1.00610688047969	0.977308505641328	1.05530525477449
0.816426062641999	1.14398216413102	1.30673208912933	0.773270733860278
0.857674134869361	1.11473084816148	1.03619191243865	0.909639155303298
1.01033660207283	0.848784139399528	0.791658698407416	0.781774863246353
0.888980880627051	1.01262886333645	1.04601397944871	0.7667282489538
1.09750547812532	1.20253620091539	0.981284599710322	1.07154516291857
1.19020476788748	1.08841164672125	1.01818259218933	0.921699683843418
0.955569663362197	1.50354198347965	0.722235025783103	0.925888160867142
1.03224919781023	1.11826651812211	1.32381454788051	1.04294010379939
1.77552070142982	0.895114555791879	0.923166301122445	0.877186118179026
0.887627326957707	1.03112331106701	1.05453179364228	1.12461629980281
0.902002668706159	1.14613041120194	1.16412012689898	0.698266986954779
0.882814862448676	1.3016582315268	1.01050429594135	0.989369643416332
1.14635020549466	0.921788193972918	1.0321365385115	1.18893596740854
0.766925488014932	0.992714844150585	0.950910835019264	0.901541437686431
0.845192134417401	0.943445792093149	1.08020176565387	1.14552747527153
1.28726880094112	0.760988603311571	0.99353045665219	0.969948832856784
1.1622676793665	0.906799874484016	0.890861901682598	1.21378455001595
1.09322161180777	0.988445944019622	1.05766207251359	1.01325960718041
1.13461561488269	1.04417955704517	1.00137418039239	1.00322430180974
1.14275270685235	0.944669507594083	0.889648326932778	1.06913124787149
0.848185866956308	1.04138355389571	1.02828839177464	0.964456684765888
1.11612717852569	0.802942229979239	0.914311760009173	1.01766796695464
0.883587745848693	1.00406339853158	0.925325255184248	0.9741050777718
0.986410715177304	1.31344955820886	1.04197342541503	1.18894170922815
1.04792093887316	1.00922299868357	0.958044160192948	0.873568642352036
0.985992411359911	1.30893537298146	1.13260058332788	0.841990694280182
0.952610185412492	1.15387036256953	1.22180636538652	0.861433274938691
1.02089592758031	0.854967206153986	0.872857554551495	0.80794771539316
0.988973030051896	1.02576886908425	1.08243106139265	0.939911136404506
0.868390669942429	1.02086157908241	1.11635358141744	1.21126981737491
1.00854194883061	0.990323768990746	0.999288606661459	1.07115449158965
0.833621387366629	1.18511103381174	1.05695395723453	0.970722957062848
1.03252794514407	1.02843638232862	0.97681791026267	1.0304589642387
1.22934669900211	1.03745757516075	1.28484508218939	1.10790598068979
0.950940758005917	1.03026939294794	0.963634604531667	1.16387088577754
0.916978186334974	1.1053688608559	1.05007748867936	0.828669575225599
0.97767213778517	0.951704512767783	1.01893160872174	0.909346840223508
0.970685687190122	0.991969127774954	0.987097039745148	1.05964011604911
0.934850862573267	1.07609490811861	1.00011271983189	0.82710020017742
0.901818559567047	0.880379608986834	1.17142281438786	0.870242117490291
1.32804699934497	0.745721966395409	1.04288634000048	0.908410243445134
0.943993733020293	1.08939335553024	0.796424402252058	1.0661067277342
1.4574577881745	1.18086250964372	1.02832754401747	0.816212103911954
0.961087564318504	1.09611675361621	0.831074736972107	0.942968660682483
1.40784381199003	1.1969262528949	0.953793447157979	1.06098226481571
0.956361474334122	1.04441312822419	1.01782752335927	0.99990177176358
1.02894041455429	0.956091330192109	0.767889132763404	0.986253247342716
0.886871999192552	0.990639671246361	1.03122036819071	0.759098747251973
1.12139669814715	1.11003458012352	1.12481220340104	1.0679942209523
0.976173821580219	0.84902842845352	0.886321750886264	1.00192506988944
0.773638022854793	1.34254659267854	1.18809823753411	1.05362419216018
0.905158195425411	1.07438333234529	0.919433406167573	0.802556256043515
1.12187769386333	0.684901730722973	0.842181354344534	1.01739081794057
0.952888459764938	0.935077650615756	0.975369867221961	0.949414331579902
0.911218157103875	1.07154158834145	0.992689268473799	1.01358470740772
1.10309770299043	1.17408462685434	1.00042141011499	1.12639720397205
0.952240325450535	1.23657443706744	0.704670192404808	1.08213806770818
0.993439823499578	1.2702577064919	1.13315512240997	1.08461606302073
1.31341238045521	1.0429122646826	1.11999818559044	0.960578161826591
1.27462224952236	1.08297865451942	0.747029021356795	1.04496198570794
0.810218590960907	1.27655840510206	1.01046832304888	0.6999613247884
1.01136647028515	1.08556589034207	1.14147372131071	0.747374676361651
1.11168582498217	0.987866165644469	0.941463073824074	1.24005615482889
0.833942865992727	1.02447531489675	1.03580472797778	1.02453512459782
0.769747263467304	0.922038368111753	1.42188618107829	0.972526026008384
1.05476042482699	0.90736464661217	1.00374145322774	0.906537607801477
0.919787291114186	0.816175939031567	0.925297926138969	1.21806225398855
1.0340097611079	1.12633771121556	1.04667826927682	0.894247418414778
0.92842441778542	1.13743070435945	1.05183158042785	1.15975410500826
1.01788199143436	1.12949647594796	0.9844473094049	1.27343879131976
0.759995333612711	0.943891518022919	0.830260943627732	0.747361835746115
0.900964187398295	1.08138502175207	0.909687878105701	1.07325767810921
1.25373747626935	0.964732936181471	0.902782625151248	0.890383323118691
1.14461244453038	1.13133445649446	1.22081046460273	0.990911280003616
1.08815875664693	1.01922375725657	0.665213835028649	0.95647871040941
0.83503319420927	1.45532350049004	1.10112926719383	0.828141160362582
0.837808277206121	1.01886243369252	0.936547182577372	1.003427359311
1.31704896952881	0.832251025738071	0.953011773222657	0.795072137121883
1.08363058291939	0.822398191111774	1.05317243407667	1.06102908376143
1.09517984061107	0.942310420276746	0.977922020813311	1.00274905723979
0.989177366958078	0.988230170046533	1.00285808177775	0.868450460991745
1.05992931848933	0.865635529138826	0.975357626745618	1.0382314354764
1.22231095958376	1.23056246626676	0.928468456379802	1.26301720969819
1.04107727526554	1.16869896664239	1.11329421983529	0.768564669278901
1.11550602689149	1.26920659012609	0.850962007443399	0.969989109397546
0.881618296606922	1.26465358694352	1.09233123664254	0.895274956473664
0.8394514049479	0.917654145698266	1.08284956576561	0.835166966816917
0.923752789590891	1.06330209547762	1.14644631079075	1.23706088288271
0.832684525220829	1.11407045860944	1.06015529357032	0.978894920937852
0.897276918857062	0.908351171456331	1.34100688756182	0.916963552680626
1.16343200114223	1.01189688507804	1.03129837312512	0.780522813610125
1.10546338465858	0.913188093584318	1.04583620873411	1.06175977699355
1.13038250850023	1.11153148385344	1.17699397743764	1.02620624659064
1.08125775457363	1.07170734194367	0.849372751062989	1.17181238760445
1.14450228471677	0.895031868184358	1.02795495300028	1.04913078670538
0.859475961166784	1.02974073313695	0.954696725702166	0.896053615528315
0.830649208999631	1.12140139708735	0.862264174425161	0.914474751405607
0.91028358178156	1.23558772725721	1.04353971925122	0.73188300617684
1.06388960433144	1.02706665098215	1.05416127397412	0.967894097961049
0.986746516980062	1.00727547497644	0.829741622077168	1.03673048356058
0.772025830648962	1.11541970807558	0.940900282593073	0.787918143003345
0.827261647280375	0.891195993785904	0.955207638675205	0.86942356425343
1.14739083862925	1.00207944249762	0.868372761048371	0.884779403691127
0.896524408636716	1.04104441243853	0.946473948684938	0.93639225554775
1.08478181888086	0.993679137124654	1.15727000811145	1.19213963643626
1.06187528325986	1.13714207276325	0.979798657253942	0.975780643043545
0.991565001776204	1.13738451855752	0.724928196437518	0.899864097453783
1.09560530774704	1.27283982530294	0.973911402474399	1.39556708349457
1.01266250290446	1.10199339700537	1.13415903551696	0.790717272353788
1.06489629275363	0.937632626626622	0.814908058700523	1.04860352365848
0.84092620952761	1.11540473785018	0.978820158109145	0.979013413442332
0.971488868976143	1.00410139522603	0.990841232799924	1.04767205491907
1.14619175362785	0.820196908833112	1.01418569924109	1.11457494452501
0.776876905006905	1.11426022842371	1.20357407774292	0.847641084900524
0.900676219459249	0.770259573477986	1.2776795744184	1.19808096327593
1.08488405206729	0.834061238009462	1.2153706067531	0.929397234355843
0.960820329114537	1.02641736329294	0.939825457852271	1.1720598501866
1.07503873902655	1.08105935108226	0.923941585899838	0.993312893815925
0.898390834099693	0.961975374659763	0.852840793505465	1.14259790288699
1.38012578293961	1.25059159035798	1.17666528934773	1.39043315759313
0.77227686784529	0.995375426035539	1.17809442645397	0.904279459184683
0.925016954760937	1.03195978814435	0.73988746313632	1.16806757890159
0.8971465947981	1.00296307890895	0.917596347335949	0.842183242799313
1.15137710613665	0.989159149836699	1.04508309553751	0.994599915600141
1.10824803317931	0.820588496390838	0.857953791977747	0.971333211062571
0.854787617294799	0.996315282757468	0.790879111947065	0.905650862313679
0.940222611568616	1.0270587156637	1.05179104651357	0.987816395272125
1.13043975665458	0.748279330741819	0.856110500419421	0.956523420224684
0.952206685574378	1.05358286378614	1.12213775678779	0.956008726364839
1.01658832697986	0.968981194422545	1.01970502922569	1.12339206587074
1.11781580157234	0.913332416986051	1.07084077698985	1.02754135096859
0.940066109326802	0.913615432955479	0.763561938377432	0.948572612883235
1.21139131122083	1.20710481359086	0.869896965866007	1.28576642427393
1.0132093394109	0.965856885930928	1.04899236995189	0.850044842405506
0.851301061236113	1.17134621957101	1.1236093222219	0.993864135600234
1.01485120061084	1.24961028799427	1.04105056542338	0.942888527030109
0.989215428695988	0.888261365909897	0.951681494904112	0.902238289428321
0.806158740972335	0.930750450822169	0.996300107650667	1.04126338129276
0.872679417991449	1.06617471828997	1.24954757845932	0.826597851565809
0.727766687386278	0.97249145653903	1.27393313713246	1.22361350352515
1.08836763506928	0.786180573882128	1.12486657898068	1.03753904379569
0.868639619123626	0.927559852927673	0.974370617642437	1.20003114111453
0.94407434513206	1.02051974573862	0.855873851011956	1.00392507082142
1.07361469093333	1.04521842532284	0.837284806163667	1.077573989924
1.31384485056413	0.868263869456564	1.04232511518537	1.21140752234454
0.921323947939411	1.10178970784403	1.01699677885672	1.13489185675552
0.818009189517682	1.05541828047095	0.952362991196997	1.03593012645708
1.18390852641177	0.972383429870331	1.12358203735454	1.00227865845469
0.920192429260576	1.06889511802197	1.29364299140642	1.13962621244165
1.08876684128342	1.22556681287077	0.771181236659756	1.06906716529624
0.999643814210919	1.02742700849483	1.1065268574235	0.953691981978048
0.898128678809834	0.964114277291042	1.00975763582535	1.11468926794195
0.813934161331826	0.829900628544842	0.748833310989283	0.982999167166401
0.819009712336794	0.954311791915078	0.992662790730361	0.888210281435786
1.24791700149799	0.959313253129612	0.94066211725183	0.985972366329975
1.25340335157434	0.894526804957849	1.12745631144709	1.13184040487813
0.873037000870213	0.872994970325224	0.813960505270805	1.17775707970163
1.10231235148574	1.04637028818876	1.12191057413562	1.45154406947528
1.1024648279844	0.894894558914097	1.21597192336622	0.772783066262954
1.16765083132597	0.858933127034315	1.04471625499444	1.1901565132405
0.745557245299979	1.01504319546928	1.07995161651247	0.890206119630149
0.826046344039578	1.01736559471077	1.04279137501569	0.96038874972885
1.1291554113951	1.10529775384195	1.17979364743498	1.0328176977639
0.940808218440653	0.933105633605319	0.913540342668702	0.87973975336382
0.898242284945197	1.05085503311563	1.11825922983194	1.29372038939475
1.1628870491497	0.91446953738429	1.03234779115624	0.864829246869846
0.862172526878467	1.00950203699783	0.959428890098558	1.01283945336399
1.08127984927801	0.951468920086426	1.1899516751561	0.811746687639708
1.07639070924542	1.14617519028009	0.858018641047555	1.00791488294073
1.20644525098256	1.2095783787944	0.98059576929843	1.26850105332886
0.895162690265884	0.880611239446135	1.21288045498949	0.943805564302737
1.047936626744	0.937221632042669	0.801356554152235	0.894148939875509
0.906315923144351	0.905918296771128	0.982317326564799	0.797612643481724
1.28008774817591	0.857808835291175	1.29746590264329	1.02175970119895
1.04911604683172	0.975613367954449	0.786064991789845	1.13428431443735
0.850934635740051	1.11262504538751	0.98947724172246	0.88414349591282
1.07224385695761	1.13770864803584	0.886633200452909	0.75301405687724
0.84425829358284	0.943298729254444	1.11818821803464	1.07040947169082
1.17135430606492	0.968402672868709	1.09846010455085	1.08531777751339
1.18866297419604	0.925432247850751	0.922367366967042	1.11487139295848
1.20856516603303	1.05115378033317	0.995999565570443	0.888158034743039
1.11208401356794	0.913880676909102	0.961305846146967	1.22950748194261
1.13156104465782	1.24653830914772	1.00484819419337	1.15481678369936
1.03562472022964	1.2160662656064	1.03327136546581	0.940541487303177
1.34806174699249	0.835637862165134	1.08382792166194	1.02557976790863
0.831455502411891	1.16180828391263	1.04884433868851	1.01353716175559
0.883324752239971	1.074027235927	0.958694102300695	0.714406365100458
0.964898868125818	1.03366534214226	1.03377738384149	0.998211292808892
0.785048997390989	1.12918285711263	0.988199328332342	1.02651352426218
0.662972848511286	1.29446599909715	1.16727124123595	1.05738679014479
1.05501623380863	1.02392283601153	0.971024339851292	1.22777464153133
1.01020821277224	0.899467819935179	1.11478265954133	0.96268878999367
0.896538187949184	1.23700798723823	0.861866194539888	0.709582841580132
1.00746785718201	1.27376980057844	0.922539903174571	1.28416524673573
1.03256107272153	1.11749451090555	1.09516934640789	1.01652414304984
1.06128286347648	1.10888494454896	0.927292611905671	1.15586535140172
0.868151369277398	0.991465025680218	0.961906235818341	1.03687493021927
1.22117456108398	1.02597414489567	1.2920347857733	0.794973695626565
1.06810693797726	0.912329248946214	1.20654661072269	1.02110227480976
1.05245552865759	0.964418683079738	0.860800717755738	1.27662269897285
0.808841657926776	1.28238742417864	0.999381324317423	0.94041947190653
0.764802926851107	1.11364799066445	0.991464420185321	0.883899768148383
1.23583023419626	0.918523982553729	0.956993544109594	1.0091409808291
1.23226942268109	1.15983608511409	1.07952991013622	0.978945075064752
1.01553742067249	0.815041666511495	1.0088565947948	1.10020721312376
1.02147275856401	1.00801334030516	1.00356868604856	1.13741472728983
0.967476155427524	1.24695516690027	0.864846560231062	0.93434225658663
1.19095679764559	1.21109080972124	0.96979626285814	1.03111632958653
1.23817299923211	1.06754778932716	0.893495146947801	0.983928110803005
1.13538992277306	1.05485595835887	1.19811573799935	1.05567594290801
1.07418165640995	1.28639083604283	1.08811637782605	0.822545019252391
1.04750753796496	0.986996115701375	1.0677270640667	0.991649731776333
0.904966566408807	0.869237398684032	1.04227911414648	1.05545968518209
0.859963902489602	1.15710682896756	0.98248260042124	0.893230658296444
0.920903952346578	0.953239650063834	1.17189606825409	0.939878206906517
1.11748821383275	0.99576258484821	1.02076767980223	0.906394815308937
0.94362272284667	0.858446689777072	0.923536541571531	1.09352158625378
1.11712712633543	1.12815180397073	1.0257311461396	1.02921219474762
0.951688367598605	1.23822706874973	0.880991601206638	0.921226322450652
1.15304940208561	1.0631655297927	1.0062651134627	1.12731635978397
0.859564585760122	0.950170818049096	1.21600307926718	1.18693611909577
0.858659258231471	0.956062910048669	0.940872081786149	1.1634130309846
0.949686521548908	0.954208801793595	1.17563891837603	1.02221533874635
1.02409711644276	0.88307458043143	1.07015944388427	1.11155103507302
1.06808796718315	0.898484859578427	0.926850314423199	0.910518529303483
0.775205555655116	1.06569355163537	0.858175765032649	0.807863455087615
0.990989912769347	0.807263154419581	0.967426146915234	0.897097141178961
0.946010799605646	0.94527367200138	1.00019308901276	0.851237889313919
1.0449805139156	1.29966712657439	0.91167157950679	0.942469148599401
1.16135004466036	1.02613867231546	0.961353625832707	1.22154220245042
0.998978072396187	1.05917238928598	0.892723922548364	1.01335306615788
0.897375822366351	1.08930856200679	0.740059988613349	1.00101550971813
1.23597038489	1.10206243342378	0.986256209349395	1.46182024487569
1.36931305775784	1.18560961891489	0.974841807927854	0.796006591492257
1.20273469289968	1.00544792591923	1.06443687736607	1.09970242617334
1.01989627695906	1.11596404585431	1.12780330549845	0.84945820002625
0.892440868317749	0.954051550097305	1.02201712318033	0.968915994395143
1.01983817099379	0.833505631373618	1.11303716625121	1.03293377230154
0.967803884455259	1.16796872691569	1.10417785090353	0.782976457366718
0.901543584345842	0.901911396417733	1.18567396013253	0.995961574600027
1.11897972662914	0.947009962476463	0.948836776949012	0.80176304243919
1.0521842388831	1.01616716410473	0.790487750717667	0.87064767163918
0.860075197279784	1.00590205964215	1.13465751881508	0.978772420767691
1.03230970723315	0.994855273074358	1.07723228647581	0.996217201453688
1.21475675257943	1.3074338353242	1.35730151083036	0.988737756298956
0.86111863119891	0.930613375814741	0.983057126519823	1.02669664657622
0.874102742809953	1.21348961460325	0.9185474278382	0.933734537965557
0.977489738892183	1.06154126377532	0.956291802537454	0.819352157043157
1.23222922226309	0.90921190994635	0.928217234833024	0.972338270283239
1.34244970194307	1.06612549996104	0.979908709334619	1.06721203237147
0.854285200175979	1.24437605549655	0.983401432931599	0.898014331844883
0.844113468262119	1.08252156752131	0.992951993256582	0.980930225801473
1.0207761077837	0.910187381890676	0.836177901605954	0.768564905960425
0.99830182417428	1.08618537872378	0.863960852260224	0.934523101168874
1.02200089791958	0.82130554477026	0.850515722903407	1.11329314293188
0.888041114369383	1.03929487693962	0.975071353708216	1.02875002517798
0.972689275014411	0.972443725557855	0.916104725754928	0.959768106016826
1.10312100869698	1.06132775370407	0.847456908662932	1.17052994375081
1.24772097470856	1.16059117265298	1.10881241015917	1.13620325793117
1.1093062384671	1.04414953609892	1.11169008908358	1.14832543203447
0.907805333777509	1.29593959655158	0.975729626395612	0.831696281258849
0.837356943690354	1.13223492650923	1.18399009734341	1.05560173348286
1.01066242561018	1.05863849568156	0.838217280136402	1.32784954861035
0.763562648986966	1.08463735930076	0.9324617519732	0.867378052696219
0.852046964854683	1.17139616966327	1.08675036378125	0.968840357728853
1.08296126986501	1.11713916700444	1.15225748977774	0.895586804857237
1.02060465540808	0.820922938896272	0.934318925939249	1.09659835559011
1.12844828222458	1.24078843694551	1.0466765307036	0.890667078967611
0.997181849073413	1.21530726049432	1.04670295812501	1.11945032498855
1.08679202745845	1.21259759411824	1.08886745329473	0.970407090648978
1.01686211167799	0.988424877781284	1.15805066468728	1.05331949588299
0.893323448872561	0.925105109710567	0.97858581376017	0.992626863613967
0.856007726551684	0.866330375013407	0.842292797383096	0.872983913389283
1.00601459672857	1.09427162861924	1.12189817118101	0.862425088973925
1.13613431619153	1.07387002241396	1.01784552151596	1.26871779487831
0.702162082918464	1.09056023774217	1.13250663221091	0.788428205416151
0.959589086958029	0.99974088787035	0.902040558652465	0.884706173743888
1.20916648672152	0.758037381623067	0.924654883960478	0.907835602889812
0.934157425057604	1.01283298437788	0.877552729939374	0.960088259556596
0.913136691124295	0.887795043436653	0.996280124124276	1.2076463225258
1.16901759305642	0.833390253236619	1.03216835023081	0.835496455022027
0.780450928376858	0.882832275001536	0.752857952916073	1.16617505135338
0.816274484576717	1.08484771146761	1.01461652839681	1.10570422039766
1.19625555510809	1.0149458307467	1.00946992411474	1.06434008820883
1.07074711203526	0.840569895696948	0.893122232469669	1.07196086587393
0.899583001227066	1.0450914459638	1.04832968344849	0.812839088107598
1.06946880131381	1.1951494326841	1.02833212541297	1.05991416777423
1.03654486269294	1.05099642847752	1.07211273188564	1.22352701368337
0.962930174771163	0.953918967247018	1.10766218911678	0.773784576022818
0.720623034242835	0.958891731360006	1.12606082565168	1.03930740593156
1.22973600309111	0.8984995453028	1.03608943343465	0.965563339343367
0.859675742521199	0.778396379610045	0.895572119171593	0.956322337044216
0.892418881493337	1.25940436705666	0.953591722739772	1.01094275072755
1.08499228784704	0.936571959704344	0.837310881141525	1.04268494481326
1.11167580232055	1.02227223734443	1.0974582332614	0.874962461941386
0.726622622239037	1.08861600046274	1.02168472269128	1.08421915810636
0.809537493278075	1.25903443669295	1.03748621395511	0.989748862470774
1.14037666373961	0.921957313391784	0.956592409670421	0.949587021880397
1.28644504663298	1.24657940643711	1.03814028054508	0.800344607812005
1.07201581254489	0.867473176967555	1.0683179730585	0.869347884140979
0.767551571334077	1.01182317696124	1.00010929717521	0.768541115780696
0.746815776752814	0.952377588699166	0.943170298676122	0.842346631861798
1.05322395610714	0.828690831360637	0.82176770182669	0.951640543231748
1.00725000277013	1.0217079793751	0.999397629026541	0.68119500222129
0.848875637062357	0.851734944718539	1.03249827029299	1.07857079352051
0.934602494537271	0.944743919611618	0.922991265222163	1.14249573842694
0.994459314885991	0.824980118373662	0.854804930345125	1.0241145234516
1.00048597451975	1.00135160335975	0.805377106198225	1.35419464030115
1.10912393742084	0.920540197044774	0.92867011527954	1.05673432129067
1.24256856844086	0.888869064244966	0.976639240272421	0.973094282620486
1.0479604334194	1.11587922042847	1.06541757019347	0.815916296417789
1.02154673747807	1.06494278172604	1.02236572646569	0.959474195580481
0.809901452508252	1.08544545640622	0.934610634291617	0.994509107398982
0.869988851708994	1.12216882960216	1.29224410822164	0.937127633761433
0.852557619446502	0.804155111145647	1.06023045684858	0.881095864703515
1.03903312257319	1.0025709023073	0.95717207061653	0.819170487911439
1.04394401814694	0.969450958774406	1.00427230720228	0.909757005313708
0.788052733738622	1.17249907570155	1.04399291311673	0.971173479491792
1.1209523970942	1.1351297967348	0.954554626189722	1.05665935722857
1.16948805852003	1.21592595482008	1.05881602584486	1.09273679982706
1.00582544490384	1.0838713489095	1.10462599000158	0.998731057704206
0.835700915895527	1.07807464547674	1.20675057286826	1.05910036273227
1.14524783317703	1.04861216050933	0.918536911998782	0.925920821336534
1.11051789422827	1.03745455647833	1.12102433863639	1.01901413266019
1.11528174107359	1.09951688038908	0.967913446121855	0.987075500857622
0.770602441235007	1.08258872819665	1.04050332932446	1.01672997846167
0.871705954976422	1.06259991301801	1.17345148169811	0.66665433083926
1.10436418495611	0.881215278247528	0.856620261102486	0.894624808340131
0.975581531249073	0.876108741572974	1.15264855902276	0.929438474084853
0.863240310876662	0.827517813849927	0.857599751252569	1.07189842146969
1.02284035086159	0.764734330954482	1.03148131935372	0.901126218984979
0.984711027856304	1.13585624945825	0.766927910352772	0.952199352116039
1.20853726516262	1.11481791074559	0.928256959329386	1.26239116835394
1.4646902684169	1.21809149041507	0.86845611872333	0.962855720099795
1.02250511564143	0.92174842298015	0.901371846617688	0.99693650166544
0.966731812895562	1.03238533930148	0.974006318117314	0.730189203501874
0.954120676779752	0.889800142832691	0.941919657373529	1.05139340387374
1.15520625746795	1.08464864769764	1.08088766962507	1.26574388202461
0.810642485553007	1.0982662123079	1.12536622034719	1.02123755696877
0.965729396937522	1.05660177291931	1.19027255423405	0.872553522198716
1.13088847147021	0.821367408399192	1.15517946606227	0.898743459234406
1.0696262155798	1.10821237120275	1.18970186217789	1.33465359675212
0.860659868098826	1.0846301227564	1.11441453275906	1.07604032430167
0.824151028355522	1.17443334066612	1.23621568218093	1.06428932374617
1.10036363121762	1.17663789605863	1.03109827862929	0.989623618986693
0.838345742069331	1.12711659656516	1.00778974653589	1.23632072269853
0.896297584499037	1.12203439301031	1.02077875188035	1.1908872132867
1.20133188253309	1.20252882088205	0.943467290986822	0.935102286533311
0.979533347152224	0.958627778562439	0.905760565602491	0.934747101702464
1.16434338745792	0.986073893373109	1.04489703698898	0.956322983623017
0.889845190517963	1.23111248091628	1.08727401912146	0.948910188791018
0.804609424002856	1.01366492757907	1.01257321655749	1.28537847509313
0.996885314022096	0.818234888376851	1.17730030247867	1.27221873998777
0.951315314107028	1.17058482631016	0.855018476130167	0.984881155020651
0.977726563014906	0.952398086624478	1.12754210055763	1.12809342130199
0.834039258153533	0.994295808407745	0.835363357292006	0.835178271675614
1.12148378915594	0.922663091778372	0.925957029874381	0.93344515853402
1.22603710164356	1.09722485343319	1.05645799929697	1.4697223329761
1.13087309724879	1.15183320523469	1.09699195757419	0.862142460958378
1.30446402405302	0.971493556840227	1.19685748089528	1.08644192533351
1.18871889494798	1.06683152044492	1.16326693399358	0.728110998922802
0.917662495141641	0.902061300069726	0.952563785879824	0.923382600256354
1.18669893047727	1.14823543477571	0.966534907946458	1.35472247886283
0.753496740374818	1.24536208319682	1.28764259339379	0.766764004800396
0.775876376705578	1.09021220799318	1.33973379367332	0.964431336009754
[truncated: 151 more rows]
