# Supplementary material for: A Bayesian unified framework for risk estimation and cluster identification in small area health data analysis
Source: PLoS One. 2020 May 7;15(5):e0231935. doi: 10.1371/journal.pone.0231935 (PMC7205265; doi:10.1371/journal.pone.0231935)
Supplement: S1 File — (ZIP) [file pone.0231935.s003.zip › Data_R code/Scripts_Plos_One/Scripts_Plos_One/matriskScen4.txt]

structure(c(1.03507542321504	1.06309689986127	0.994410784081958
0.898340935587897	0.922087349132382	0.878179909643852	0.952069823867409
0.870532051996857	1.07762080484971	1.00977573591302	1.11524740159501
0.984002024151537	1.10501426105304	1.10641807943777	0.974754120160843
0.980072891844352	1.08337905837458	1.13291166872132	1.01585552712839
1.00157320130333	1.04898780505817	1.22194089302577	1.10718991345068
0.875927270943451	0.880469030499735	1.04594677888643	1.02360511017844
1.18855096384885	0.882546372130596	0.783520936352826	0.885172039850512
1.08508307321515	1.05845286545727	0.962903379626427	1.11120232041648
1.19575004149379	0.996045356118781	1.16305622792656	1.0873928415525
1.11646959924133	0.936118430961638	1.05497261554074	1.09132802496781
0.966512608007545	0.869613493465624	0.834863870176931	0.999442541043026
0.947379399922379	0.926151747127066	1.26999406933464	1.08137176458274
0.929518827068694	0.897790554712226	1.00189191076351	0.986898382037448
0.953138729446114	0.835228853397154	1.05012101717725	0.839863260174276
0.977199986352304	0.972740024098415	0.969363102158933	0.961866665004946
1.09456721763031	1.01351478745735	1.09563466293758	0.99507771414238
1.01746752442004	1.10472265700618	0.935208920515003	1.04952726222485
0.880397574499825	0.999822242570204	0.986539289884215	0.92254489254408
1.25737966669437	0.939408933969914	1.11632329794794	1.04624395631483
1.11829324789538	0.952692341328374	1.07643702381304	1.16922194034525
1.17178749451603	1.06235278279228	1.18503846155011	1.15102695634251
0.986865737476698	1.13634557821189	1.03709964449568	0.888772597031413
0.957751641714623	1.11663877778142	1.15161976430505	1.05415202079354
0.908556136401476	1.0194164181849	0.953387526685575	1.09919772387357
1.01601579138801	0.963728071104123	1.04322196673694	1.07983784524287
1.00025380912201	0.871984488436165	0.955743879219747	1.18505675310076
1.0261349110974	1.0422899825339	1.1525865217177	1.00557817551814
0.945756741579772	1.10884691920747	1.09852656385453	0.9620605732183
1.15768928101252	1.10057736505775	0.922164030914984	0.900241242288711
1.07300269918252	0.991944532008663	1.03704429709521	0.937506952292308
0.947198196524081	1.06786572323902	0.922097127551757	1.08225442985515
1.00066394829398	1.06646270685434	1.06869190449382	0.920588178181996
1.02256650805217	0.993607954571677	0.948057600622358	0.953521659595223
0.896871892714939	1.03818376578618	1.09011719429448	0.947098336886362
0.881376610449479	1.03479143148661	0.865187146325803	1.01407874991531
1.05654063289329	0.816604471972433	0.842284666980155	0.900644766833987
0.951041950198531	1.13791795472458	0.967637785769182	1.01707497696356
1.03740732609488	1.05675564383995	1.02658700587462	1.09174456997512
0.902770860821503	0.933065709860739	1.00935508577089	1.02799108383344
1.078412796957	1.02772858568611	0.877430380706844	1.16197382519975
1.04561879294448	1.04548915815885	0.960946610803476	1.04391648782786
1.23631722982017	1.04303542183963	1.09491500978817	1.12401022284162
1.15183565895971	1.14055719601485	1.06833507686693	0.8912389740496
1.17364386113289	1.17521310797645	1.04755024767808	0.932078310282695
1.00039284037277	1.08536808417091	0.926388162767181	0.917817876566853
1.0158499953998	1.01121674834403	0.919832322358244	1.11969484443873
1.13703344242975	0.880637737181627	0.88785939458156	1.22075845521662
1.05919245427798	0.859307710601764	1.0953009578872	1.13298965333211
0.875867185808633	0.962043762163677	1.05287358290505	0.957305461838114
1.22882451247685	1.07263880387375	0.884695963868307	0.906467951693312
0.865832751673641	1.06852187942188	0.968086816657611	1.02558668916398
1.18822926928913	1.16995934275924	0.965453369380441	1.12314274906545
0.855921385154797	1.0243910850125	0.965151301612466	0.918984849363827
0.821607144260285	1.0455839071365	1.04942700562252	1.05404525195949
0.903541566874368	1.11274630893929	0.921302734597671	1.08576271441604
0.900446058846965	0.924269822235905	1.02320963572189	0.913876975221528
0.97973550759635	1.03873668334342	0.992616312079731	0.935914325021733
0.889881990281544	0.935372063688353	0.937207931512939	0.889652545872662
0.882474871877413	0.890231932779245	1.01366667190169	0.942390482048006
0.909031211773832	0.922183080854617	0.983684835819101	1.00242223657728
0.911210751942696	0.935669973015165	1.12475066673073	1.00966468007462
0.990770713979614	1.0174681676062	0.898862029634935	1.04596642287818
1.08870140634869	1.05053437750322	1.07002977028688	1.01375332215627
0.945755779438547	0.982483994345622	0.931008241557741	1.12871231786273
1.10809700118541	0.985460676523399	0.888407342286151	1.04679001470612
0.99815237077846	1.06286623950325	0.987959924222544	1.23942181104924
1.00706854790318	0.929841292579991	1.03650521412069	1.00328403083723
1.09461823386213	1.03979972521585	0.983578504440946	1.0071254293481
1.01224856058817	1.2197473969574	0.939262253390416	1.04966781680161
0.979372030994528	0.915541990647941	0.954938520795606	1.06156629471131
1.07497285819579	0.93190177065448	0.948863463159844	1.08211877306927
0.905802120590625	0.878987730213516	0.853553300963044	0.94514546033137
0.838414508071245	1.08298283355208	1.01809882295778	0.943491475398175
1.13632489037505	1.05654978331717	0.982099697947841	0.990882893580498
0.945699042375773	0.963939146708691	1.01568787951595	0.943843750159389
1.11156911201321	0.966410047699959	1.10348881380503	1.09532206743158
0.922292413545193	0.872952684281405	1.10100879614886	0.879351850331124
0.943251495406661	0.928840491294154	0.888796651810238	0.937058838786024
0.821331611761841	0.894853339719241	1.19288747426745	1.10872567517115
1.04815515189347	0.949364785877833	0.97031324839849	1.02772009197381
1.06223773680673	1.24871438229474	0.977823417939433	0.997814079728896
1.03137680114362	0.876591223824649	1.0435377499407	1.01662375190115
0.968606739963521	0.949259127530672	0.955748170969366	0.960146825199588
1.10561010617875	0.888722040821598	0.94859423969992	0.886740557445101
0.965255135972795	1.08900616401919	0.869272848719433	1.10947262425238
1.03778435398422	0.911323189418071	0.943573700326884	0.976795626351702
1.09183434668119	1.14331919928785	0.931602684190503	0.898835492482757
0.983069080572765	0.967198618171003	0.93401770293223	0.996368613379994
0.923211715194851	1.1928094695658	0.970827753218494	1.10643361449894
0.966279115898167	0.937656430309757	1.23156640543978	1.1372326605932
1.05506011309076	1.08134684156933	0.837963729659371	0.98631868450342
0.944607804428133	0.900439467496284	0.961798225177887	0.778005693097952
0.964387931896131	1.09006816180085	1.11647104173087	1.12467588651984
0.952494988810192	1.22463326076539	0.991424396475487	0.868216082970035
1.04030561292316	0.913405648694507	0.84975824604924	1.07751738860671
0.919350288826311	1.12190940622381	1.03985150985224	0.867122061604809
0.869869927534899	1.06390108836043	1.0890519324322	0.908029862469982
1.03095904207438	0.867907309117167	1.07239077627496	1.09310250567884
0.82293490597594	1.13677328460563	1.06694161285187	0.946543651429864
1.00586930084143	1.06407438847548	1.0318324512266	1.01408618239093
0.978727650569372	1.22774936421293	1.03772305917391	0.810622863808819
1.05259102382496	1.00505067921116	0.866191103332635	1.01112804639791
1.12687821545732	1.1659753310219	1.11768801015311	1.0584020721749
1.11730499111954	1.02625414220295	0.935686546177574	1.19479838863919
0.93962024449497	0.925136570769262	0.891017967337395	1.22442609203305
1.16839833314621	0.899396773003405	0.952905181310427	1.01828014472246
0.882203211626097	1.08542199707455	0.881941252519533	0.72662716580067
0.973977862116793	0.961504171818478	0.94070460477016	0.992109105579017
0.934827317554324	1.13243934714658	1.21928285892573	0.945296381663151
0.94791571740099	1.02612306811921	0.975012769287567	1.00939604706438
0.907444575067131	1.12640692404683	0.937112396228468	1.15007571803202
1.00431493880688	1.07073092673362	1.0016934066988	0.792409729863213
1.09490035243948	1.00394955164133	1.05513148621834	1.15679719866777
1.16712969781108	0.948370945853597	1.0083155272953	1.07713837799338
0.787303506188904	1.01400562378953	1.10843315952266	1.03268276409371
0.790763852654545	1.26500384107765	1.11912337275466	0.9670744075321
0.918785574936005	0.890009961332919	0.948789087095348	1.15233218420913
1.14933752863808	0.983819469311613	1.22114907500487	0.987661926286133
1.1096102269724	0.987718602310983	0.832899597703878	0.905888826550736
0.978475667326698	0.891344254294003	1.07959381523052	0.990512116177418
1.03533153306715	0.823976711025461	1.06389003613631	1.11905760942892
0.964275685915428	0.875349754046592	1.06537285504854	0.911969146765859
1.05100747966175	0.899744582984446	1.04829210881905	0.846197965435259
0.990752342103344	1.01460633653868	0.999250217825939	1.03823644347614
0.89484459706807	1.03344042219341	0.986893734863821	1.04934110603995
0.934649929141628	0.964980791301301	1.02705506329744	0.934644390315225
0.86241831106251	1.13854635459312	0.926250749679835	0.919119332182209
0.934242051381239	0.969241431164506	1.02132797337087	1.0800358517103
1.31267360569156	1.07190577249334	0.875736188564485	0.904523309574116
0.971513826997071	1.13035431265852	1.12881048174397	0.917768289412488
0.893142490030701	0.996463601851413	0.867527887849709	1.00665254255956
1.12987605982096	1.04156801648229	0.926274250725057	0.804218888613631
1.12952164919999	1.00019623732924	0.972159281506502	1.05315092596915
1.09687461425132	1.07913911894926	1.12976621720455	1.05705432327539
1.08350256930764	1.0721636431867	0.912063068606245	1.03376521674979
0.952797847039633	0.941684972917841	1.00621235059849	1.15223115351626
0.977487932701026	1.05918627744292	0.8865520620827	0.991472320381973
1.13284977566033	1.08842743147203	0.944321875778538	0.920752738303886
1.04406791625006	0.881219769165099	0.915884397822315	0.978497343230766
1.12069188025123	0.781703124813916	1.07678522467246	0.799720710048946
0.945873593645564	0.928038819582893	0.874050897966128	1.13901686878005
1.16097428422661	1.05725093126763	0.91714862130741	1.08955080448597
0.997244905174935	1.00026318260592	1.1623492680052	0.977745264834411
1.17930589279487	0.96851263680572	1.04281575173006	0.802350402626187
1.20440533013392	0.938987137778275	0.950004778531059	0.891238890540031
1.09508893036993	0.904834330765099	1.01603603593755	0.996525879929102
1.14001738851999	1.13385750923015	0.951193881275928	0.986470613224161
1.19560584665255	0.983412629834376	0.945034330568967	0.979357540195691
0.90607430582845	0.928644774782098	0.933609668197601	1.04466468523681
0.980193873472144	0.814530535778383	1.193037751416	1.06218923430901
1.03086589855394	0.970778779100635	0.854572928544046	1.06491919209151
0.981795072990469	0.908540586385968	0.883021092105877	0.846813540264928
0.963970222972613	1.17752441465258	0.95258447429582	0.943992303261985
0.916170754582161	0.880559616954304	0.952883067639948	0.954738390215589
1.11041626466824	1.07049217302153	1.0067616487455	0.965777645790428
0.930480907289259	1.10227716795617	1.02969802951615	1.281574661841
1.02934723671222	1.03833015286446	1.08137102283512	0.777600661970656
0.890587026545568	0.930118281845682	1.01132459230024	1.00319039643887
0.828975976247302	0.93560454071487	1.05599178595234	1.04734941203103
0.921150071798694	1.0422402410206	0.941235057240424	1.04124800141637
1.06394214062857	0.875995024277797	0.907129742517153	1.00707749962486
1.10948130829814	0.95997130116086	0.972242922000606	1.07542340339178
1.12063095699335	1.0172117794784	1.06557739558625	1.12570809692265
1.00260189916394	0.949302149175982	0.958810933624617	0.930748320409444
1.10570055094068	1.1737107720777	1.06858625303181	0.885603728526011
0.886648631455634	0.993712651691157	0.891909569786598	1.04247148271799
0.937542476929286	1.10031798395252	0.891998662660473	0.832334900789002
1.07911833638746	1.02093652773346	0.971143446356606	0.981701365826958
1.20485901864481	1.21409302244844	1.0246719486489	1.01651586501963
1.02121144467296	1.05841876669523	1.14365428689506	0.965725347399354
1.02960873298348	1.06276285555959	1.12006996846154	0.980096887473028
1.04792251146438	0.979591357031385	1.07237834903734	0.933459405975083
0.920304483463481	0.935371866051208	1.03768842136311	1.05315745958898
0.858028537624632	1.12252116782934	1.07251867175974	1.13408888990228
1.1665936034854	1.07386818092273	1.13676561561613	0.961036286969938
0.988220430928569	0.884959331267673	1.04833077189978	0.924145231944037
1.06051557933312	0.898057476147504	1.02358748918948	0.818435446227999
0.914649464908162	0.940804324699455	1.03886393308137	0.936637519351535
1.00427570896112	0.927541618636485	0.950833683877023	0.987122394321956
0.95271986233621	0.943270325109836	0.94684396008725	0.895271704528742
1.03234184055603	0.861863539397725	0.946522422850497	0.929518959174476
0.9281867171973	0.865243487721861	1.11564327922824	0.902126908405659
0.837923347695648	0.900068565092088	1.06737758709265	1.0401987018285
1.03869168586507	1.03494181160214	1.03731576072098	1.1837551705121
0.950507770767925	0.856954395213504	0.8709526352733	1.03261367979896
0.931572165472234	0.993216585344028	0.889999305107073	1.05084965867505
0.950281578793822	0.89419257229409	1.01632403694877	1.12434484916961
1.30341654293266	1.09008637076624	0.976387718053012	1.0798182279211
1.00934383093303	0.928387829216847	1.05407799727155	1.01595040517748
0.89410169093752	1.00835772813167	1.02520651406171	0.99549601497913
0.915974785494119	1.00585056438528	1.08281312685397	1.03888125422626
0.948433352626248	0.980255431902566	0.992860222271463	1.01193112378658
1.05333055798483	0.84929852930076	0.972640980546038	1.18348224461323
1.12038598520093	0.853303593882846	1.15729395583092	1.02545971170876
0.997361182375744	1.00921244851298	1.09207125955522	1.02277587675391
1.12070585654672	0.983572855099106	1.07149067261738	0.996900761573638
1.16843992265563	1.11278110272424	1.17491271551382	1.14932047677398
1.04430576444986	1.0341119474043	1.05185002595815	0.808424560001236
0.921642436143302	0.925832733263285	0.815090502983214	1.08000959413175
0.928978090261713	1.07220866112299	0.920126648104275	0.859880633628056
0.897217950833985	0.973649002381555	1.05311609534272	0.888634914550255
0.948788565076498	1.28881688350725	0.83830725640969	1.04283135858043
0.976243216287783	0.932011419430058	1.02367333079549	0.994977183923613
0.97360612559564	1.03103249268893	1.01647316704265	0.979471590141144
0.982372946082371	0.901731969222878	1.02340931158932	0.950191157521613
0.972678309478065	1.16907663706071	0.824563709843588	1.06950848668726
0.920886245237715	0.959591499117696	0.891258856118396	0.78440735402389
1.08495922876873	0.886004991103124	0.938564914960231	0.848392592933352
1.00980701252087	0.951458447836386	1.32375776758106	0.867938108660704
1.10770553309599	0.884040118068956	0.989884515263409	1.07039617684271
0.914683132357019	0.959628327801841	0.869979568474589	1.04167455060333
0.942985983094154	0.996857284281883	1.04060966380602	0.89788928733354
1.01660480227237	0.985033980281668	1.05101726185519	1.05032353947743
1.04701561229135	1.03350323871397	0.831913608400359	0.946187670546439
0.999084137076432	1.37194014251027	1.09882653947311	1.03760360610087
1.11479290047965	0.846878982664065	0.940460630770774	1.1187255642428
0.972175123955081	0.956683761052698	1.01015296779128	0.913727937012531
0.894113714342942	1.03959608918469	0.79330863365464	0.975537623173851
0.917337320147365	1.12429000093411	0.915091745170674	1.13771972609008
1.23255870910482	0.98423855914336	1.03990655429301	0.903333579811788
0.805728760968989	1.04917253047595	1.07065982105466	1.07136826325995
1.00531173780477	1.08087244747907	1.02015974688057	0.927290404833147
0.776404440312896	0.953801568531981	1.02814164682842	0.907863878153938
1.02023256388283	0.966222803628226	1.02296295953523	1.12028423508753
0.948326687556299	1.00879309295101	1.08008628790349	1.02300258405915
1.02246524011997	1.00257472148432	1.22521820373378	0.979702022341182
0.963332200047904	0.9922302655945	1.09605035302993	0.839693073222972
1.08691480121064	1.02556724337398	0.891063270312001	1.07787448656975
0.990197842256136	1.0838923278177	0.990631290812095	1.11027889629202
1.00808637898353	1.10096305165271	0.978037939847594	1.06623840502234
1.01662835860248	1.08718512399252	1.18528787397306	1.04154624365671
0.857745434335282	1.03425754815109	0.958120680297183	1.03763929138941
0.966571663930988	1.00324971184151	1.04886564170261	1.0810129073709
0.951647496242013	1.08394234639253	0.995718032780658	1.0406921435326
1.04546842521119	0.949054293454849	0.992269181898051	1.12091363831765
0.907760894501864	0.935112514466574	0.928854443895014	1.05721589518937
1.16742219337506	0.918144788863746	0.995043734182408	0.965406375618067
0.935476566630769	0.882289389392181	0.926829155793929	1.09817137225896
0.903519310545502	0.889950507256961	1.02918917137757	0.843865323105199
1.03646208395617	0.938406078349034	1.25592444652826	1.08406820377704
1.0537825375388	0.894495463492986	0.890196362871787	1.19637433884008
0.992911530358782	0.986554606712123	0.976142362661459	0.910525744715381
0.928288569583751	1.11192226362501	0.866838960351847	0.827349026822458
1.11053415681161	0.891786072760402	1.15300010142599	0.955371602391777
0.974042355180721	1.03295426286739	0.950852341734138	1.00730809346766
0.837164623401441	0.995669525087745	1.2266610107445	1.07938636861193
0.996998613844304	1.00665098615327	1.14786641538215	1.15772076440962
1.12478021804479	0.920897114113078	1.1664292010585	1.22842194941744
1.03122911553759	1.00242223375263	0.96192647476615	0.978102281431543
1.02979697030471	0.943061491544815	0.971346657633433	0.974488097279697
1.02199813116263	1.11474133367197	0.92779514290915	0.95148333567107
1.02654282087363	0.865462367840074	0.986461078811851	0.992325117814334
1.061072385064	0.983748271846974	0.893737830119359	0.955605850740155
0.867480813321978	1.02250937263422	0.839760226531707	1.15150335648875
0.960866328673463	0.952332922890952	0.881785277527581	1.32072839690975
1.03413346843957	1.12770457914871	0.971546461559491	1.14905086611712
0.994844751650023	1.03101975619514	1.03746943095048	1.04426699169641
1.05118560255596	1.15353229208422	0.883643501551719	0.950078765852907
1.15279836707766	0.972447808753721	1.03701402234361	1.11846677803617
1.00020919592799	1.14883165951865	0.966649507695578	0.938204010060764
1.14183377894976	0.910638482396121	0.994776057532223	0.964793758504937
0.990363122175984	1.0660138816421	1.06229881206817	1.05599243565549
0.927526701194123	0.823518524431227	0.971903784879489	1.13468766016808
1.05433567665335	0.926408222139209	1.01904117595194	1.17487869210135
0.987214102351587	0.83635141546919	1.01327352020271	0.948816444979004
1.02406597120417	1.26567891105024	0.980547514919553	1.1312169989614
0.996408662820564	1.07354466277664	1.00053919966343	1.0612936272983
1.29065842666845	1.10719618675313	0.920663580792852	0.940202467021379
1.16650127496221	0.892855728725207	0.959826510641457	1.02563992864592
1.03634108740744	0.924798729947295	0.930956604584729	0.912464879866643
1.01092012924892	0.954098615693231	0.960819050681094	0.964871231427636
1.13745181626605	1.02533934447468	0.87284507950858	1.00661100962585
1.0306009178404	1.04322093409964	0.914104213620223	0.963124091523957
0.902275438932552	1.16661462278838	0.95211633739628	0.874883958533702
1.05535084626075	0.909809978907359	0.997445655922809	0.995465134703609
0.893238687681281	0.983726684709933	1.10400256036655	0.867902980138891
1.02475058912221	1.02057612894283	1.14275761427228	0.910691569042087
0.903078767274789	1.06800246476579	0.997076988044347	1.03352916170091
0.957740812093962	0.949808477544403	0.959847001933024	0.882318279274356
0.982261270898393	1.0820878773383	1.16431293813952	1.05787129795761
1.01384464195588	0.880769040027361	1.19685244794233	0.895586291480041
1.00084281068518	0.927113417103746	1.14702730148824	1.13078938979578
0.920040749276888	1.05572190787279	1.23351842249014	0.86518547664598
1.01024131767313	1.01071660152365	1.20757559613929	0.876768635203789
0.751557680043251	1.05956903467832	0.96938725762334	1.06854102351311
1.00523174013184	0.841233804560344	0.846611367192085	0.921237201605468
1.00525892374941	1.10239067914292	1.1085096925338	1.03796880387904
0.908268121396679	1.0277605564905	1.11918184506314	1.03270096581505
0.929105117760625	0.991792442220802	0.94378743376869	0.981925414366232
1.03475095061098	0.900734743975667	0.911327969074462	1.01711577789287
0.931756413688599	0.915834938161432	0.990177724205329	1.06201291147066
0.99673996336648	1.13483846050124	1.03711752219965	1.09274049481961
1.17103243169967	0.847797400050433	1.01497302758151	0.902852034212881
1.05921860201454	1.02050819319597	1.03677321345754	0.854435435617672
1.08095869409816	0.857420050305461	0.986820163334095	1.11086992105434
0.982496451869993	1.14941443489633	1.048906370188	0.861137339205109
0.839233393836799	0.918583703918643	0.998634561371021	1.013624230758
1.12632586813938	0.959167128313993	1.23658660906558	1.03645781879309
0.955039111941893	0.905401226438363	0.878091199691116	1.00109472932958
1.06460818015705	1.14723965352008	1.09264146306475	1.12826516941343
0.93096070084043	1.09716087006997	0.970840542046619	1.14305616230893
1.08688369956087	0.878187537170571	0.893003345214179	1.05864538162939
0.795058422480396	1.00372266918001	1.03942686197932	1.0240482508236
0.851292893863533	0.986124465416494	1.10588628813696	0.953646117975973
1.23302857332811	1.00504174121294	1.0498070141566	0.900672827389307
1.06522613505479	0.926350420969582	1.03679615691188	1.02559783422717
0.920878358867457	1.12165718030926	0.972416377616176	1.12992294550702
0.96769130865304	1.18160563845947	0.916230855954059	1.13988983700673
1.00308008052869	1.2606240401334	0.882907795995225	1.15144558741426
1.00277040218219	0.981528257097708	0.946360295627395	0.97104480253907
1.11452411250395	0.983408864589557	0.959425922902265	0.863940964316416
0.938383215662145	1.06732371929682	0.920286740537894	0.998152575072968
0.919956633690153	1.00072523070785	0.941750560502262	1.05233956665628
1.13563413906802	1.00265232818109	0.804494852889073	0.988300377142675
1.0535498110224	0.98524707738629	0.946600111542367	0.946185180582307
1.19956779050161	0.819709946522579	1.08893986429481	0.901437495404083
1.00787752742192	1.00890684976509	1.07483534574127	1.00134654544282
0.829679719748485	0.893907050471113	1.12465997842638	0.98508752588034
0.966799417883218	0.869305257353875	0.963363229237239	0.834476789801261
0.844315529847351	0.921433588956893	1.01454393442997	1.01001969824968
0.991479284658996	0.930250460616356	1.00859422910145	0.932047686352541
0.988780218032521	1.05613714882077	1.0141670187534	0.999241750706966
0.97731319840524	1.15664923709462	0.837387639188201	0.893150868816369
0.784610967350016	1.04983892863943	1.10417367140685	1.01341525072848
0.843412770776876	0.944135836568206	0.86393681376907	1.03408577184206
0.930211393767818	0.96522830978637	0.939823948259118	1.08680686121324
1.00320571082812	1.0716185361598	1.05776122650283	1.11522740074767
1.11598618757748	1.06144506112178	0.959889547689489	1.05558188367376
0.946357916128853	0.99596556328079	0.86754948028434	1.14297806764042
0.853958559481771	1.10785831184262	1.03898356697325	1.03059309057059
0.820880793661078	1.04627053580253	1.05802249308177	0.9498770985225
1.01566443224179	0.910829134327311	0.967189703905541	0.92315287769956
0.825846377886014	1.00227588211984	1.1123886231021	1.14713018120357
0.920788344331788	0.903449965440524	1.10115095297606	1.04747650433815
1.00417749200345	1.02244435047617	1.07498895768603	0.856364474729807
1.01399533327565	0.903008642973268	1.2115898968193	0.888415434084043
1.01642720603163	1.05361080790606	0.933814679448531	1.11370979711584
1.09946987322314	0.967650444588685	0.900851724398977	1.1966696000496
1.13793692278873	1.01581672568421	0.866713647391422	1.08012016460031
1.1414398558875	0.998928814715085	1.07360610018989	1.06854565986301
0.989409404845716	1.02039487663774	1.06051291718573	0.882259294742955
1.22995318127164	1.07552978235256	1.0265545926214	1.05827212133323
0.840561099000069	0.865254089146866	0.978902954327687	0.986657877015465
0.928451376377164	0.970084521697497	1.01154237857862	0.98990524913386
0.896325138525823	1.16197853162003	1.06009992983033	0.884792375103189
1.02225937064967	1.11185718975636	1.01654092931487	0.822649186921343
0.908754398833829	1.25151909138772	0.982978561759994	1.05091740226132
1.00836207466213	0.899483739969768	1.04598072756326	1.0376488704568
1.04133107923884	0.987698413237016	0.994338684813569	1.01538372334105
1.00549473654159	0.807940614224308	1.00497763808892	1.14056754525551
1.10137600716757	1.23236240524587	0.936822108995517	0.922598548407113
1.03553393759646	1.073594747906	0.951116730387796	1.04369126874496
0.979665675837013	0.910451251550989	1.14664909917465	1.02622289523246
1.06194483537571	0.903538027658374	0.918965985290635	0.976245602314364
0.966119063559451	0.923389478808895	0.890545921732099	1.05964534413193
0.968620480078743	0.853822047678285	1.19226420369845	0.873991979919097
1.04882767249301	0.894471081065439	0.914284121593525	0.926534829655284
1.01238789345838	0.921365898910432	0.902049202897355	0.936664791902456
0.893305413907521	1.06738392844848	1.07294856298183	0.995188497171226
1.01566759450744	1.09671526985801	1.01188852142079	0.982931767822804
1.27074700019212	1.03956035287355	1.16731016289121	1.0245803473707
0.992463740084447	0.963206094053184	0.860543109992084	1.06166123370868
0.875542675293509	1.08264750751524	1.05170592678136	0.966169721491001
1.07511831081201	1.2931283717049	0.93813722107021	0.967188266308478
0.931229425669538	1.12849953685907	1.09184591518503	0.918022286404452
0.942515227515183	1.01163337623615	1.06097013763614	0.897340579495935
1.04869430144018	1.02302758367991	0.928056032773164	1.01225708517977
0.837466191851459	1.20175138193977	0.935770901085768	1.08308913861435
1.16443972101796	0.991427650974057	1.33562589850115	0.997752303986698
1.05618265876645	0.998882432032161	1.02182339403273	1.27029265440988
0.999289131969115	1.03466186763848	0.964401541946284	0.902983685332572
0.998240002377801	1.13971829421775	0.811126082506913	1.10878304759323
0.818586796152756	1.07347669405495	1.01291109098073	0.900850707817572
1.03031418403398	0.959901705350802	1.13337947631733	0.885079663857314
1.09610767509809	0.924845285024213	0.898567083689677	0.982069746470435
0.910813890395829	1.13804020617094	0.86021025321181	0.81175010430045
0.989532416225078	0.907151370507562	1.0942746424971	0.930874529566549
0.939464645123483	1.08810584408233	0.884947199074422	1.03262367712739
1.15761203172279	1.13974688730302	1.08421272557505	1.12871513027956
1.04626613372007	0.982209317799576	1.01833950705604	1.04151532899561
1.12719257883067	0.983122423530297	0.887746803379344	0.813659302209128
1.1745740161957	1.03941071285715	1.01374606925099	0.980965267519912
1.03729745610739	1.00540631465558	0.886224353501554	0.973481836216312
1.03497924069115	1.00998279038761	0.949344994863119	0.913998239446979
0.896362004315714	0.975913334187212	0.886958449291244	1.17977486679222
0.994811782961231	1.07461360668611	1.00853603942798	1.01775300080169
0.982255005997925	1.0476152233126	0.994410420052458	0.985656667483664
0.909762343101205	0.90698945682033	1.20968866552236	1.02881250955945
0.971428498563688	0.976159670240455	0.963345347092487	0.984501960023937
1.02583397056501	1.11525259501691	1.06713620814146	1.00771688685228
0.998957864364674	0.908807292534662	1.081583829466	1.07596333307395
0.986148402424195	1.21274264859217	1.00215248914355	1.20728506827903
0.949525134434243	0.989527617438225	1.08449429118949	0.947153698216615
1.03159208641694	0.924763991324799	0.972553350941452	0.977551128362507
0.936220260269888	0.866154254776511	1.13685500071429	1.20649784925628
0.964075638679026	0.975288321741206	1.09540716109518	0.988111365142699
1.11255868344504	0.929353276328356	1.06230795136453	1.08125975073998
1.12903469463802	1.06416425645626	1.0092165132423	1.10688117080376
0.901186265454275	0.999347484109773	1.04648572403165	0.919365641759852
1.01075972085367	0.928335422128873	0.971530269820816	1.08918461176428
1.0326777935624	0.901527319426399	1.0840440901479	1.00199400622114
0.95134004356315	1.04241778087003	1.02728298531623	0.906314445504263
0.944143691251758	1.07864169654516	0.942429208777222	0.904960726976977
1.05389855470763	0.821873663552173	1.0506106853684	1.31700388808913
0.8648344379182	1.02747002228484	0.796854829295252	1.06615709158536
0.888224447965238	1.01602138657016	1.16028653736867	1.01591052823767
0.890747760849194	0.886729756938044	0.966194275251389	1.00491793052038
0.907277031337947	1.13870167689875	0.963353491003001	1.26976870141484
1.04962417324982	0.998052721105285	0.996886114918275	1.05498498556507
1.21745994334583	0.920982481206461	0.924475336579993	1.08292306568216
0.995179953724342	1.05707031680292	1.00415339689593	1.0909087557773
1.0627090123908	1.04044057364516	1.02849005031695	0.941493218205329
0.917865035808835	0.988704631863423	0.946710715634494	0.981950117381035
1.08890276628656	1.03914794321634	1.05000235430661	1.021833585301
1.03742406040855	0.939876103114541	0.974447116409542	0.863036637669186
1.0211823553588	0.999505471094424	0.798731257902774	0.913459244602381
1.06370224526975	1.35505006556745	0.975997019767353	0.987681182357378
1.08805162686372	0.954538256226064	1.18727630451801	1.12922766602879
1.05029658635517	0.859460967191745	0.959924307581516	1.11672166378728
0.895316744952325	1.0999618429775	0.797939878998463	1.17077934353567
0.945322956410786	1.22792381449879	1.04884396402143	1.03656458770606
0.978149325583957	1.0950295688071	0.935909935836387	1.02793045762749
1.07653680223324	0.904091676042871	0.915265786331845	0.832630034670553
1.03746224596567	0.988539956252842	1.23544364585834	0.939492107524294
0.971620415649519	1.00169006741188	0.996256949779277	0.933068786151207
0.962013005359882	0.89230886126727	1.12311316345562	0.918761815387734
1.12609380196412	0.930370035000662	0.956085683593698	1.16157296266963
1.08144817245271	1.02508049384777	1.05693941073579	0.840541032510382
0.945614143928166	1.06584399508926	0.936302527893131	0.957802477868472
1.02961267977362	1.21312291678781	0.988783317744284	1.02949518083674
1.06124888598072	1.0775569906485	0.888661173418678	1.05069636216553
0.99410205013156	1.02044357412389	1.02985910861684	1.00634499124643
1.14923086186135	1.01662462640452	1.00644408209914	0.864554014197932
1.05910901071852	1.15553467189837	0.945647496396203	0.84703354366361
1.00342525219314	1.03677197066641	1.07293510068109	1.01223420562193
1.12169244039589	1.06686775119197	0.943254490076731	0.971833416661975
0.969060166060616	1.08531597300114	1.10368732164702	1.01514420725513
0.981160402136506	0.87576189918213	0.974978402757599	1.05022787422847
0.960658308002857	1.10067308517899	1.04279478093268	1.03040404010366
1.07322145056832	1.03151546635975	1.12711822209019	1.11435397981833
1.07141156850892	0.976866500277709	1.04024566504861	1.01036848808756
0.989148189539251	0.821788115228674	1.02228143850151	0.982090432851623
1.06307388414136	1.00852524004541	1.03775156046049	1.02898943253612
0.930359640305605	1.22603825977232	0.940008401064395	0.962807781003302
0.932456143197104	1.00573879208935	0.997510288942182	1.01973791795317
0.930993131960649	1.01481263391057	1.05377981556185	0.82325311936448
1.08742858591492	1.07517064707237	0.836264227443118	1.0601428819038
0.931117193608986	1.07409300055978	0.963222736079829	1.03966692386842
0.935119376048624	0.936949463269121	1.00711577699267	0.948355261441408
0.977781064976093	0.990345895605356	1.01174000553141	1.09971836628779
0.956192109934532	1.0175794476381	1.16384775065291	0.901366939863342
0.854898463796476	0.933336382183707	0.999873513428235	0.886621124581864
0.998234992725003	1.07084537686879	1.05607579407798	0.993724302971906
1.07711354300577	0.918025684444588	1.11107616652796	1.20289422036211
0.969470295751794	0.785308263280346	1.02928076480295	1.0255186833307
0.973859441158446	1.09773282248838	1.0323056915093	0.995341276710316
0.920055364466726	0.942681622713102	1.1850829697934	1.09012817000829
0.929569755261165	0.891675011753459	1.06339160089544	1.11480645703019
0.979443970119145	1.09917021011326	1.0506509953881	0.927316431134589
0.971454895304067	1.21285386402794	1.07194580741451	1.13861960777911
1.00304672475793	1.06979727206931	1.02593492218213	1.07245707017034
1.0504464444573	1.05344186578421	1.20542970178568	1.09403554148904
0.904316597477671	1.05056390349505	1.21882243531928	0.978315574390744
1.09127851831709	0.955048117743392	0.930480845040102	1.02746911162501
1.13003086104083	0.995271323357444	1.04100730392485	1.27914919511166
1.17129439288801	0.97952677122654	1.10106892066332	1.10926644849652
0.800553443237199	0.800150137914467	1.04219808726939	1.03651924650912
1.20249550546619	1.01743192631733	1.04010102322949	1.00984448949947
1.10931025185332	0.952795481416417	0.882570582982704	1.07835331575465
0.901694559992181	0.878697382149145	1.11086993633884	1.04998666245889
1.0555193084431	0.994742179261673	1.07116126964117	0.912326682524388
0.967361944727411	1.07041141862667	0.870724779447997	1.01231679974387
1.0370544373558	0.800819221610578	0.957440032344533	0.774514526473771
1.17935036878088	0.914492219955584	1.08652273901686	1.06369069623285
0.95603187600418	0.995086388485846	0.973705082054141	1.01562629839241
0.94237385978172	1.00416977004861	1.14943410550819	1.09233738292446
0.86819844308102	0.956898658931852	1.03420684576477	0.978291930750009
1.19027541512694	0.940713002573225	1.02096085471776	0.921068450399463
0.94886377514626	1.01101132015664	1.0193291075054	0.960209902235872
1.12595500862388	0.977607638973298	0.865653842448685	0.894544220115737
0.964036242432745	1.00040168136704	1.10750486937064	0.957696242435439
1.02954772484709	1.04727741759533	1.072049027446	0.936612864397401
1.16959528073516	0.997387703336426	0.97825525807863	0.830972964771112
1.00879754861537	0.949361476488257	0.960305224645184	0.893225214993767
1.03883200162792	1.11484663775613	1.0274143512063	1.01582953375102
0.945087341753455	0.862144429546412	1.06072461121688	0.986495848522779
0.996905235917862	0.98701924513325	1.07665527089448	0.880738808652046
1.18537936376454	1.00036134725765	0.873394371695007	1.01827916422377
0.866231379107924	1.08120601444473	0.970031089859047	0.967285981563556
1.08230142627777	0.929464842659065	0.939270520489027	0.944066120565579
1.13970760889877	1.23333978781893	0.886912573794725	1.01949087238013
1.2560301119051	0.916456144544654	0.880689368743043	0.951544393874141
1.20631146288137	1.05188505479632	1.02226127777821	0.928928549714838
1.05496076245477	1.05399618993965	1.06497340617948	1.02339491270936
0.934816846346067	1.08522555335788	1.25653692105189	1.09940855512715
1.00534040422923	1.05833359033885	1.00117325442459	1.0823678926492
0.911431237680662	0.889646402376413	1.06917490913365	1.2195204339745
1.05517375884993	0.881866610131649	1.08109550163452	1.00721623981479
1.07308872890227	0.983189510850916	0.825083481050601	0.941040254610228
1.2770006272084	1.01350659855942	0.923031779950037	0.880812909497008
0.964855784341907	0.978138023518226	0.958088901716627	1.01044609891029
1.307065586846	0.930782618886197	1.10200519959565	1.02934938659812
1.13127427720775	0.938852830506408	1.06358028913217	1.11087820373059
1.32513220403324	1.07318105167771	1.07508426246936	0.97693931122096
1.26856684137091	1.02384542540519	0.931330358356593	1.02305873060204
1.22652460908581	1.03335020762	0.980362479850565	1.08866257091287
0.957321198839557	0.790197614390776	1.08344991999915	1.06724308699486
1.10065353470676	0.943229878222633	0.930975268687827	0.880251385192616
0.84430492039238	0.969173355530604	0.926609298397664	1.05810163830222
1.06073346950102	1.10779591633537	1.06032578294222	0.895426461397364
1.16057290027301	1.02914124329762	0.946007408829704	1.1224875794751
1.00420311902124	0.840526492563629	1.17477411032242	0.941712321059259
0.957788163957796	0.888336015925315	0.976192582216556	1.14084718339568
1.05173797546191	0.906545816396158	0.963480518091819	1.08104482077946
0.938678249489524	0.915987815825578	1.05387074681854	1.16437698501427
1.02744738793725	1.11057360446395	1.03447326473182	0.885207902761904
0.881078905257727	0.939561692060074	0.975686339226396	1.10026285113466
0.874988987218634	0.977627846037602	1.10942341179378	0.871878371510955
0.965607788086692	0.893337773402717	1.0332412168851	0.96307110167389
1.06571742295532	1.10495839196518	1.04020771654758	1.0736703370862
0.97335008193319	0.945612062272616	1.11371108297225	1.06931218049152
1.03424638229205	1.03663236352947	0.984545515405275	0.978767042255707
0.90552852523975	1.10729831597655	1.12636265677762	1.03374866938833
0.914564718307383	1.05796640057669	0.963977102165271	0.915183079871123
1.12332585424138	1.02791056712285	1.15423825774805	0.941721901447043
0.976550882201266	1.05213817522821	1.01423911831474	1.00599075715614
1.1523019966399	0.978311762822453	0.983193177091865	1.17734091889203
0.909631771098243	0.983762119083818	0.977569143665309	0.97521101614194
0.939018394808452	0.87282272610959	0.883311966824031	1.09785141510699
0.907634909254601	1.12374955061685	0.940981363650034	0.787069836738927
0.974836527816726	0.975666096890529	1.0688841830255	1.0550107716438
0.962827914399689	0.861706109753397	1.12714693507746	0.90449157427954
0.964693804915415	0.994580115934331	0.891038805393028	0.86760268120426
0.918038522231033	0.916025478554909	1.08844842095628	1.12614498893061
0.945617076546315	0.998948265601937	1.04546604848181	1.10167045585765
0.890252566224719	0.997345801191727	1.00659922104815	0.958236317672832
1.18310223989352	1.20906472758666	1.01817725597236	1.08768393436175
1.00225440626152	0.981082659177394	0.938566791338055	0.88618712266378
0.988618036857715	0.931607898327445	1.10513808925556	1.04564351773835
0.924380479392873	0.841825433221387	0.746732147035175	1.05196889486083
0.933617145269601	0.918286031008665	0.942281070851011	0.997581693808563
1.04881393149065	0.925646678958054	0.893831071631839	0.86081131042246
0.950864116822333	0.929396131091498	0.967254725380793	0.846594370277499
0.918754234634301	1.28219408538763	0.955450573466312	0.837059003426767
1.0171293772143	0.921037166566109	0.898677252931376	0.997306533526469
1.09806482877038	1.07036210021129	1.14538919879766	1.06247751393207
1.01006230531014	1.09059219014695	1.13073878417486	0.872039859352574
0.865735272435764	0.94772060060212	0.93955214889431	1.11281117405611
1.02026682433746	1.10609844275138	0.909478849510371	0.883153092293768
0.924045729501388	1.01999041739257	1.00383034299664	0.90635601262169
1.05285927831385	0.865846994234593	0.898567004279746	1.15910516451179
0.874827506996711	0.924526395585996	0.932460006929985	1.04828529124885
0.972623934436534	0.927981226714503	0.975115704178	1.17236798627988
0.905324041715533	0.876381491108975	0.913248374757859	0.99917249873478
0.93025941664327	0.881211474078135	0.944199973036888	1.11432786512959
1.06050587871288	1.09413349241904	1.29485573536138	1.1156750497461
0.960672400279864	1.01153896346318	0.912561435031311	0.989114166024461
1.01947367856317	0.977493143736841	1.1646194937908	1.08120088568134
0.980429582234875	0.946432601956608	1.00843238612576	0.872462884853295
0.854914477432538	0.972608919596652	0.970564193417357	0.954658477869259
0.823846839843272	0.878329287768611	0.925866575007134	0.90054046863972
1.07235664026672	1.03409801286564	1.04211188240088	1.00585337179442
0.902359377531423	0.887734967601885	0.910896179723098	1.06254495315738
0.983033410711082	1.29334235565468	0.960829771185161	0.843352615693609
0.829600395767439	1.03097334554932	0.997302069760812	1.20384653931653
1.07973970627391	1.04654358507589	0.928470689766598	1.03888401145073
0.862531290668588	0.941290929438978	0.763063115133345	0.876090160163025
0.984398958706359	1.07047859387432	1.29461229821273	0.801888439460608
1.08633479550349	1.12060168906599	0.999125188472345	1.05343757357571
0.851629896551072	1.09758450720986	1.01051580079509	1.17385561733101
0.871237099996968	0.975444680146558	1.21633532601633	1.21340051557319
0.934481914902779	0.931504801321938	0.883441775191181	0.980160135936397
0.764692131495142	1.02485286240338	1.16918865542909	0.967914202256002
0.872760425033347	1.07587385709579	0.904786440949908	0.951090699094489
0.871104615135442	0.749494895226933	1.11017680053215	1.10180600405636
1.06014527544911	1.05582715372441	1.13816497944596	1.1000986873743
0.971455372101416	1.07199177952733	0.904551540433816	0.988487565223786
0.934743902221717	1.04970311171196	1.16027517181643	1.1211679700607
0.95039303027925	1.15898830932608	0.954366778596542	1.13523661995064
0.85342562648899	0.957946512382533	0.936293030999885	1.06267241046933
1.01115128925158	1.07096067047883	0.926482523616026	0.885704857142625
0.940931036516715	0.989452443903628	1.14502125168055	1.02634501088582
0.742320578465676	1.0180912842719	0.820562770844335	1.1557758132276
1.16261996919031	0.873527826320843	1.03617727547318	1.07937405534012
0.987861048402984	1.04859478142115	1.22209700851583	1.0378374316521
1.0687911653588	0.9875220818034	0.877943944149945	1.02865992280315
1.02105859080829	0.972395565975013	1.14705371198266	1.16875319792203
1.00276935402598	0.989733093961933	0.939193345221093	1.1803851298315
1.03626974442368	0.945547459933543	0.892943729380199	0.887328361757123
0.967288631402597	0.974278883501345	1.20715392212493	0.972764776709628
0.983473673486295	0.933987562167226	0.918208483652198	1.24285966508502
1.00399710185469	0.936263350455167	1.08720885038666	1.07949240071311
1.10664071990617	1.02103412244852	1.03474247628403	0.941925840096091
0.967857851159251	1.01630586567156	0.957341134353717	0.894002940306483
0.940351591726438	0.985996826652539	0.949629869581688	1.06648862445979
1.09396002714762	0.994933891869215	0.883331522578431	0.950517231191868
0.98263171632116	1.10429737225972	0.97758857809301	0.998368724116462
0.893716242863796	0.89526056626435	0.980923135252561	1.14729963153993
0.986270289889804	0.963572447037029	1.09138503326936	1.10861927593793
1.07344209268052	0.921776424824774	0.806077988155987	1.0830575643249
0.8053314937542	0.879952398483443	0.998866230184346	0.84316609488353
0.858758798911473	0.956299923121924	1.2924122187068	1.17927036534485
0.785359850367253	1.11178835388263	1.0013804263704	1.22791677057483
0.92472118780225	0.999424467812844	0.878972972064425	0.925217135245492
1.03559249809128	0.935744262610349	1.0455381139888	0.977278374749055
0.992868499707553	1.02440054570968	0.982271020045003	1.05481382233982
0.923293370032376	0.96836915578398	0.877563892688995	0.959127268933124
0.83833636743652	1.13673382418844	1.27708779754096	0.986417205447368
0.98715505930854	1.11200828116544	1.07929001335698	0.92499977977239
1.23241324402697	1.0536628997483	1.05518839261381	0.883048408636463
0.940113644694858	0.911251905557004	1.00930846366284	0.88857623363735
1.12770922844291	0.873342494275999	1.06019063330941	0.984708434909844
1.02606889887214	0.973150132759115	1.13129750728797	0.887621619969127
0.899965006763264	0.98026430418954	1.09837552684631	0.882889487980772
1.13511802507201	0.852053812862326	1.26374792510149	1.19510830970751
1.07763221141409	1.03687714947068	1.01472091065582	0.973793888002611
0.961758805337148	1.03778603722417	0.853953468244504	0.914700937976934
1.12779601485574	1.15144569362135	1.01828511344732	1.01378696800467
1.05621294736781	1.01007920161623	0.981708028912965	1.08721363567941
0.941664347395291	1.03918997724416	0.928740357550437	0.86862577617307
0.993389802205823	1.25845809744875	1.00279897011329	0.902148503625871
0.898856258618696	1.0976560412683	0.968458579410451	0.919515934645508
0.898814987356823	1.19761950857649	1.01246828388818	0.911640567315189
1.05408776785512	0.988230004161751	0.915821317764669	1.09052144851567
0.962262748133113	1.10387218421559	1.21639772504529	0.949118817261414
1.08504908358957	0.92407797880638	0.857571978358159	0.857684065087222
0.852898727477161	1.03037748301016	0.832147910211643	0.95430563055752
0.846822253589713	0.927692175867193	1.02664904182089	1.17555230601391
0.972632058543356	0.909467306246553	1.11409152278665	0.808594720998687
1.18092195292398	1.13741017542829	1.1390833697018	0.826763922893899
1.11405033568824	1.02381241822045	0.873254199456576	1.06829817693391
0.886790312737982	1.04781340800563	0.969765050812552	0.821339016567222
1.02677156418332	0.968695027393886	0.855548346390126	0.885744182871541
1.10437391422003	1.02661332674191	0.977041904529895	0.919859936293713
0.836991680806191	1.00577666314322	1.00071363594511	0.860249258333546
1.11619783883589	0.983243901574	0.820344003549837	1.05684934639193
0.87506462348817	1.08767217782074	0.998255132344837	0.968374506572507
1.10681021089993	1.18263931518755	1.1385221380793	1.11027744858278
0.877591354040383	0.977534973837294	1.06337271676789	0.972764876893271
0.866244975036175	1.03826756879407	1.00633275983776	1.09241421792095
1.04200268266148	1.03522315782388	1.0135603098075	0.904557821706201
0.953102471548528	0.873039157722863	0.949048551418589	1.07025889716723
0.948508612160097	1.07671418482356	1.08507123206846	0.895275211876925
0.808684212820501	0.767552160206091	0.990731166883407	0.958379239059553
0.87780448896188	0.980346504754136	1.11902629027664	1.02704851789973
1.16300889447202	0.934732507780422	1.05251217338851	0.946359697376704
1.06903816572583	1.22170736527633	1.10414385223326	1.02496482816308
0.851815766064711	1.09554058648746	0.998668399815947	0.874388799957879
1.09178556790096	0.916966231701295	1.06897897005276	1.36616090839616
0.940938742217506	0.937934877689128	0.913821303352037	0.889646685635282
0.779484178245076	1.06741078180233	0.953766168204438	1.20087797656604
1.07055320413082	1.11221731322633	1.0768990273287	0.99322463943762
1.04703998348371	1.06613121217283	1.02213020613842	1.00808109769289
0.945060666437877	1.01337110693599	0.876865854185382	1.24287133878883
0.993020762515443	0.961788358039659	0.987292093591004	1.13906297739334
0.980948060191019	0.923151393184863	1.05208416997709	0.915430917385343
1.077747970295	0.983628350235956	1.00579459716134	1.12797185273428
1.07021794388667	1.21658804330549	0.831693108825377	1.05524920790983
1.16826850276937	1.02305823705428	0.946956254015713	1.08862780806806
0.962277821419073	1.06337618541574	0.835824836976532	1.05427058905087
1.10839284243491	1.02565494280938	0.784453386539633	1.05756463269454
1.08391195887598	0.954931075888599	0.914132722834044	0.936981447089918
0.925486004349066	0.999543771347364	0.951972398566614	0.949286890591805
0.992167061023792	0.878389415081943	1.01166665041899	1.13055922324339
0.929541102423509	0.97020463378804	1.12656605766525	1.20794305228977
1.11919815751404	1.0551907471848	1.27431758782906	1.12174964911985
0.965133550979303	1.05000005359146	0.969916234900475	1.17442197686685
0.999303305589681	1.00203129344246	0.859994555246451	1.03461755356382
1.0046944517191	1.13222927539889	0.845182954524377	0.836193525254678
0.940536879717845	0.994320315268225	0.952042913596056	0.964209212210216
0.875318017004968	0.85383374301038	1.08365537632277	0.950655503194689
0.911517803864743	0.918757363408711	1.10809585244273	1.08602773515192
0.87151895962686	1.00183155539969	0.921510699681862	1.02601078027779
0.965651786318244	1.06770728925344	0.98267093950275	1.02061829398181
1.04072184634492	1.00842582811344	0.874422674817852	0.909528172814557
1.04318985796318	0.965406941717934	0.948665737165914	1.20061205481754
0.947516834678091	0.89853722289719	1.01305961188828	0.829417187429978
0.923616655604382	0.989461798054716	0.873883858787431	0.93044189261446
1.04468597325825	0.893993950917204	1.03667283476594	0.879701663259147
1.02601045741298	1.00026030223339	1.07100268864788	0.886510367110228
1.00564045707397	1.1025736572352	0.804104345409083	0.98124871681376
0.921343493652394	0.917107865473706	0.956563743336268	0.964592308541769
0.814548768743951	0.885256137509011	0.916453265818509	0.861050751289954
1.00742382067907	0.974648454264811	0.920323185519829	0.892537776308371
0.803370411354472	1.09957430265905	1.12129140492492	1.08270190868729
0.978331035945741	1.14600532183416	1.16085012904991	0.902566910251725
0.820436736494512	1.12007898298123	1.19312707379435	1.0270096807433
1.0218147836413	0.94214425437754	1.12376230418821	0.941611962972945
0.922810283089243	0.931272850930561	0.966287875587567	0.951370259324351
0.878228633153969	1.06628793765779	1.02702494987094	1.15202461253108
0.953266309447239	0.969398770791976	1.09727905820816	0.983206565489451
1.08890369686346	0.951996520661758	1.05575750387107	1.01388020902075
0.940328645940608	0.832431075568501	0.875095791710943	0.967771100035486
0.991903733969986	0.981106682902129	1.00210282100854	0.921066293075353
0.901550152550219	1.0053502614595	0.990102405765186	1.02735941627459
1.06531133921509	1.29408180464425	1.01558026043261	1.09543083382837
0.889240496189996	0.960850783442825	0.866851756048022	1.00314011862775
1.00538753679546	0.891223057319985	1.04911736177205	0.887363057110431
0.883833352073735	1.12453069265912	0.923273153160506	0.995001711131991
1.04591861598464	1.02639360205586	1.00287578621186	0.950188319648424
1.02573846558974	1.00516384974481	1.08301708434207	0.923420880347707
1.0186279298985	0.938639158253259	0.95110594903283	1.07284516195555
1.06977970752004	1.07963347461263	0.971024848010813	0.890766095883226
1.01731281266919	1.07669643735373	0.988235784388412	1.0588257144019
0.874985665001495	1.07753302934775	1.08057005084199	0.953402640367811
1.16402593035348	1.29570974660949	0.995199395394866	0.96530249284618
0.969723271361391	0.940301253265402	1.19233155107407	0.981101457219389
0.875550539369376	1.19247014586196	1.06697225778524	1.09178567196842
0.819983015305252	0.915292045250476	1.0276875430254	1.03757969220353
1.00781788626554	1.06446275427829	1.04666243823779	0.999818365795241
1.17937078024091	0.957662980408815	1.04482494485321	1.09130577180258
0.974029343858116	0.916686928582448	1.05070433543918	0.999523981528879
1.22031785076	0.888025660300664	1.00600705854497	1.00134892057724
1.03862782569864	1.01192596438127	0.950160359858202	1.16004312106934
0.95099666103555	0.906364485809169	1.01415305383379	1.22215423219032
0.977310400211222	1.1003817705729	1.15228130747292	1.06111058999817
0.804106325854927	1.09020775520104	0.863350445919555	1.04147905950351
0.898714575014043	1.06368393444575	1.08658993260201	0.968636548559698
1.14790905565502	1.01045346820919	1.12881565681496	1.22794612179499
0.900210696332635	0.864645741169417	1.2183387502749	1.02264297029322
0.967227147362991	1.0727929307301	0.963073510742698	0.981113431372941
0.847911468933397	0.919367626851694	0.959602401773754	0.867247947230803
0.847188566328949	0.906002023688976	0.990304816642299	1.08629164756068
1.13047717892251	1.16054150361779	0.889181827991903	1.06399961539176
0.869339104224304	1.14496314915316	1.05192219209803	0.969217752163264
0.903542687531916	1.16201454478295	0.890937768047764	1.0492617025894
1.08976951974714	0.828638616281415	1.05940258584143	1.12181878021742
0.99165322236596	0.965583861316828	1.01190505298121	0.993395862496596
0.946126834035169	0.973122519312804	0.928941294662683	1.01260961015978
1.19800298161043	1.11439806523147	1.27944709269705	0.926092025923032
0.8987013440444	1.08810922485954	1.06137118822754	1.03142091932368
0.939216173959752	1.06105431900097	1.15455427459465	0.89037751156888
0.865709230676244	1.09314241588651	1.04536376727286	0.971732926237274
1.10620900600478	0.916470366018115	1.05016022285322	0.905715019546343
1.09011554646665	1.0719940654499	1.00191761836778	0.988216558861339
0.87693943049819	0.945374843248108	1.11009245924041	1.00173320502387
1.08205373571263	1.0245985471466	0.932280082070471	1.03629826594154
0.84172941773247	0.922508311604194	1.03681372801454	1.0131404394885
0.923956516758343	1.01310946917509	0.978633124602579	0.921743680793888
1.00951076287902	1.18707799743559	0.978287547630363	1.13865596189206
1.0413231618894	0.904321303884087	1.17802458387716	0.968327647967758
0.958903285560629	0.914804099880944	1.09894286150569	0.9049242485575
1.00740908884097	0.986937714804194	1.06656964280174	1.12161179316206
0.983206480113408	0.830896042067364	0.900480497021722	1.12894034909368
0.949859506838235	1.16232198842848	1.02705091182528	1.11239475798766
1.01332677492263	0.962459104530125	0.809067262483573	0.806045557620126
1.07411627785782	0.924371771913088	0.877458576111126	0.959627460668289
1.10029350887236	0.884698053973475	1.07533911724078	0.984360420386737
1.0578699239387	0.947980074718125	0.904495593327805	1.06761321543997
0.993422028679873	1.0325169047308	0.955876360413321	0.960737596908788
1.15887564812045	0.961569717989253	1.00120646424734	1.05463978908364
1.04488360521153	0.888310688657251	1.1449000784873	0.995575367939591
0.917364082511014	1.05514070155194	1.04441690183028	0.956967330615798
0.816153033814611	1.0604415012727	0.995093382909642	0.919995492248663
1.01985864053472	0.966155139545108	0.891657241932089	1.08059690198022
1.00439591042464	0.945491590467392	1.08865037070714	0.960476942048432
0.937099384811702	0.875340248995108	0.964779116073794	1.04012599774664
1.06145684140306	1.07085471642611	1.08493979963805	1.01525375545355
1.1003431219869	0.94282548542927	0.869507495862298	0.796262075493896
0.91446384460587	1.00408201934349	0.967958009981596	1.02494780618853
1.10613724554707	0.81319256961579	0.963581988071889	0.76651367656536
1.18270058854863	1.06913140297729	1.14581989931887	0.915506637410498
0.873842636330845	1.14077280881374	1.02390137366128	1.12632117634203
0.961349051298606	1.05177506379535	0.937221393285399	1.04766270989251
0.952163794133218	1.01982926274951	0.894406094513644	1.02411147307051
1.15788199489933	0.864410824818557	1.09214237617145	0.998525742128278
1.04346107617971	1.17686770165993	0.995172195239137	1.06788069796683
1.23202940362603	0.883980495682889	1.10883015062616	0.95751275157286
1.17447418313097	1.24597750411928	0.921013610210438	0.878460200736702
0.889512964650026	1.14363661446316	1.19116145021149	0.892950605090462
0.9447166961391	0.933061547616667	1.05582389046088	0.943694430767487
0.954178373161299	1.01212476679308	0.922186735287688	0.869969848134676
1.1238889251394	0.884191280924141	0.941248634637109	0.947631981451995
1.00637659394849	0.870504047251977	0.937895634515778	0.821555886718858
0.885582347108338	1.07410517936618	1.04552991292571	1.04514651389209
1.04377034326778	0.822850427279365	0.867125285183747	1.02670683465543
0.936180584240185	1.10864146881891	1.00319165427978	1.03642842472031
1.13580129417235	0.951912687117014	0.975647418628986	0.914303286758135
1.03221424030696	0.958014566567132	1.12679435419299	0.831578215817019
1.02992987320833	0.978149653841084	0.871100545956331	1.02524439545622
1.02645091857476	1.01612572542353	0.859653979845543	1.07549284658942
0.873173044980269	0.954344801256095	1.01538378834814	1.11881614412603
1.09458359426444	1.05395063253817	0.925685070579614	1.13374819573987
0.944439646125327	1.01662852767167	1.08244967103932	1.00715206591392
1.12395219613383	0.886932023966416	1.01624242541019	0.976541052540533
1.07936800398181	0.859971200594285	1.08222867352174	0.933465143270049
0.947034587595164	1.07947169874785	0.966092555471219	1.01219636923138
0.986538350295248	0.980113857554777	0.929484920446357	1.01775653800811
0.922799452550682	0.907896910863243	1.08714817889185	1.04980651183536
1.05444884996575	0.997928906610011	1.05455618154219	1.01961050531321
0.941834072753125	1.03688158345216	0.991083327480287	0.889357883026646
0.99021583683753	0.832363617344935	1.00665031196639	1.19446209697455
1.11127001160313	1.11195740216119	1.03543769818612	0.919509223317604
1.00362805071377	0.831632648666548	1.00105999794871	0.857255305106301
0.966637115579536	1.12139830615857	1.213944420795	0.953919891901664
1.09628188807432	1.07185988490195	1.02075528429203	0.986486239807581
0.846485503292845	1.01610498507611	1.01302573688895	1.0074483839369
1.11373268769183	1.20463768715284	0.989689440807655	1.1491439082025
1.08636092173372	1.07786964129697	0.811509904724678	0.919782116725022
0.962295141218953	1.03189539490431	1.05501185600812	1.07713692411563
1.06212934496789	1.10047221392105	0.877458963348223	1.03306908036543
1.03626981220099	1.02739900055785	0.938932587051412	0.945050472953647
0.962727074546749	0.929440716335945	1.12528712236056	0.757577467182524
0.911785110466035	1.02082754325388	1.03223678023865	1.13755987522679
0.951754604064777	1.03876912132534	0.988470716889898	1.01469474722397
0.914775564071891	0.973436506797981	0.992579015725452	0.973236144925678
0.977181028343246	1.09645895616062	0.993968609307089	1.11977872688875
0.95697153135714	0.868193276023514	1.04319642140334	1.05373493946852
0.967825471647318	0.912426214981319	0.997515341871572	1.0774055855147
0.939644889669328	1.08372040150395	1.06198922743954	1.07963965168321
0.959607984218832	1.04090578476603	0.977619287198301	0.924593633525249
1.01717697893691	0.968240107323846	0.865186300959869	1.15140575753154
0.937263268765927	0.915936629468478	0.846963077930351	0.923195887337872
1.0546338370241	0.899439876063206	0.890609478393617	1.02034857303436
1.09494959042404	0.927452709588726	0.975026072687536	0.906934721173005
1.12227687330531	0.848993776471919	0.998919446111447	0.967024521374339
0.960425712743367	1.04685141665693	1.06942431286251	0.958520033373948
1.00265893377397	1.14028105971787	0.970142714872263	0.875189707253421
0.969321695840592	1.00656976707427	0.925043471192984	1.04940975503025
1.21964214599526	0.930187042930313	0.90339688486191	0.875986413609839
1.01254456217862	1.03402476170471	0.827780526732326	0.88475397305428
0.923149182417165	0.899792384368818	0.874358058327685	0.911800469726476
0.957871841232101	0.898512489605913	0.954467289574	0.898139281380985
0.874868407383612	1.21029154474597	0.944676826769133	0.842554704954264
0.916561095634837	1.00633741731304	1.14483034331748	0.926592217890606
0.834010492849866	1.09551664591069	1.07535136107849	0.809355447573363
0.892980459127479	1.06016254271586	0.958790747926206	0.89801628150831
0.922782487369912	0.774625733512566	0.859362951970098	1.07798004896848
1.14847502498703	1.0503263488012	1.05408147590139	0.978175562558745
0.98644515554185	1.09868734020365	0.969485843224215	1.31263774899518
1.13995958646718	1.08354669131865	1.01623607608279	1.0160478358703
0.945040630054153	0.92255215954816	1.07465151229443	1.17866350059352
1.04073427859202	0.826465100667058	0.960131456025705	0.915625232528101
0.969820266376904	0.999784881970191	0.97659190884596	1.16091105932595
0.976173985849799	1.01380554056186	0.894099416315888	1.07748259678113
0.93575729597295	0.881791857771813	1.12950084343948	0.9396771029486
1.08263849893449	1.16987126098298	1.07748283464197	1.21033171590495
0.885611503194006	1.17362577748435	0.943545403432384	1.09952925296772
0.891914906822143	0.967929800645061	0.988981352634661	0.98432578867127
1.06421201836781	0.920509213892637	0.934719116682091	1.01262668971364
0.923142269223905	0.995963137285503	0.900641270322069	0.91713445520392
1.06358084459337	0.918063256609375	0.945181750980556	0.858258425661403
1.04880557131305	0.986156596112832	0.925692558091803	1.09237145215928
0.955922788734395	0.813304137023983	0.891906325520817	0.840578329524313
0.884317959451796	1.01289870987582	0.928113427578897	1.04670754263284
0.930994897984231	1.08214967802206	0.895675901540289	0.943431710798228
1.07144369578362	1.09289984258241	1.07209822422315	0.874628675162094
1.03867520183771	0.907308887415779	1.08738913666629	0.786016658573416
1.09353712413394	1.0196943735933	1.1209514755518	0.971876629981853
0.939676850653619	0.960221090772856	0.912926262684023	0.9328583606006
1.40395719080064	0.887245688545647	1.03570265791217	0.829054032178496
1.06997834848699	1.06640009855829	0.902475432405511	1.20319996547396
1.1081528373424	0.983036914861463	0.91037306300917	1.03448799604844
1.06400936192563	0.991384017454146	1.09431423938529	0.980018730654508
0.926359792884087	1.11880209246102	0.97154544087436	1.11780899144075
0.974941190136258	0.902624800477249	0.938872575047029	1.04092542521213
0.901050574088999	1.03490473992849	0.948977573038211	0.88193442127137
1.22502136101898	1.11382969591236	0.842906233158274	0.996265781016994
1.09287462248648	1.14500646398857	0.967808334783092	0.955330129875766
0.96051481498513	1.0252258340139	0.890380343685413	0.957071993390418
1.00822606011002	0.875362018326728	1.08102148739077	1.18338015749628
0.956263192095764	0.799087488907968	0.945796968463713	1.13622948431102
0.935126051693258	0.914106901471094	0.807979644695682	1.03542272834535
1.0322986171909	1.05455422199425	0.8996588421568	1.02069798518044
1.09886894551344	0.829063121301253	1.05619876966469	1.10373336679682
0.972884952777277	1.03786371800291	0.920669477259455	0.993147303754316
0.929235021312492	0.84472327206012	1.18088025279795	0.974693074103768
1.04336937055594	1.12467877448542	0.911474432430081	1.06453787143156
0.967920861433312	0.99477121708512	1.05876471533652	0.973353531370388
1.00441304761906	1.03855532762229	1.04829436155843	1.01327112828081
0.873251859551287	0.969379471119283	1.1245378008768	1.02878460206495
0.881117734065652	1.10633945524216	1.09540228534786	1.07836061029206
0.993904357151497	0.910926611090517	0.962955955603225	1.01768158544996
0.878956262489307	1.09957673516637	0.9160028363532	1.03349071743606
1.17543207583734	0.944084351004379	1.05739228517979	0.925789314918777
1.10062777870218	0.898447918915091	1.31699552621993	1.12550894116002
0.997928930050157	0.944678899435899	1.13130340711714	0.865764788176383
0.798124534536788	1.0974272520003	1.12037425290008	1.18097007197588
1.04424351060124	1.07458761625085	0.784036113657534	0.975945928699061
0.85635131253317	1.01139123912208	1.14172537392203	1.00620814812364
0.812257875578412	1.15380046625256	1.16980893869003	0.838344935262232
1.0540145111335	0.980487616517566	0.960418131374086	0.901476161036012
1.02488199444019	0.926765613937448	0.971791085104794	0.976173957375141
1.03604339033703	0.925050765885159	0.934988300765488	0.941171955951198
0.91701392003609	1.16939462170982	0.838520733450007	0.962171793785028
1.14889880221455	1.03488657648734	1.02346376405254	0.983896145851788
0.88444117826047	0.993294543782106	0.91101970243437	1.16095653151768
0.975688215503856	0.944649067568674	0.981141016330786	1.06490797779154
1.01577055186041	0.964702457596619	1.00503204358904	1.08248293581512
0.777334168568036	1.03022288797986	1.05134867495622	1.00265735438437
1.01273885489022	1.02769591787645	0.730160630301775	0.824434454816955
0.884523903054693	0.866787973525308	0.969595607556283	0.997977484794147
1.02239897577592	1.02481226827386	0.990835909768862	1.04055501427924
0.999031112260835	0.936639342974213	1.05726328376124	0.909946880263076
0.928245491552215	1.17931635220306	1.21001362042094	1.14267444234055
0.930187903661176	0.996159553999248	0.982623247118675	0.852575731921774
1.04884198895855	1.02326071939866	0.835031852327798	0.859634395339671
1.11792717638215	1.04959087112661	1.21079970756165	0.954229598990431
0.998970752183874	1.05177922510687	1.00489328660932	1.0549920775486
0.918920580662944	1.04162958575075	0.971085836250153	0.909405717106525
0.886221592875408	0.844240137756151	1.06319506545221	1.07919973242658
0.851722763294606	0.87385422814346	0.922147729910381	1.12380842558497
0.919983008770396	0.899371085464978	0.917645408246553	0.895028613901203
1.17910203598029	0.795960073293233	0.88806317898221	0.873785928272932
1.07286283477333	0.877426209377252	1.19058330948982	1.08983320845081
0.978387139060881	0.929778793580186	1.09623514793523	0.916380257742538
1.09383415029102	1.0209392310994	0.977866139426891	1.14905219498829
0.909051565240087	0.97888715214649	0.941064978985553	1.01171574174639
1.07990697147512	0.884571865731304	0.930213646077392	0.924092697557426
0.993843597063099	0.996412501502297	1.04167267238989	0.874480730142045
1.21709517305935	0.903666774568379	1.12622160255289	1.18524538698375
1.02131111345906	1.08900460683165	1.02224222881925	1.00982578506389
0.936603883137739	0.8899695995198	0.977726969588777	1.00728346070888
1.00736333343747	0.870823231256692	1.01311424677456	1.00171846492713
1.04630065447197	0.880862940989691	1.00725393730958	0.905143187796252
1.04751344989489	1.33091974551632	1.00707964980167	0.995708295693586
0.902249084456944	1.25495740877388	1.03647802107943	1.04597785413567
1.07578424174287	1.08512722941234	0.914032149932805	1.04568655250869
1.01843520095851	1.11630547375417	0.79152437744276	0.899942575354483
0.978927038774859	0.953898054838209	0.932410903640314	0.911403942757941
0.963016689132115	1.07336747339471	0.913500225988364	1.1604255724225
1.1468268121082	0.97414527112031	0.901642410099379	0.895588554853374
0.905109517367998	0.978438345011176	1.00061310596947	1.008330395502
0.970305386984669	1.16440687878405	0.878913722844365	0.975089679726607
0.945449669316048	1.10015038680307	1.130195945275	0.947889169379269
1.05869358652997	1.08645759027261	0.888353496624148	0.896144981107435
0.904673124160258	1.08313324256191	0.866237638179821	1.18357631274266
0.992211942352584	0.940427710361755	0.997688196412197	0.825925379867178
0.976845879956242	1.04368596070422	0.839802450404885	1.03397751117834
0.879422949851504	1.16041318588253	1.16192357764824	1.00325545326326
0.905400411320553	1.31830783415706	1.05932946295047	0.981654610621647
0.967580816423293	0.995949804066577	1.06547491613216	0.894145274914739
1.28914536298717	1.19945219582361	0.945153906975677	0.951298252361658
0.877888530397864	1.09269277620688	0.992470737956396	1.18690693053999
0.943555432255187	0.935922865539822	1.09720375340533	1.05918665678429
1.0206763504818	1.16489226763235	0.961941201440837	0.924198908040912
0.935566938694091	0.947439711568219	1.07496737737168	1.00265901312154
0.795139646538613	1.25361282234066	0.911925547225187	1.09344731402421
0.884103552845735	0.951707920231754	0.881341134165175	1.11853582234992
1.07990838464283	0.912809827252867	0.997540607602327	1.24263370470692
1.04280270730166	0.883811593480469	1.15932235312812	0.998298538616971
0.983906472330182	1.08954445501408	0.939021478011119	1.27196835338725
1.03019282824779	0.986599081772778	1.07303543447008	0.846050746871067
0.988045736479629	1.02220634857071	1.10550304420949	0.981177382184427
1.00194506521306	1.02852599437233	0.979904851556058	1.0761872426738
1.01165207467888	1.0666934455145	1.02077299275545	1.04451199751278
0.918356215441421	1.02984095302264	1.01128272605942	0.891778561088957
0.922308937767709	1.02659992375008	0.910747526137291	1.01441395331957
1.02114316626179	1.01775163826872	0.965537900245648	1.01229661289662
1.0819571315824	0.870379335841661	1.03033882442151	1.04786300446065
0.996614504948322	1.11650701133123	0.954641571214461	1.04337933411603
1.06360513222526	0.782417011414962	0.976182956811221	0.902338224782863
0.932269448516781	1.08822858658549	0.985173692623268	1.04845437317086
1.0930730796863	0.961088558277874	1.06058495976303	0.899696840477951
1.05704006985897	1.08543971946334	0.994936791007937	0.928727595218297
0.909367110497164	0.915020200890672	0.973824487064681	0.877718780748292
0.909613985548772	0.941403458675574	1.0394429228871	1.16347242612715
1.16457333063699	0.99711649635021	1.05552769635882	0.957410733600119
0.949329818382396	0.891304292788417	0.991909536934189	1.02006576368847
1.23758418257775	0.901780306982329	1.19586612371099	1.02799682629476
0.809414521158149	1.08977435741854	0.922702580496999	0.973022036103058
1.05941187701953	0.93721032061283	1.0508355917089	1.04647019040249
1.02855725295008	0.905968868549513	1.06082902964348	1.14920642622537
1.12718897220548	1.08987828610311	1.069817834342	0.980231651381986
0.885885895099514	0.980328347680613	1.28114200348791	0.957254604883235
0.834729825672827	1.02382635883617	1.2126557852802	1.11487125393497
0.954549010074411	1.12825229634805	0.957994049918931	0.783706427103335
0.928901125580245	1.05802353783025	1.0458221247561	1.04887597386988
1.01358155021781	1.08339731195286	0.885480568993925	1.03714676283371
1.00017445058352	0.965293549456998	1.08131163500143	0.967209891522566
0.992665224801907	1.03501229436327	0.910070183093151	1.1508176955294
1.08858424894207	0.868283162393258	0.95662091155181	1.03391943574736
1.01104673130813	0.941796185126986	0.954407274912825	0.910006658536912
1.31458866362335	0.945371568557868	0.907408641184777	1.0527740974245
1.11468586285873	1.1248241545727	1.03073728280947	0.906966231281508
0.9246312078938	1.02391327517163	1.11377740615601	1.0562443371871
0.925088407372984	0.853456624865596	0.973308961803734	1.04523482883081
0.940715890435164	1.21330683020896	0.979575053833031	1.18012295949044
0.949352418121604	1.17569159465884	1.20200611041497	0.982725704424323
1.04865013335072	1.0393157286494	1.09857176693803	1.08273508862975
0.952175211064774	1.08428862779433	0.931600941202285	1.11700989618637
1.03332749627974	0.956604822228165	0.890819861935593	0.847807852155745
0.928265687190143	1.11488666373658	1.02777942795262	1.1196246165875
1.08826499866879	1.08152313483758	1.08450547286417	1.0508416508499
0.925760580629771	1.07222507811593	1.05505467785533	1.0108841426959
0.899120822956848	1.05048754039788	1.08228255977183	1.08988167471366
1.06368602440322	1.26065002713468	0.943378858558187	0.988771061485328
0.945166633030267	1.0133900160305	0.951155523837998	0.880220820164809
0.982593857158067	0.924916766145633	0.830358197852952	0.943486772557055
1.13901635213002	0.894190545974212	1.01721052507392	1.08840093307253
0.975565436306375	0.964084894157758	0.944864908768712	0.967793394779639
1.01490618015085	1.0038380080584	1.05522135388579	0.923016741640992
1.02589106278207	0.992534733605419	0.959182239033901	0.989800025018015
0.954058071558749	0.963586933741119	1.00920772684311	0.952642954886148
1.05571025350848	1.106416648948	0.894215132625619	0.98279067282168
1.02240914904768	1.00562449965245	1.08154321485377	1.22659872894435
0.995254691308638	1.0621061338815	1.17438275592462	0.974815522170772
0.989738645454549	1.12333977707048	1.1777997769726	1.07426890102312
1.06640426233323	0.930337100444684	1.01568019510023	0.953464358438596
0.938411417456439	0.983321708536745	0.988797224878128	0.954435618079783
0.923513365805193	1.13174155284342	0.948241723161152	0.846599732277679
1.12370425772628	0.973451824138364	0.947816566068576	1.03107290477045
0.886078749767471	0.898667600060013	0.935935371214697	1.05362457799295
1.00931438798836	0.995811038373341	0.958258883592254	1.13746877928282
1.01725000175365	1.01235726157162	0.918238750361982	0.988369511757453
1.06952042233475	0.985010700429653	1.01669975147929	1.11451501608351
1.16549820998537	1.14498661461591	0.845378901314533	0.978136590594728
0.89961876701612	0.979105595447426	0.86301527999799	1.07994307751075
0.90500119976433	1.06796378384426	1.10607610508786	1.00824975833276
0.892189831867611	1.10860270084695	0.97288804943827	0.96185819696844
1.07276488487374	1.00667185885773	0.971166770481809	0.921743037721354
1.09304244619819	1.08088713481218	1.01089281770825	0.974117248464333
1.20589033877441	0.954794019752609	1.02788357219	1.02327465226689
1.05089322230545	0.871843788983444	1.01842959225177	0.968630699610086
0.882139090337429	0.863547687407242	0.903927589275416	0.871768548193533
0.979881043142039	0.931528805789423	1.1186352374741	0.93061230482695
0.984008950261713	0.833812522080341	1.07422114399789	1.24524436718661
1.00039386360672	0.853485576597101	1.0135799502695	1.00474404753555
0.948739381870344	1.09270611944821	1.06328077740598	0.940959808387423
0.883619029420415	0.874510504455365	1.01660711686217	0.954729011129321
1.34601390548416	0.851733190409242	0.815495175032699	1.01303645656703
0.896866101931531	0.966853964540529	1.11393812714989	0.999757935522828
0.908861605935727	0.959687509685458	0.949506576846391	0.974026812005033
1.0421449677726	0.911785021782548	0.886043556251888	1.05696535461304
1.05950677242459	1.09350759506892	0.913433375470482	1.03686923800491
0.918626880789212	0.870084653050834	0.946360417352766	1.11742220331788
1.1099946830221	1.11071049304501	1.01126688283092	0.993037374111589
0.969772020203417	1.06260783266424	1.05642061916938	1.06595320102631
1.06474149951438	1.24896295340668	1.05605492980039	1.17416210113179
0.982191294226491	0.904641871679419	0.868941621052484	1.0426557731842
1.08917509836372	0.897303254412444	0.981801790646291	1.01873002034301
1.06814842188254	0.796663794645223	0.910231259680388	0.90971830048168
0.925304444010958	0.929865305538862	0.868867402418637	0.929553825883175
0.81178407630024	1.18192063971034	0.998123896102203	0.876011149377591
1.01132593395672	1.06946104036988	0.954143896500191	0.901263215430704
1.13785667885808	0.976362888869454	0.930441511893741	1.06929963671321
1.04105970652765	1.0533385086244	0.9235618049785	1.12880801575105
0.934699996583899	1.08734503012407	0.957252279453086	0.861730901735057
0.991707581204197	0.9160047633338	1.00945357701942	0.766799297225123
0.873047125414084	1.09414109254317	0.822933616530766	1.06745186114003
0.85355553248712	1.10057284615659	0.921412980290968	1.23575164686528
0.908601136539481	1.25960102047129	1.28064193421053	1.00238989133489
1.00259794849984	0.993238283599236	0.993720588933523	1.07165039349008
1.01724416850092	1.1822323517778	1.0859424934924	1.08646300589004
1.00744712087027	0.938585968625572	1.0202611254864	0.936773659237042
0.966997907527174	1.07354791038406	0.880751478583414	0.942052760604974
1.16458461739954	1.0302364171893	0.953889708595787	0.968726561798036
0.858972157918791	1.08292226046008	0.862656615676264	0.98989726995241
1.06771234257185	0.950328965208389	0.952881739236461	1.15606833765182
0.946385688329701	1.13869409857182	0.818069574141093	1.10236043312595
1.0111007152157	0.886935325306151	0.782196607026241	1.11475879050038
0.922179396557582	1.21834207965659	0.966068557509973	1.04560965709272
0.931087119835145	1.16334073439884	1.01948970665888	1.04583457215555
1.18714955624368	1.02154242735904	0.866897975149009	0.981433673965753
1.11335893696369	1.31856196025586	0.997066054802378	1.14341124394433
0.974887813548732	0.937598718306471	1.02350113427318	1.0056298322573
0.829159295640197	0.933719525010518	1.05451442542283	0.936656434020639
1.08520489095195	1.09298702510723	0.83905243694693	0.969752307088065
0.968754965886247	1.13368430644915	0.984107613127671	0.884347327256618
1.07840792712086	1.25886008954166	1.08836906394634	0.787240999421676
1.01178663698917	1.13491497024438	0.940594017798485	0.985206790378195
1.1767180123454	1.17658783156234	0.962600503982447	1.05496144815776
0.882896111959684	1.04799734162788	0.937464882910409	0.906560128123015
1.0153195182822	0.914300157995048	1.1388055489794	0.931982939456957
0.954010177899557	1.00977254726331	0.832736616679052	1.12790698957373
0.803056993002453	0.877618159080888	1.10130586817754	1.06723926830925
0.939935768072703	1.2058985034506	0.952520844248833	1.27404405977716
1.0969608502495	0.948781525649082	0.997577001630246	0.949888754392108
0.77920881202804	1.30117702997672	0.956343443500815	0.825873391985191
1.14588979102406	1.05273959173722	0.974570976135781	1.06108742367187
1.02621332509599	1.03505146836426	1.01042510949974	0.971947186792203
0.993131493796357	0.953795728278317	0.914829172649144	1.08463269565061
1.00573274870561	1.05326320359708	1.09624861023248	0.992414111338924
0.948127179245656	1.06017969299237	1.12150345193331	1.04800811642007
0.808990093882024	1.11470249174371	1.06108129310152	0.841980198699077
0.963815400413907	0.919767188922475	1.05767101119837	0.878276019873045
0.835341462268513	0.851512022944928	0.813260322276593	1.07867616829002
0.863032833625208	0.966395674809925	1.02817515146493	1.03790145339492
1.07363859971317	0.941523440179754	0.954941220663954	1.10931087569612
1.03926927100551	1.07989709215599	1.07141399110084	1.13558929664011
0.943998151313134	1.13653796113527	1.00453993687027	0.928944812534173
1.18870791185378	0.837034037245716	1.05780552990136	0.992045292926507
1.13879891077637	1.01890570697536	1.03340366782415	0.962687670857877
0.882487240343503	1.20896378334362	0.771420265648416	1.01012534521925
1.06670726853117	1.15988743281785	0.803567156975486	1.05133593900655
1.03713778533067	1.01508915049703	1.05720396028265	1.00891993731357
1.05300795710651	0.963738773437779	0.956262322991792	0.951074168922596
1.01750152969577	0.976493417106474	1.0590778235055	0.926357777804104
0.986348890434952	1.00274850115048	1.05835376850081	0.91778394696126
0.88352778626016	1.03754255484503	1.11406685969321	1.06354064084994
1.13803969180797	0.964207895047667	1.13948552712586	0.948114853913772
1.04207703085021	1.03633332191335	0.956208509272031	0.931424653141859
0.828497765260905	0.899608533223579	1.11970691157401	0.969989070570553
0.872215059584091	1.15500105234604	0.999273213785775	1.031391188332
1.2500201469666	1.10692190319208	1.07798665377852	1.17439700392008
1.10402241034878	0.954206413857407	1.03927361000324	0.923355132446509
0.931021348024826	1.00290215209894	0.905743641108849	1.0305932724623
1.02771013125164	0.850582589198373	1.1120480266356	1.17129589594685
1.00608909779494	0.929547333933868	1.1067206053721	0.929977062749994
0.954566046121446	0.961883465581418	1.17470444936705	1.01650261866686
0.964724541321496	1.04138519162611	1.06016542228141	0.985727737213292
1.01834221079646	1.03808753167353	0.944383206164901	0.950793723637778
0.989987927584732	1.03408086350992	1.04525392738547	1.15860440434319
1.07888077102515	1.10964816450054	1.04524935903295	1.03681296265347
1.08980917693344	1.10611281982012	0.945170820178412	1.26196652737128
1.11442621538632	0.941882137002285	0.998588425113362	0.985365110117546
1.07532151796084	0.993776503443593	0.964995265484623	1.05427033118974
1.2619967886518	1.05758043732315	1.36789500590787	0.970785731375038
1.03111956852396	1.06984828555498	1.07299542939596	0.935897765746044
1.0129139638474	0.983904935187916	0.82713023913851	1.03619923163203
1.04189608624098	0.987669518252598	0.885754035929728	1.05088528512354
1.12346969684793	0.916330730684459	1.04172914966641	1.10687478793845
1.10780505387363	0.938883244272753	0.963949775218939	1.00177414825207
1.01386883383583	1.22687185751957	0.968868400721975	0.893552980971655
1.153116746729	0.982336657224681	0.986212806162436	0.943139301407316
1.06968127100568	1.09931635012025	1.06456316311476	1.07977119474417
1.15674624687806	0.930793379080489	0.889753576991322	1.06406299757079
1.05316575228664	0.941061882617991	0.796787074797718	1.00539549398691
1.17668903602923	0.910283993154706	1.00251738799742	1.00134371137583
1.01989219483803	0.906159295932328	0.881714199123774	0.89348758349146
1.05298884986375	1.0381952159694	1.03159655863553	0.856399572525236
1.06107667662873	0.82906190396735	1.03549329060837	1.12201312046777
1.00890529899871	1.031557385641	1.01344663301168	1.11607620638389
0.963552686112081	1.00085405087827	0.982615470850659	1.08636903242021
0.854604600440396	1.05738247054969	0.902878759944961	0.930832015029989
1.05035887736143	1.04510537411978	1.12542751038317	0.959417006530539
1.13842480116522	0.93575319862268	1.05655209547915	0.943292755394351
0.960937801699665	1.07390582174298	1.03871118447452	1.07098044384161
0.936910411869522	0.979797285321877	0.996064716879728	0.943752215389485
0.999022434571998	1.18781955984364	0.962523912627825	1.07434342544363
0.9274652857324	1.04857097238694	0.917987372461748	0.954616042313642
0.988457481068762	0.95446209732854	0.944478675649985	1.08558543576269
0.921843516834801	1.01114358944735	1.03117772251146	1.01182016944752
1.11383758295521	0.856613976164073	0.927710177574276	1.06970211632122
0.885242823820372	1.01220086144192	0.948006673575493	1.05590465718131
1.13513064008734	1.2023986991705	0.713219885909303	1.02128795217001
1.05055354346728	0.800899487019789	1.105007747044	1.10559969259687
1.12036487551481	1.02228534834982	0.9460139467825	1.03605682648295
1.06313479198749	1.20491724693785	0.848270753507623	0.961537497392933
0.947776180965087	1.03417348818733	1.19559620530092	1.04300273695927
0.844456502772231	0.906143996266703	1.04886089911477	0.877224628965745
0.915996207092978	1.03177547127071	0.92542353940552	0.870470558411213
0.920006784259041	1.14354941322343	1.0018886438763	0.966187572926016
1.12678228762277	1.02318890573047	0.943860537259067	1.14332878499679
0.882040295125109	0.795384594756356	1.10195104846309	1.09707219331354
1.11690091228287	0.957074282566476	1.16820683834341	0.926578724390815
1.09234186053599	1.06728599739156	0.757524017627731	0.945144092662466
0.936221743075174	0.986727850108066	1.09917620567806	0.822276826006527
0.968972044230133	1.17024158635805	0.908374447834969	0.767400981063334
1.03549714925202	1.25049870579097	1.12132554330014	0.944178906785568
1.02926716400502	1.06099918750759	0.899697064278906	1.0209313498556
0.849091767778627	0.973635586312631	0.838139220658348	0.955079563979149
0.90531569475382	0.972143270571388	1.01753377891936	1.01439453441822
1.05009812427516	1.03487362200999	0.978751827949516	0.922929816186993
1.02575590687731	0.891554704594478	0.851476534811155	1.05606323748151
1.0099569191856	1.04294393852394	0.865399317764497	1.04411189287104
1.05034357476327	0.966488973395145	0.909330129834549	1.09105957340874
0.88332596091326	1.30815428845116	1.15320783358134	1.14565645483743
1.17454677288299	0.972224587308546	0.860059353931593	0.954790816273506
0.98351148265156	0.877734408333928	0.850871942244916	1.07570728734671
1.00435365390622	1.18607027391368	1.11571491649553	1.01066204019339
1.15975529532186	0.968985259255159	0.933584566318987	1.29003041663256
0.990362128015503	0.979338275458349	1.01377787631345	0.939993492207437
0.892017064882489	0.954734742935068	1.03475602202162	0.975273286356659
1.14993384741274	0.877615301366977	0.970859388694354	1.06093391463375
0.975845792017655	0.904785685826212	0.931925667523327	1.07852990974934
0.972086506229254	1.05065004740925	0.862679105240532	0.983567319580775
1.07814749961692	1.01870593476207	0.960421868673955	0.926613944580894
0.978571496081362	1.24532332497478	0.981713430477091	0.879258176580002
0.865806962075029	1.17267672639039	1.09594558027147	1.23254632843864
0.774177000968368	1.01494280329495	0.989972605123929	1.0233006649382
1.04828175274847	0.816796003028965	1.4133722314946	1.13933046453524
1.03547652266296	0.884686545215348	1.06182625836878	1.0100383798998
0.877031737875397	1.03536814205537	0.85733169912115	0.940308902032632
1.09429078728778	0.957708270608768	0.985408724990691	1.02228932826197
1.10590356578683	1.03002469188963	1.25549406181123	1.04544976107384
1.10189975731048	0.912375154389978	1.01196224839518	1.04846787095492
0.91224862565929	1.01149455300393	0.979300444660754	0.952872118537754
0.948447926413017	1.00449758835143	1.07767914785635	1.03512895397369
1.01696308771772	0.981671629847401	1.06533104137491	0.92641768611095
0.947366564325075	0.987487927310787	0.897120789862211	1.22126093246704
1.21482558977807	0.923067284440098	1.05459100031822	0.949868312707054
1.01219538784882	0.981261763818927	0.866389560287633	0.910388516029035
0.960493707949916	0.996410507839423	1.05578467881746	0.819876205539166
0.879493982136342	0.970398391259867	0.925699729896286	1.15763934569544
0.944970939108933	1.05451443876454	1.18592326068328	1.0207398261803
1.18634716401723	1.08094711014581	1.05844944176638	0.836517011941528
1.07098231129401	1.02317485105347	0.910894682572044	1.00151533786046
1.10003244769254	0.928614986874561	0.906887666931148	1.13590889795893
0.900828944471761	1.00258830953209	0.900922915902632	0.984018897429528
0.991991337432816	1.19112997265545	1.0877749159153	1.16821634333301
0.930499914644349	0.901286732280472	0.897370306464297	1.07388865106122
1.12155576044945	0.90585343903105	1.11930648671217	1.04256687182135
1.03811492350823	0.923742721359421	1.06628220703183	0.96625319301828
0.908714827773868	0.901255690807708	0.931917401620917	1.11037050413602
0.991908335637452	1.07757348857723	1.06939255821265	1.09245901281311
1.02263672711551	1.11444365801503	0.888555301213069	0.934933121298933
1.0505766593584	0.846221326587867	0.940050064662916	0.887780622836318
1.0111282705528	1.04261265008469	0.942312352346433	0.867916714584524
1.02328594817501	1.03774567085273	0.887672469481694	1.13739664680944
0.961432846279163	1.09233519638138	1.02319016801277	0.750619121399551
0.995007643425988	0.978996354382248	1.15710426401923	1.03948375660731
1.09572321063612	0.926625037573198	1.05909728472856	0.897652501100142
0.987769670256606	0.871709736739704	0.917436073760188	0.955889243652621
0.976713511371295	1.00016142833994	0.951776068133693	0.993987406163472
1.08327564129069	0.933818096908147	0.934491617296343	1.1073126425654
1.05505083167829	1.10165927629714	0.9078436352938	1.01298097646923
1.18795457437654	0.981110793063654	1.0346736888295	1.27714149117288
1.0336978414852	0.966193479671861	1.1218764870635	1.04245893666677
0.99445948521924	0.885520856471622	1.03636197973435	0.949883693533272
0.947104637117516	1.16361050113901	0.874015658012109	1.0065752572362
1.0735283246959	0.968124151090045	1.02093128728497	1.05298897595945
1.06755440120957	1.01800351764007	0.93066252530384	1.06416860546957
0.971268881735009	1.23126832292827	1.07883441565638	1.01971269020291
0.89242385780181	0.976812562995056	0.927345107974079	1.11798563639969
1.07621846696885	1.02005632805182	1.31254500763071	0.962204772170991
1.01130857488468	0.856007730072575	0.978574112198049	1.04727762104307
0.992983760244606	1.05983191795178	1.12261205286138	0.984310242566093
0.885035196448819	1.13291450789979	0.982623490531057	0.935180735078754
0.98738907876607	0.973440986999073	1.01378728187352	0.953103578460485
0.980401585607319	0.952197966736878	0.855193286491953	1.04308749008843
1.0341647698315	0.794761612757114	0.896587883073607	1.06339637782361
1.02130026948773	1.10550738075039	1.0703028254293	1.09345095402144
0.97932544106254	1.01241285869029	0.897949390101884	0.928941746968687
0.937293271139518	0.978142937065511	0.983196161572981	0.981991845866064
1.07553190023682	1.0843054676488	0.889846648729369	0.996760345652356
0.935539219629232	0.975466663212799	1.06930203659681	0.953618964081097
0.971487564491447	1.01753478643504	0.94217761973891	1.03774621594291
1.28706634796081	1.19990250593173	1.04177581413703	0.987594914823463
0.998434219973898	0.880692163871538	1.13081747785531	0.951842908284169
1.21196612580702	0.907891316883509	1.06501257022388	0.948740421440402
0.935586260208317	1.01652051568713	1.12023687737358	0.912761016458058
1.02424939863607	1.09505910109629	0.938431202936061	0.855840574908505
1.09160123447979	1.18936074381859	0.969141364890553	1.17717201166329
1.02802220437415	1.03273520255371	1.08001183712055	1.05961500256027
0.907347565845049	1.01674656272778	1.03651447889436	1.09671920528497
1.01139296460286	0.952012132952072	0.984405663385635	0.941585859178252
0.926136027342561	0.981252985064255	0.835613719169197	1.02099774197652
1.17057101786703	0.963801444668857	1.15288236427988	0.99803888591381
1.0637916006517	0.942572433553331	0.912238376385423	1.02546116631695
1.10090086730601	1.03232421089219	0.873296593651472	0.869363347657025
0.978367149483441	0.9529698502719	1.10299741308649	1.05198512020353
0.863574954154715	0.866212013823851	1.05235702314428	1.06800436642658
0.939558606383794	1.06567040343729	1.1454576571723	1.01531925989713
0.932771886734795	0.972686752647008	0.865614040033297	0.991368567975643
0.951242683770457	1.02996810450646	0.800805531080115	0.938488011633232
1.00767779610095	0.836578804376624	0.977864455614631	1.10649001887416
0.93394000988182	0.981750286543965	0.868680328713835	0.927438197376011
1.07345401533128	1.05884086320254	0.789650148547158	1.27795925601017
0.912604767829526	0.960353702477032	0.882179681197977	1.02391838377194
0.99808697706157	0.886738242442901	0.948381644800288	0.922732693661271
1.00512562197796	1.02674596349614	0.975029681976282	1.0999338849332
1.04945838002097	0.938086775146267	0.935364446412518	0.986690838198447
1.10531522711322	0.859974405749415	0.875018054551103	1.0164282165752
1.12959430573937	0.992317567011211	1.05532448580763	0.968467565363293
0.996320169218013	1.00798330323549	0.969654422931413	1.11503364468735
0.977861968435073	0.763939138105586	1.02000567456147	0.926311974801956
0.843563190775102	1.00728645606871	1.02052437729428	1.21197825830088
0.965675826813747	1.02659019487356	1.0101153829467	1.09153434335822
1.02993662733682	0.964014960182026	1.08085624732999	1.10952812334865
1.237556381809	0.91974678397548	1.08944135806407	0.964721386152027
1.01258524778752	0.979776064174667	1.17137149852508	1.07793785191117
1.03806732446938	0.959890500446952	0.879810549340704	1.11536163160397
0.872625539155371	0.942779936231403	1.1130985957542	1.20937441647609
0.970970779308165	1.09273261952717	1.00221204133188	1.03496918588743
1.0661717063877	1.11362892620021	0.98343639538081	1.10027722346855
0.912907720116202	0.963549542057886	1.21010947566115	1.04771338160021
1.02515910887844	1.08010135605192	0.909184908269705	1.00705857008785
0.974975212993662	0.957960303858972	1.16488868185814	1.14770017995857
1.06807387674521	1.07683001086174	1.0177235324224	0.988839351890845
1.1235288480483	1.00989794429674	1.09282785503883	0.824614331857587
0.987483680466236	0.988158596368223	0.952609675272369	0.960711241330989
0.86088506172615	0.931838149794828	1.00102485136343	0.998044935903633
0.806304655988843	0.945143279063626	0.866477416375747	1.00116767283969
0.948285636295154	0.874737233768016	1.23622958387154	0.975181651147855
1.10984590808717	1.14469657131325	0.946779001653362	1.00905763401892
1.04412747939009	1.03962742990695	1.04152195161025	1.06924178000255
0.931888856933093	1.06604870552927	1.09271567799501	1.12824934796717
1.03323854196951	0.983426963678052	0.882586968319574	1.04894376466616
1.18964258302846	0.888196372182885	0.861692424510877	0.998546668932048
0.881455685249813	1.05135063171229	1.0809584809713	0.889682788507028
0.920328763164829	1.0723041037808	0.831001132494034	1.05417334297353
1.08135114951875	1.11525638484286	1.12869229161007	0.98204887440744
1.18404276054293	1.04615477110257	0.942997073740286	1.12846037731483
0.868181185200587	0.809053413386816	0.86641627329678	1.09240711866174
1.02838318442288	1.043874869668	0.909161503398954	0.957492600350137
1.02318916862304	0.872699475180428	1.06318948711494	1.00477196337267
0.959347538099405	0.994450041247903	1.06142312400237	1.15876056736502
0.958423395609474	1.05866462057125	1.26284465757687	0.819547621256981
1.00463448016251	1.11092372578433	1.02617668316644	1.02722385623824
0.909713716080944	0.998240555088341	0.979667639880887	1.11306252033878
0.999469692995438	0.985928935114418	1.01501574786551	0.936519093642086
0.905160095808904	1.21728881317266	0.946954513338207	1.02661185854889
0.987381154588609	1.15098710521496	1.02367172631606	0.930986105393343
0.826279893412515	1.10974372525474	1.04439108185607	1.06728801208566
1.15750819031168	1.01694873860109	0.981226734665121	0.823312663349725
1.17450110770819	1.03772827658584	0.874761068812705	1.30767344233126
1.1166081449618	0.793281234600043	1.12369050458711	1.03937180674171
1.10949062079304	0.983232462365328	0.869346073382254	0.989074048915017
1.0682999258311	0.962404364110135	1.12342481787204	1.105061105765
1.05984910032222	0.896589237762858	1.00753235217776	0.920656435213827
0.962916575062049	0.852547418715334	0.958005380364385	1.10021589228363
0.840425210735648	0.967278141678546	1.08827753846807	0.860603165902312
0.85974072353466	0.918604310503494	0.980693828682791	0.89523211617632
0.992822636610954	0.936231125816135	1.03476970894414	0.92736305910098
0.9848407580288	1.07652660301116	0.873701423128024	0.88699868409801
1.15256411249975	0.90180433014229	0.991495723669144	1.13237885707031
1.02231958300182	0.924348120706245	0.955697281886984	1.03467715553153
0.920370963777161	1.0025345966869	0.977861815159675	1.00889388907076
1.04316695534314	0.973365704544237	1.11941851136589	1.04086659031855
1.09177814647002	0.865622183466983	1.09264974799642	0.929646867771439
0.950865582619869	1.00713746416349	1.06689159655751	1.00433056722252
0.812629271758834	1.08519900780247	1.02642981441427	1.08895057089861
0.786643795349012	1.03013374656864	1.01959826156181	1.11474656677607
0.931503903314082	0.93157163249882	1.13383375396089	0.994948676962382
0.79189652699196	1.094776845	1.06652426569674	0.902475081068286
1.04694415771973	0.888497398325746	0.960119935343271	1.03274851436445
1.09312021528373	1.06826327399096	1.19854880985169	0.994950647592408
0.898512008258028	1.12506978880611	1.15216564989163	0.950193266125639
0.87027254595722	1.14527867601928	1.11874252928299	1.01334974249741
1.06207639252196	0.926870869009543	1.06297729523709	0.825965660441334
1.09677218068885	1.06297795221919	0.928418096442036	1.01769417795941
1.11730531497212	1.09412467483498	0.979825459435253	0.867244904167244
1.1072274259998	1.00531871340504	0.918747791855112	0.920196809691759
1.16649720382376	0.975673643512995	1.13977571014768	1.05180318999298
1.20025973157741	1.05168616230952	1.2304057368308	1.0181599855348
1.14519991373807	0.999860637343817	0.800240541108699	0.825581589235997
0.951536767042725	1.01225621421338	1.16580110180767	0.961247251663503
1.09956804291833	1.0377381564003	0.897469249322002	0.986996703070208
1.01699528823802	1.01762288627565	0.930811255339568	0.959354455842493
1.07286197778062	0.959305662957465	1.00348646025613	1.00154110422204
0.840612199623915	1.08404357876407	0.945552891470288	1.00293408010028
1.11086473351714	1.03378823387944	0.924081046266842	0.96241212566746
0.971938843331393	1.12721586376264	1.17138255800786	0.916533761871116
0.914865218230486	1.05964971428875	0.889840825327937	0.862632306976143
0.836467416035632	1.04997976944433	1.05498800749816	1.09846388768308
1.12810515037413	1.06066654884181	0.862660794086691	1.08330376291276
1.02492695336818	1.04229538182483	0.965449037305705	1.12440611037303
0.968288570085523	0.984665294252168	0.802808805187917	0.960704242155
1.08915373836157	1.04714183750438	1.07048260231702	1.1098106370037
1.11315720310462	1.115160992092	0.957273462205371	0.818961069003401
0.930879849470106	0.811442471170339	0.915518203704167	0.907046046827178
0.993847935523025	1.18083082790137	1.04298289748033	1.0065827770379
0.972407004885292	1.14291467667536	0.736064009535817	1.06933507809201
0.966992060762215	0.924251995026137	0.910565163024226	0.863255136444735
1.04514854602381	0.98538356175022	1.03083591893569	1.11108272763787
0.781409253855062	0.820738436932175	0.98239555405725	1.08156752400921
0.98210060553144	1.11087134902483	1.06992380030875	0.996834490032433
1.12731616556988	0.993730592169933	1.06464242532534	1.0292233536334
1.06963033080231	0.783567500168832	1.06835639176008	0.83810448181272
1.00571042306242	0.966153347120278	1.00913664046146	0.937279903264004
0.992990755553103	1.15098108174184	0.772278312178845	0.803479291893462
1.04429746217734	0.781331118378505	0.934999553430156	1.25087853323809
1.12538467737074	1.14863699796798	1.11605830582572	1.06360960444502
1.08171291866414	0.99606764035022	0.888341477736954	0.970909891756515
0.879131692788719	1.02114167441023	0.89756940303981	0.962567804699908
1.22227755790145	0.79229179228529	0.997773084601262	0.888287555259834
0.9000516174476	1.17958102123105	0.996795973775459	0.853014747351913
0.97766668008821	1.0629047462361	1.13808177457378	1.03785309547951
0.930158053515983	0.961084207801616	1.07038078209261	1.08321779249165
1.1116131815035	0.981659486115843	0.860656832650572	1.17032286648945
1.12318630181782	0.942823007369752	0.877886091441216	1.10530148626521
0.889468975021108	1.13592165787352	0.999394068849292	1.09294934852262
1.07644992691482	0.949126330778441	1.20212023804022	1.16717735994538
1.15079459054344	0.971107568087035	1.08376102845487	1.12179287409095
0.947017086322565	0.968974579884927	1.07887352080438	0.870736297550424
1.03362921452724	1.15168579670727	1.0605832294339	1.10073322906958
1.06092612988411	1.01664213459832	1.13201425385382	1.04101361414324
0.881831277811516	0.900389194676829	1.05967936288204	0.919004297770437
0.995263193684774	0.893785355504148	0.953693783039348	1.00036358941421
0.966738294576031	1.05073940228418	0.833512780160085	0.891337341939045
0.975385641346317	0.985573449351632	1.08192418980062	0.957919900420599
0.942710052648236	1.05465584452163	0.90188850824492	1.04381067764793
0.966467018758918	1.06574653561917	0.932958809466597	0.83007490271111
0.915163420356326	1.0639085523948	1.09565234446353	0.832306241406645
1.22203614511907	0.974322109460033	0.855383694634767	1.05957397111457
1.03295323408637	1.01099128833681	0.942023157929008	1.00680225049328
0.976614966759815	0.919834935295729	0.913776369414258	0.897195330659176
1.09399618991997	1.01452263103538	1.01021059708939	0.939693616019153
1.07135861859538	0.902762958284245	0.989453662244969	1.03859082244294
1.08066069275142	1.06770665217422	1.06242074315347	0.865854773950458
1.03919068609845	1.15234354935906	1.02971826499584	1.00891246501429
0.941801832355256	0.946950323900339	1.0450800137635	1.0760024043082
1.09110496447635	1.1302409329929	1.03443513823973	1.14307405807748
1.18225582060922	1.00053656507694	0.948020850701909	1.06633616491238
0.860846470664632	0.941368338072627	0.989748042701347	0.953950310020092
1.21666524565153	1.04275321675592	1.01987353888595	0.853393798045847
1.00764276474472	1.01728314438807	1.03468990077029	1.00104485094646
0.98996443475552	1.07612919463879	0.965761504477286	0.863954320425225
1.01963139265916	1.06781692587233	1.0610318790104	0.97702641525246
0.970918304222879	0.915592505325001	0.99150803009967	1.09216440817473
1.09281660968359	0.999701932562301	0.850938287777621	1.02399869691255
1.18587121184532	1.00787062269815	1.23906904946155	1.1205076315607
0.992659672800121	0.921786196054664	0.86439420981818	1.01423246959824
1.07746776495359	0.935367449972924	1.15870400437284	1.08273577303634
1.15249151976306	1.02820943985641	1.02467521783851	1.02421811242646
0.942326610058619	1.09270911489933	0.943661381928341	0.938255906961048
1.06019973079959	0.922540165706424	1.19209657675498	0.962335519158078
0.948176313253712	1.02490888063045	1.14144019010644	1.10088252189317
0.986085480176763	0.985912805675053	0.900581299376161	0.855394804668424
1.07748325052125	0.973455194419287	1.28389196470751	0.942167068512445
0.932605803406385	0.89942860139748	1.17407097946245	0.902060271726762
0.805786810895922	1.04785949681633	0.902521886766813	1.03744484451228
1.00136181941695	1.08656416255509	1.11488866208093	1.05532576889015
0.929908572418861	1.01052061176151	1.01631150527471	0.960354531765816
1.01961948722513	1.0118929475505	0.961410143057033	1.08041158070817
0.884398132016825	0.975136452525109	0.977337755684018	0.928914800648622
0.939115269287394	0.916788328257759	1.14108440785442	1.02791593142535
0.984164049363973	0.849403562932673	1.06718811277461	0.921805777153496
0.895254924423352	0.963532017873225	1.09660746229836	0.993466708481463
1.02493094063801	0.981239661222653	0.930161245861272	0.913066831588647
0.94971422679881	1.07066585068359	0.873868557261656	0.971259495027558
1.05800079590333	0.903923596714479	1.09192569581005	0.991941449551236
0.98646505374687	1.11958986495496	0.956055092417778	0.824773244121546
1.06618460449291	0.910770469166422	1.02175169763833	0.878508562412394
0.941145577863543	1.13482451493164	0.994096836802644	1.12087131751671
0.898564524116544	1.14949594943018	1.04446232240589	0.910041380171377
1.11375964250781	1.17868101654376	1.03090840887361	1.01378001457811
0.937917304566294	0.924270969897025	0.919354938336323	1.01561991435988
1.0425700579628	0.822316135864186	1.00563044492974	1.02691609664604
1.05877151951069	1.13330438469347	0.955418996679127	0.95071843095087
0.935237620245605	1.19821015736857	1.13020214316433	0.899716907149847
0.941607980918101	0.929561538261134	1.13889134235256	0.89244304509262
1.19607581340611	1.02177104088495	0.900241268286479	1.11236017452132
0.98156617377005	1.05108924257614	0.996334658042405	1.13653788125342
1.05148828430727	1.17375793525346	1.04846449486737	1.00302429134886
1.12006513518003	0.981035297013617	0.988504032422911	0.837038238390079
1.16450710984593	1.00373994051691	1.08112820992047	1.10748019732315
1.04558903953805	0.956488011777131	1.11387378136495	1.26715009420708
1.03931649580092	1.09729918458972	1.05060481285659	0.997648070647509
0.995159506663714	1.05564267047985	0.930662154999628	0.926451539058168
0.945740825316629	0.97958228608295	1.12353830500094	0.858403565174639
0.855726287080797	0.91912701413701	0.995815938186995	1.11791202297544
1.05705268735754	0.878110161317598	1.08798661485282	1.1415533336839
1.04788164328638	1.16826898595366	0.934748445274479	0.961149548183714
1.05597680005807	1.05372499833232	0.980139871562731	1.01779360861808
0.883434985936577	0.886457989175511	1.10126549252567	1.19573661800093
0.992300558836398	0.973172174805202	0.939719777691723	1.06881819711907
1.09684631230073	0.977581508639044	1.08588590736441	0.921814615713687
1.02038920628087	1.03554147336001	0.88761212145847	1.05578650523686
0.866808055638553	0.980164669453224	1.04397079928814	0.985379660871836
1.07974865969645	0.962619268461273	1.02414132087522	1.04690379367014
1.18502541027734	1.2136290807027	0.902164106545345	0.852391173922013
1.0062437496966	1.04629387524023	0.879316791401141	0.970338977855962
0.981857833371891	0.99389839491617	1.16666843728683	1.14264493056347
0.955024571205907	1.17550466131894	0.919347098077007	0.860121286435746
0.942617711018346	1.04767184312409	0.890598386333433	0.997106142804589
0.954677162410828	1.19141936175409	0.94559240156531	1.02323043759899
0.899754877332933	0.900776166392259	0.955976716501497	0.99301434750944
1.07534429883439	1.1220761512751	1.1472759001687	1.01175323587991
0.910798940981953	0.926027847736137	0.895574356710618	1.11564237193607
1.01831574076566	1.09701739111352	0.8638780199974	1.09555710527535
0.975961592773463	0.90305701502687	1.08456809651905	1.03304277602522
1.01608762371603	1.04262360920911	0.993866207870667	0.788890744785444
0.979880849396912	1.2121738429509	0.953499939125895	0.925731494500333
1.00229562018665	0.958400061661656	0.955311164079433	1.17667945193424
1.01859616550817	1.20532011006794	1.03345287848986	0.847603167519409
1.15272919324362	1.24245794427481	0.947976184955187	0.860156341146099
0.979066793541174	1.10549780249854	1.09577149890619	1.08967212813568
0.885009581951589	0.988624381583116	0.932037255672291	1.00232293417421
1.13100495685834	1.13899026460993	0.959674353235511	1.02832264221041
1.10190269494569	0.997720752558515	1.21294206537405	1.00824709774234
1.07883255099517	0.971325917555125	0.975924616684092	0.915357742941834
1.08840416983306	1.03245577307554	0.928453404206557	0.942913355207196
0.963815741950844	0.984504874599463	1.01602955570547	1.09027287155683
0.916341342027782	1.02021205442532	1.10368762145842	0.89847332142896
0.817351600664385	0.92202623839827	1.00586599981927	1.08496242094502
1.08989910672974	1.13490446047418	0.942660637903693	1.11744243940432
1.03086649773836	0.94488057434906	0.939654278145671	0.912680739645097
1.21904144849021	0.853559376767076	0.921285815791364	1.08052815511995
1.01881651158687	1.01207082878508	1.06799115118536	1.0630052306444
1.03025208395916	1.01517123862336	0.921173369226645	1.13132412433084
1.22199083573514	0.947235906410992	0.856732929081183	0.909057046634695
0.966758064024422	0.997552800279249	0.99004583760583	0.957149546770403
0.932755312270189	0.968565146955538	0.922143008990356	1.03235699872232
0.982657751861068	0.93308387607606	1.003946950964	1.05774064977262
1.02300957990494	1.08151045438268	1.06575379654032	0.959964220213495
0.916416034996066	1.09308543741176	1.17472989674653	0.856612245862096
0.805325687771486	1.15533628332089	1.08345822174239	0.918437686437633
1.05430080184357	0.933824016623183	1.00061534748178	1.14679453743994
0.966873081942174	0.953089741547987	0.940380092174504	1.01740634043363
1.07509619488293	1.08145026640942	0.912199051304338	1.00273743007028
1.19178387559144	1.18780871711748	1.12778008039795	0.952964308628256
0.992486953123558	0.934865554248121	0.921562005321257	0.92544814572651
1.13855900025665	1.05602377366501	1.12198107973451	1.08118192258294
1.11331156915356	0.94083718051626	0.90425276274287	1.08805285321775
0.952707333779829	0.995585021394385	0.990182353238343	0.916801715922665
0.973084194492113	1.01740136407879	0.857103403374523	1.04186405255287
0.882340158000099	0.960564092166301	1.24420788276828	1.05895467418401
1.11055160949774	0.888438052520799	1.14925493871664	0.99504140714003
1.21118666804187	0.89411188516834	0.874386423302756	1.08614091584342
1.10241097472882	1.04803387688829	1.00886605177068	0.986095935354888
1.01161119064657	0.988229307829387	1.03745795331069	1.05413105702003
0.994042496698914	1.20141465334015	0.878679031654097	1.0745582773798
0.811765917991789	1.01454129235785	0.905751091120654	1.00318380473002
1.14088721043323	0.954357719892617	0.853857335939116	1.17326807188774
0.948910104430943	0.992970239679648	0.866396068023908	1.21396368837442
1.14334903999354	0.800340608831887	1.05194740394515	0.941746942912255
1.11068792027791	0.882367812682051	0.985634076815628	1.09026471516816
0.960178103769723	0.920653119304973	0.884829826360193	1.0403910094251
1.04626313706412	0.947431468300583	0.859170704943154	0.978805831310525
0.837767970167406	0.998508582570558	0.999331338090494	1.23269678563009
1.254128368721	1.14416239384604	0.935426746028518	1.05025962343129
1.24431702807338	0.97493011946479	1.10998424602398	1.14080257149615
0.854204660932916	0.988056460080526	1.07869220809425	0.946218094935839
1.09718765418405	1.16748467978152	1.00288706670784	0.946155938392807
0.974914373186524	0.874091759623208	0.955089935255423	1.17292248389134
1.02100901503388	0.903055360945785	0.942433337947864	1.01711497119095
1.09445181044201	1.09314162571688	1.00127914534701	1.05186903487438
1.07126578953596	0.992460620594476	1.20558735314584	1.2030347532175
0.943493503841413	0.983981079617643	0.827873360910583	0.916720409678505
0.982396114188759	0.949670004811063	1.00834841982734	0.998446842217069
0.984124109868542	0.928903660111526	1.22204436511528	0.921062507148714
1.00551852620439	0.864842327675124	0.989311413420084	0.775812871759245
0.913681229383425	0.886223560490744	0.941607412072524	1.04646949961305
0.983015607428759	1.08452855878262	1.05156070829669	0.86331771696024
1.0052096338684	0.935563713366767	0.919183523063922	0.861601552491728
1.07175347897023	1.05816889904161	1.04474658417303	1.21535388397674
0.996246308490663	1.16813384925354	0.844510934362273	0.792314462933414
0.99227197086634	0.858879824945928	1.01384223595225	0.947169471610718
0.918801807488053	1.01945722597333	0.967364718431013	1.19252058875747
1.2070238437671	0.931507514655035	0.956604922412251	0.847324313187165
1.23614197504272	0.984698263611038	1.06706524188136	0.98541700158783
1.01510294293287	1.05000453479736	0.797451844316301	1.1256574052687
0.860531687903965	0.889733638713241	0.820666709986176	1.16790335021944
1.05850467959438	1.00040580856024	1.09097633897022	1.06167873956906
1.02991603489432	0.899516637129413	1.01399594085175	0.957627648509293
1.08099310783664	0.911347557944853	0.923806217827069	0.882660067768903
0.91441510564484	1.01934333473897	1.03718102678398	0.838445286275649
0.969343869059769	1.16261310477201	1.06514386991087	1.13971439591061
0.972578646018905	1.0072223436949	1.07467759382969	0.938407371723217
0.886399179261334	1.01642024409664	0.900479502137993	1.09661120410705
0.798735395652544	0.983706705803489	0.84546895318526	1.00049677236645
0.954470768221967	1.0331156527493	0.96136891153593	0.97578539516789
1.08410931486608	1.16527365091827	1.01151050955042	1.05116581642868
0.957811909778835	0.954948687231329	0.936688130667236	0.893646114597609
0.911814562254331	1.0276275066531	0.975771523399949	0.896692460133652
1.01068047126726	1.12131686425912	0.916277943867072	1.02507443053849
0.959878419742048	1.09215695401344	0.904150061443401	0.925667987049065
1.22767840842346	0.883447547712986	1.02868471665169	1.02301831756361
0.868540544175815	0.96876317539814	1.28843481762123	0.876902453719142
0.81689617458233	1.05890386865385	1.18115310600566	0.893555350250729
1.04596541142904	0.917876654707265	0.938271654548992	0.803338314313309
0.88827469307701	1.02623731650684	1.08579462130561	1.01411483576464
0.939255745530286	1.18413749272046	1.10010326931968	1.14514924098936
0.893776126657963	0.912779191784782	1.01141574596082	0.879058570030017
0.953127605032521	1.01915144857839	0.814874141452275	1.04864956348783
0.950622577137984	1.02785207383988	0.990264029055341	0.944944092580899
1.1386745418144	0.866418802102147	0.930239565212491	0.84415412135313
1.12414122549252	1.09160835270063	1.10093329500088	1.04751309034373
0.928050229133703	0.905770947880625	1.01490450397166	0.995739708000239
0.998793359528153	0.771138452548152	0.842711549914143	1.0406765087169
0.990768176542242	1.05374251059485	0.908180719288271	1.07696554154711
0.93832954288246	1.01585586088066	1.10501636538154	0.998920161393608
1.02924534970918	0.944886925903328	0.975088067085772	1.18430177392187
1.06815279240416	0.863990632336101	0.914522990963775	0.880422079928221
1.08266441911889	0.991911468455587	1.00273906782025	1.02231210499387
0.873449048669371	0.905096564380685	1.03575006062079	0.846785602980487
1.1747354113842	0.973997371594078	1.14365283472945	0.919949634998199
1.08159048574846	1.01477393701705	1.00178005299968	0.984704676815878
0.808463491866661	1.04329661838505	0.952003924289411	0.928561357242032
0.975111999242809	1.03747041515508	0.902437526913075	1.01186525281038
1.0103292912652	0.956313487825976	0.945017340289235	0.931027240193083
1.02767560127803	1.22787824907246	1.19361106359638	0.844720973709132
0.953600619142452	0.848048536730011	1.10182008755391	1.00739446347072
0.879793736934528	0.982508373036572	0.910980520399306	1.03214855254502
0.81888192354009	1.09398474678398	1.02638667779498	1.08031766441899
1.0792935096349	0.997605191819638	1.00372683732574	1.02795594827581
0.873736362031421	0.978455968671791	1.12485668024979	1.29573525146926
0.909284651988884	1.21772042657164	0.995566858012105	1.14029420838854
0.912745248249954	0.975798127389978	1.07210847945449	1.13677931796839
0.966555358682866	1.15626642904767	0.979961479019927	0.880596885022053
0.826244024429656	1.00904391424811	0.954359965194995	1.13535618399698
0.934127901116914	0.926022816722007	0.868889411066999	1.10991562502112
0.905935966067492	0.8762421643808	1.0292062396374	1.02356016947436
0.807632561338016	0.992787241683593	1.01126145008213	0.993198181749487
1.0316990382926	1.05335922737191	0.959568534984641	1.13871330631293
1.170098756507	0.941664187462362	0.722408143056025	1.05845764727548
1.05231794543785	1.0999203561799	0.946397546544521	1.10891777315728
1.13343629110927	1.03428444511787	1.13250043234881	1.05036910292302
0.979004356234058	0.969332179463084	1.12910597942848	1.00741705313686
1.16625076175517	1.07005564498552	0.972109724849417	1.05306190074926
1.07259444536999	0.828813831417432	0.968622463306541	0.917605362790973
1.02631648183042	1.06873816267846	1.18557105522074	0.930681906485004
0.918787964686594	1.03683768849105	0.982527419994659	1.04282178746243
1.1822688327184	0.954177406280837	0.944842438925193	0.966141297311735
1.13288774950995	0.993051529908583	1.06862226970909	0.940573157249023
1.12141670014533	1.05285932627696	1.04118747075626	1.02176483028414
0.988315555164946	1.11516228508833	0.96443705891899	0.911921515814716
0.928080100261088	0.975406687297211	0.965276719810222	0.828273761411116
0.993304902743278	1.3039489772903	1.22284750499179	1.26554679395078
0.898186255580996	1.04566131297268	0.829549971064891	1.02137118101698
1.26144413212665	1.02958839629756	1.48244605265213	0.911905186865892
1.21604206311397	1.00357003821188	0.998984155256971	1.21045695286564
0.915367864424466	1.07933107406097	1.06776175186463	0.846775977374733
0.986513932870069	0.8641397720244	1.03005743314694	1.09672489600483
1.04038843701577	1.00570271287317	1.27176859004764	1.02805356446501
1.10551948330466	0.883153348674623	0.898366459097818	1.00796782020517
0.889793292267683	1.0082321769004	0.925362938486786	0.907065559257129
1.00684102649628	1.01957029562541	1.04520883080633	1.06155010176648
1.20903069193772	1.12885368210409	1.0621864587043	0.969488781626058
1.04660578002042	1.01033853411658	1.12660809945037	1.1356016322584
0.977298682052793	1.03926564803472	0.805730717022601	1.08137555471978
0.86868643618352	1.0100417052847	0.85501654465839	0.903043688873959
0.963964613516974	1.00456148118914	1.25131684343075	1.26179050872497
0.954488910525746	0.965951124536462	1.07474716301527	0.979490958319602
0.996354634516004	1.06949109721978	0.87787320608778	0.993150031536281
1.15955824110286	1.13547902441878	0.952035373304359	0.9973608551788
0.956845147627772	0.993468590966623	1.11645908589375	1.01755128860663
0.968621432825231	1.01402686194322	0.90858007076716	0.953158150608302
0.871690453402248	1.14586527232615	1.00096239491827	0.971240905589363
1.07621519815558	0.939420051256528	1.01286629711746	0.949366197491007
1.02418082236497	0.934288898308792	1.081011946354	1.04638173991219
0.881390156887509	1.05721531187462	0.866783482915028	1.0665196302772
0.986502058911396	1.13999642101178	1.13810549804962	1.13055041961931
1.05408662143939	0.99921162143665	0.981052729311114	0.944422411678984
0.932261725915211	0.971599059330179	1.04131423744142	1.03150284236391
0.952217737800131	0.892276284549226	1.08330544733106	0.961392726168555
0.976670193123615	0.938799407032299	0.8646025251079	1.17388963573148
1.12404881289009	1.10326181537237	1.08760540798183	0.99510559096172
1.07730615540168	0.989305697594577	0.91666466489773	0.819080623290959
1.28089538855065	0.85609689008954	1.08164294039285	1.07222842134043
0.964001148656976	1.09765603849333	1.02802668731166	1.09188215914881
1.08508915552358	1.17179494654761	0.880395638505111	0.834430447878832
0.985045227675219	1.12603019993991	0.950416625875359	0.873784810322739
0.945935119768529	1.04304880129634	1.03731846574983	0.951292421655928
1.0230614251154	0.878285127517579	1.18705329107971	1.0005964272498
0.982110928101624	1.01566027411243	1.24590121684902	1.18387436142625
0.959738205535177	0.992173162343805	1.18582536202473	0.985473555119572
0.994798129901848	0.901113584027653	0.964412100515832	1.03530051117675
0.976954275090026	1.11248147656368	0.893218002195146	0.971824953565812
1.12918297299576	0.946071804292041	1.07004541088499	0.911125572261964
1.05516082413605	1.0603127034153	1.00032699698493	1.04996713180259
0.886132449976827	0.835878494046166	0.976967630267799	0.966307259965592
1.05029132169554	1.0111722670846	1.04030225770644	0.979200140433254
1.05654991887166	0.842721188947256	0.992177925129696	0.963430685317794
1.04643151934593	0.940612259849745	0.92107479897478	0.968485856664419
0.968489692914159	0.888387021543879	1.14222777244037	1.0839306762924
0.858269167036572	1.05198912961014	1.03664058237977	0.956463379093706
1.02603933177233	0.930796565531492	1.01633637681801	0.992539860476257
1.10145339734192	1.1577758992016	0.975226756462919	0.912964475130731
0.948736956013097	0.906176575274556	1.08193018181052	0.94812363173417
1.03343388725745	1.19379263671677	1.03810805208924	1.01045670299306
1.05764269527617	0.94316491443632	1.06957119674046	1.06570870578935
1.19664264428122	1.13915888867183	0.81438873714306	0.945924598846356
1.03865548593559	0.882449684340115	0.816959629804675	0.904522152970026
0.921751808113502	1.16274467769417	1.09474025184142	1.04280597703281
0.88860757934933	1.08152919360328	1.08956246350381	0.809377119851686
0.945208960339838	0.908683396891079	1.05383147829101	0.96594950566596
0.96604402987323	0.991149578571877	1.07133020699932	1.11122521214132
1.08087990408174	1.00271421305451	0.975015016024042	0.952256039461983
1.42386532928278	1.07097248690488	1.24300255696646	1.07280878012261
1.03627895490265	0.988338948860521	1.07129686563664	0.943934808802715
1.07152120809862	1.25368847580288	1.19143586785012	0.985596014882558
1.02395186855674	1.14296101696156	0.883459259887454	1.04443993019268
1.08308717055086	0.976996865368282	1.06412957694689	0.994597959728365
1.10166167624975	0.81871307300961	0.978629204143983	1.0474362176019
0.836242000331606	1.15357926205308	1.16067156449147	1.04058331444242
0.999764652569991	0.874376986229356	1.1056016068666	1.32327097173824
0.942274013587848	0.988846811515271	1.10842341330826	0.917708530863364
0.936106679436672	0.879999306693701	1.06018622695074	1.02161441045161
1.12695904744125	1.072441297348	1.07071548215924	1.15482104654665
1.0788510812525	1.02484286629436	1.072319344986	0.920868698836389
1.01325672632548	0.968905036506338	0.831734873386923	0.848314308330248
1.20623366751908	0.951025685580662	0.985383119982111	0.987854754732592
1.26775231032997	1.03142442189374	0.985086875825377	1.11904793827865
0.940662450806267	0.929501147845008	0.907635709021802	1.02008684958616
0.930398362590745	0.892270752177175	1.09898454461649	0.999000733454139
1.01593637601091	1.03213700937116	0.962680851146922	1.0140547397309
0.860352412557765	0.8827218690374	0.978105825780037	1.02114348850813
0.97273304525255	1.059693657598	0.781460989948884	1.02143928723077
0.982056048257104	1.05118596676467	1.01586416128652	0.977836978286604
1.17354572387902	1.10175080610105	0.866311075467428	1.04748826323325
1.01277558066338	1.10492736588559	1.02754025839145	0.790360636753442
0.96062739844898	1.14560660989999	0.965894292466426	1.18837814085076
0.82552486617303	0.819395752449965	1.16315318042728	0.895118241142936
0.988516562045959	1.02598944902202	1.02853989118598	1.00451866572366
1.11374032701397	1.0811804074377	1.01520674139927	1.02123977304762
1.03266712414397	1.14583049818072	0.801798459424032	1.04801425186468
0.972551312554574	0.884979538970455	1.14491020199747	0.870484779609964
0.786795735767371	0.997383207818253	0.90820545890852	0.966595355137127
0.886789702681993	1.09695399885955	1.15535035176332	0.860348256502143
0.923503732445018	1.14776998387096	0.94915781476781	1.07170761911472
1.1484760785419	1.12474516489255	1.24399892909523	0.846527615238616
1.10098339923464	1.02165886715798	0.973554069323871	1.08851116026719
1.02734245876836	1.07979755267929	1.10592133424833	0.874511961535041
1.01759193432144	0.794840775399635	0.974027979383972	0.865060749313965
0.918392161258682	0.992074723302459	0.919954551006262	1.17898058540824
1.01681085315356	0.930679564966832	1.06433439497663	0.819342965219205
0.947460095130187	1.01796823921812	1.03511381087057	0.997510447404341
0.998433186656458	0.866286045264913	1.07026040440022	0.975219980374567
0.909420362425893	0.993708479044466	0.927424421558073	1.03884083483063
1.00962317512359	0.930028227776144	1.11933284307173	0.903850285637495
0.982045124334831	0.924444244291648	1.08668952982554	1.03277217044523
1.086889058852	0.981856941954476	1.02988916184854	1.04616859088426
0.944464493689538	0.943844145650407	0.951944359414112	1.06554679447002
0.916833301094978	0.991088914463686	1.02723736998682	1.10741246545728
0.905423441423118	0.960513299397235	1.1582166463592	1.11957574893997
1.0721919091531	0.95702451701602	1.1844565328127	1.07339771768045
1.32237295330822	0.882886143106803	0.871665779601414	1.16549152301191
0.99583272248562	0.970662306222993	0.946818308037215	0.862360790517868
1.08352341308237	0.995634454467562	0.940834422409516	0.922901127161902
1.02295089168406	0.924065073620824	1.06563771430133	1.12680517360868
1.06746258216595	1.00033173539311	0.987716457770202	1.1774256476037
1.18907223647985	1.04878513593105	0.87779747159505	0.961991390965357
0.932909548000544	1.00897333247535	1.02840102485556	1.05204197096359
1.00966870998703	0.970108671600705	0.941469620432041	1.07658158917406
1.13579629155162	1.01747226029184	0.893780661532044	1.09792233147801
0.911178903141713	0.943213315000539	0.938633102930463	0.940119408206616
0.937025797492107	0.877112226641498	1.03987499365234	1.25948399850835
1.08827607440183	1.02272040102445	1.02415576585291	1.01762739346907
1.08492409080078	1.01257097141139	0.872076352638045	1.06574594863559
1.23111099363372	1.00611149886826	0.929856660732444	1.00851105757998
0.955985507085053	1.10894026173371	1.03854238767577	1.12209603923052
0.836924262212731	0.829036192041628	1.13463809047535	0.80898146439299
1.07791108299293	0.995348734230217	1.17774451585592	1.05350574880373
1.08788746319143	1.09908844042476	0.941695160452168	1.01000110309569
1.03648080966934	1.05030209983617	0.946205012606914	0.931654398716013
1.07832987777369	0.850499461062776	0.906455503309272	0.846658285475029
1.1396291503924	1.00840518540704	0.873293810383649	0.972560251555485
0.880676571747389	1.12688915194278	0.9686147942535	1.00638350561857
0.904372794092278	0.973731616289473	0.783748046413887	0.903922444613206
0.995517968926753	1.03931993072711	0.930941531783237	0.866891117688837
1.12313408100563	0.906410070884325	0.899714371802815	1.11199830807368
1.15412113809973	1.12541335152096	1.00072661411092	0.836455058925008
1.0526767285912	1.17457937383564	1.12012689834734	1.05205239787514
1.16332900404158	1.01331543194135	1.12201800695955	0.976656172866935
0.954456755060422	0.94742003420243	1.01352860218946	1.08718082666488
0.998438376540253	1.01479975378562	0.956182370785248	0.871206457169117
1.02547871124598	1.05056225004632	0.930818673506028	1.00571127114697
0.963962464081149	0.811989835733322	0.926620876791353	0.909300729853549
1.20122652434537	1.14113281844137	0.962211018670329	1.00247522874996
1.02222722544008	1.08690358752635	1.03354489714313	1.12298061359723
1.08030192191034	1.12352777549716	0.879156922972242	1.1126800387676
1.03377684642297	1.101008090673	1.10412705082704	1.08127129337457
1.18787944799229	1.02703633134593	0.979653254358974	1.04719564531619
1.05504847553928	1.09909043510559	0.954369333094273	0.907284671993339
1.10385698661818	0.987030913566912	0.933809904006546	1.13788595213189
0.902372995628023	0.945538512415083	1.01047369293164	0.979945173020277
1.06996001373596	0.930413253744609	1.16030796611192	0.957276416957389
1.03144204026774	1.06924557454281	0.980982495717726	1.13532056009812
0.928817792207705	1.08683803221644	0.932948090491768	1.03615555370815
0.807768261422787	0.975331442965927	1.09494754944703	0.833482988363285
0.854639410813456	0.956247613690939	1.03459015624702	1.04244233579125
1.18266839813706	0.936354691073115	0.980922850431418	1.10121179791696
0.982715340547031	0.96492665969427	1.04488662330114	0.936031165020556
0.999777845986757	0.89541838842661	1.03520775281261	0.940297149440439
1.03643999915801	0.97987165667699	0.988180770513222	0.92396368658778
1.02955148655788	1.11491162312415	0.811754869974929	0.908696083435781
1.03411660284178	1.13486965979807	1.07121013931663	0.957296316307572
0.917026154852236	1.04481956333201	1.04686043963931	1.113743590912
0.807450460254009	1.00912662935521	1.01225230942513	0.942521832802142
0.854196800974358	1.04068567818856	0.902616887961735	0.964836764350853
0.914734587693477	0.902955106421512	1.09633986249638	1.00339288553389
0.913336256912111	0.873368952486232	1.05867010641044	0.802319062874769
0.917376326455488	0.9314958193695	1.13516171485086	1.01747894614139
0.822555151076369	0.910062890259105	0.957227481114792	1.05473798453548
1.02792452934653	1.0382754725648	0.871367440801415	0.912723657320011
1.02992764871517	0.96650050656582	0.940731639634721	0.8783259356986
1.00641144767361	0.995680715337348	0.945860475397479	1.00076562001258
1.03096933018454	1.17354636975291	1.00271156008434	1.12996133077049
0.87414721470679	1.14488393812299	1.09581970781862	0.913128276690218
0.967026567723747	1.0752374959509	0.843786567900894	1.09020102935405
1.25831528701505	0.994823313148879	1.15570062684884	0.890665516349524
1.06633367945655	0.869286458440978	1.02780977954847	1.09467069654488
1.02742670087734	1.04867129293729	0.905765201309816	0.942348581744035
0.918571187060665	0.977431987754174	0.863046517687199	0.847153250786235
1.01429597103623	0.965562455065539	1.07689825530487	1.05936641470603
1.0886185448384	0.998349449353065	1.08651347662641	0.995549092947557
0.987259418492469	1.13666746729515	1.02208256017838	1.17098330290058
0.98029365671494	0.981224894369515	0.951656284171696	1.21420763928449
1.10194284725724	1.06360909093724	0.998246575327093	0.860959430877017
1.17662242413949	0.960174653059175	1.06298279528622	1.04822228616053
1.0072605100633	0.86368499246028	0.975036706000333	0.956578053667068
0.914000812045634	0.96000667280039	1.0200146005274	0.975424645901641
0.830311606931206	1.11263309548455	1.09783921566686	0.994532094492578
1.08242841316777	0.912319499959037	0.920109645576273	1.01020528274339
0.982032266782328	1.01776973983116	1.07527953591546	1.01465734523529
1.08656933136578	0.878903762061737	1.10130796855168	1.09727033023887
0.939077484677968	0.934166941765752	1.18633223504347	1.00238329313035
0.963540534183165	1.08302289880237	1.02377609669566	0.943211858744
0.962976520498332	0.858864269956447	0.954914505289215	0.895672371044126
0.919447701300515	0.926307552243734	1.13646543743928	0.960142696029119
0.940555609602601	1.00020635828891	0.946820592658265	0.993806276298163
0.851348873433144	1.17691587132397	0.952650349702217	0.890443237668749
1.11709751515732	1.06798839014999	1.16747715298579	0.833276290542311
1.0685051320463	0.994162774121567	1.05795009886798	0.998334132564694
1.10016652989467	0.914299879316978	0.999640583995043	1.1476326010426
0.977070178441765	0.996388497004014	1.14117893459959	0.764188246067842
0.931148222222434	0.948090575521599	1.03228423765118	1.00527866285279
0.938681053529933	1.20577899510166	1.06304337603879	1.20762613504929
1.05881463791857	1.01320713576411	1.00278550813215	0.877877496303297
0.962371437232139	1.19693502306699	1.096570298759	1.00106010838201
1.03586579760663	0.997767453460343	0.922649136817535	1.05205143641895
1.02968665097475	0.959189724437297	1.13581074756109	1.09263833454145
1.01091517584002	0.91842260965945	0.924948381016812	1.20313345092907
0.803943784559047	1.05752982902638	0.952204693942913	1.0570301521616
1.11294271417306	0.987902013520158	1.04363488689448	1.03042272795947
0.919764110521067	1.20490229329921	0.827335276049482	1.07093043691872
1.15269597692115	1.09969509426157	0.945219253948266	0.966578074953979
0.99179191920848	1.09569480651172	0.896473026764268	0.863380227444057
1.01748051233879	0.921437686885103	1.21208082118473	1.0459198862151
1.08265059665186	1.10351413314016	1.18872933181928	0.994121831369785
1.08621234612517	1.07244731120202	0.943687411483237	0.833869968805333
1.00279858087796	1.06575655591563	1.05427738218082	1.00054486186787
0.969613444870264	1.04369255480978	0.973530974603032	1.03648822253224
0.958517432953192	0.946656904134138	1.14596576111149	1.13055728615994
1.03475520833479	0.997231433414994	0.898241760556574	0.963060025565865
1.02691170603756	0.914264636439297	0.936042541095673	0.849929263511476
1.09404314547244	1.10128941457321	0.92181590022149	0.88772249004978
1.05263890093333	1.01003242381292	0.991463292684133	0.91470174164432
0.848683560417328	1.0269968609593	0.961403509626823	0.969085233042769
1.00237427194535	0.888596143008413	1.18515546928025	1.079386381686
1.03915820019499	1.11476751297963	0.967174652606163	0.971790452145398
0.97153395332581	1.08428526544021	1.1678415065572	1.03385225211264
0.843012849919492	0.923584990256247	1.03596467859942	1.05707786141545
1.03280416265209	1.16113815752566	1.01116114518055	1.22679045775321
1.01903968777165	0.905350860066661	1.01730039801507	1.05756262788301
0.940258934925888	1.09931582700624	0.902008128468825	0.769658560759672
1.09046153913087	1.19204214850783	1.05691024554403	0.960389418211092
1.15569024122055	1.1169750137721	0.979588169184142	1.06692640798574
1.02452447395195	1.06392290238567	1.04049204912879	0.989757478754924
1.1101383035774	0.933906615505942	1.09762319727225	0.854906565140069
1.02401475981901	0.976899355855511	1.02244744059974	0.801535831625295
1.04302152217193	1.15985690543599	0.920295914711241	0.831886038684453
1.09198109870165	0.937110162297117	1.01020096861774	1.02926287538397
1.13315440460272	0.931877235683949	1.12612885432172	0.963013215794466
0.932133749536052	0.994930780583781	1.08428080064432	0.993877777045441
1.0471198693552	1.21115322496946	1.00541091086353	0.882433065713668
0.992227213912749	0.891908340442269	0.989231172972804	0.826163234220388
0.903356571363705	1.01574455147627	0.949615417019774	1.01153718031649
0.981109164848186	0.831229852277516	1.14272383292909	1.00834758878803
1.12233278680345	0.90531161542271	0.797199987195421	0.881199653831851
1.03025586243708	0.882293720925963	0.997691940769781	0.873471898149984
1.02783424927892	0.997576606506748	0.949581150932396	1.08532638432098
1.0893493260633	0.913897676464743	1.0480593430544	1.07489062362455
1.03336150501333	1.03609126327364	0.951489952423662	0.959153095956851
0.916084835305835	0.904846968186246	0.923086457789506	0.882426886558618
0.938197296116032	0.897839255844145	1.21562802501256	1.28475651030905
1.03048177975671	0.969125270402456	1.14651746964703	0.908044177494752
0.951250962266419	1.00310729859859	0.946430960694247	0.982496399727886
1.0127734710229	1.09468229908414	0.932827674151601	0.959511998599183
0.908831943815023	0.926336112076393	1.06027087280998	0.838949111638718
1.15109559385812	0.941347319959299	1.00238408738035	0.955984614826432
0.862122897455762	1.24806981205441	1.04413575397324	1.07674046251198
0.928321251641501	1.05595765939102	0.761728159523442	0.950392835847194
1.01786140644196	0.960485348804809	1.0186539081608	1.01369507356453
1.04503806301807	0.963707848922267	0.792201587572259	0.994086428649751
0.889996672228377	0.90768287861181	1.2013782678043	1.076886958807
0.895279175093483	1.06543321058141	1.194229732992	1.05815625004046
1.06465074895676	1.03962954712151	0.9227751905301	0.871566306013779
0.98000924325095	0.985761607476793	1.20134590463349	0.883479487887521
0.987415118600932	1.07534827005511	1.02530866705006	0.965250736060983
1.15615927023734	0.99326510535734	0.946783008068777	0.818453111231205
1.09534408286136	0.735432214574442	0.970888626094871	0.983384095782816
0.937549740757278	1.20729658844052	0.893866376383944	0.86544580505501
1.10703548174961	1.0469702398507	1.12050162331754	1.18704412498916
0.922521658944439	0.989037674262257	1.03329085170521	0.989969812653424
0.98519591294474	1.00546431057013	0.905174088694247	1.03319529364812
0.965979594445998	0.896842259476189	0.944085387861784	1.08714954913075
1.01509829759883	1.00332930091997	0.977603486837158	0.962812216682815
0.905873151415192	1.08019909481035	1.368203531792	0.990200148533785
0.963128962381677	0.915623958756567	1.00727923726264	1.09722472224751
1.0694737446733	1.03654282896516	0.916191131881224	1.15838035183447
0.842601380087603	0.89956308709052	0.88321884107787	0.962705331743213
0.889410670374118	1.10707478389129	1.16375780324003	0.874189881854113
0.968089963395916	0.971087507231391	0.932414041020696	1.16925292035756
1.03743701775358	1.06722549734944	0.969948621602909	0.821884045643577
0.99110376763066	0.939280582633073	1.09055708277889	0.993162129395492
0.839306762426769	1.02357863900899	1.01292531991582	0.995124961835787
0.856021295896941	0.996068755277207	0.931466539959905	0.948170811211127
1.21574747128495	1.24088345313996	0.99446346446724	0.854813275255632
0.986483752052291	1.13241732791218	1.13754432481107	1.08978262603052
1.0637359731016	0.903871671746307	1.11041908988738	0.98116639114232
1.08734913479995	0.975087301501624	1.16030754922974	1.14814340263316
1.23530523076519	0.955820803805235	0.979259772290568	1.01372627062054
1.03529821165729	1.02471176103394	1.06889378382006	1.03277333605589
1.09329006014058	0.969698361046008	1.13634845724987	0.910082944679203
1.17031996783486	0.979118852045677	0.923047144595092	0.980010005425511
0.948195657174067	0.933876546949482	1.25926801603065	1.19039703301217
0.981990815545062	1.02630518749275	0.857310490948165	0.986891761543444
0.977412173640654	0.921231745290108	0.877749441679738	1.09883155792945
1.00915534186357	0.878285465824551	0.972635194639624	1.01709785959833
1.05849071321064	0.941522401484828	0.812945525096742	1.180587405258
0.968725793724957	1.06446460190988	0.914992439428206	0.878073937665454
1.07501943030898	1.1724177609206	1.16161598511954	0.938372351988166
1.11310877085636	0.982838475618707	1.02141297866174	0.960873173621059
0.948991009473296	0.894809598534687	0.997842281725718	0.943047035566399
1.05785905455579	0.957058517613617	0.997138097100058	0.893230886986457
1.15467274856835	0.939614356093991	0.960847042144288	0.953120710937355
0.836922151824375	1.05098060494871	0.988434333121746	0.982393143023351
0.992688433225884	1.01278050913166	0.897493074771077	0.953222240624238
1.04461621727334	1.18341968502509	0.981279522500724	0.837269095848895
0.98324497786661	1.04018676377049	0.948291186795077	0.896438731548956
1.10650712105807	1.03154049349759	0.991847155835029	0.854887673167564
1.00812473071308	1.0203447830835	0.874245289273185	1.13066508710317
1.02291849492117	0.950690821945937	0.852165264791705	0.983897647246587
0.952435212749722	0.942115489302418	0.927643994836507	0.935222589513986
1.06833623257775	0.992006418370933	0.995616308908506	1.03674173822511
1.14095157614892	0.9834655596465	1.07268365511868	1.05381173028854
1.00024143371941	1.04490815495574	1.09615121548671	1.07466798820328
0.98996535440368	1.0709947785892	1.04841786955472	1.01387370347358
1.02968858434871	1.17279472056837	0.933645019051287	1.06186404536396
0.982650574172497	0.935235018564601	1.08167900069513	0.957485291982246
1.03104736603269	0.920830673152241	1.14906873084547	1.06350582875052
0.905959288028575	0.996482568250509	1.0742628622356	0.77361943327209
1.10315119426229	1.04638911534866	0.988943856881719	1.0820114115998
0.76828555171443	1.1329153215128	1.02377040921067	0.955864650210092
1.06323867129274	1.10603910886274	1.0924888561303	1.02066005707954
0.979028009495992	0.846659209239981	1.08953619227097	1.07798381413307
1.08110873734832	0.99638002936896	1.01664667819974	1.0612774842969
0.947561760196291	1.08947841337261	0.93495802147721	0.900012494182623
1.13786529178913	0.869529756209719	1.17263224448722	1.08385466001163
1.03622526850988	1.10224488517381	1.37924099546076	1.08201714029634
1.09828501775327	0.840605510049974	1.13877890452508	0.95256339164925
1.01221580178171	0.944801213412517	0.992611725575315	1.1552044331413
0.787433591549397	1.00613545676151	1.15785057339048	1.05130798455343
1.00047397102209	0.991140166052546	1.09588036258907	1.00725124134512
0.880382173813438	0.839825579382066	0.96609601840985	0.853932635797066
1.00726381505329	0.91521049236502	1.12796151575485	0.992225636531391
0.973139409213628	1.05697506704094	0.974742932900566	0.92779396827957
0.933120280292513	0.869426029357743	0.839215080029396	1.11395937201707
0.890643502912373	1.07783019654	0.955354273840455	0.921796979989406
1.05945269774485	1.1322081593974	0.968441580846614	0.752940399626479
0.842831395685729	0.950686609509497	1.02075428106561	0.976542279992688
1.00336914341755	1.12823554362008	1.00047655218258	1.00764749370286
0.828828781302538	1.07786288736516	1.06049973689952	1.1747238605682
1.11038516840369	0.927944877862105	1.02552255189987	0.971179832805536
1.03801778471931	0.902317963467561	0.863611493636894	0.909825598312869
0.944757516434977	1.06151014718936	0.809589115669308	0.754352154834147
1.05858648291808	0.953229484718052	0.968758886793343	0.954908086112145
1.10889564667968	0.737652894073525	1.00617656719166	0.984357866938306
0.941083299291145	1.05594725676388	1.01658650778748	0.888259954485489
1.0713590321039	1.05123971139441	1.26615451644542	0.96696062392905
0.992374866299272	1.09435518301489	1.0768102297844	1.11818582146255
0.957527546061883	1.05648813554238	0.885039015288056	0.876874841314472
1.1297717218414	0.850557149569977	1.16945103398258	0.88495549908761
1.00897969282229	1.13961894285564	0.967696749064935	1.04499561444234
0.994404405863798	1.03977800521655	0.928792710191087	1.06863845479029
1.13718264478239	0.946980248245939	1.05547124156506	0.988580967686911
1.06425116626754	1.06997763465487	1.22326328813337	0.982319040144544
1.13400583592855	1.17759315604559	0.836228796431637	0.967660860828413
0.987382004597167	0.967268224455745	0.995828030739937	1.18489470224668
1.02554085518126	1.08362471851388	0.936089683993859	0.988309338959068
0.95377871778317	0.978172513865682	1.06620705477912	1.14934932911086
0.99207875087395	1.09998628953789	1.01137651292617	1.14558955282364
1.14194469141453	0.888071298192667	0.933197537329159	0.973825701726989
0.891327485119764	0.869850647301564	0.905263264323089	1.07406414729843
0.905806050481335	0.933655114538334	1.06457594104987	0.801384726746967
0.895527960169338	0.978440024891858	0.852129905263528	0.893423183233658
1.09282317865447	0.853647170359007	0.921661438816211	0.997130536548888
1.04138985673686	0.911082226234304	1.02054118330531	1.12800290207588
0.801451022749268	1.00137669065911	0.925530228301705	1.19145389206473
0.990583536464894	1.13746105918527	1.32162519601679	1.13294520959522
0.961836006977738	0.923871264173866	1.17694758145715	0.969151661318794
0.99656269764951	0.860641478150096	0.961448717019164	0.870166191843138
1.10460944671125	0.998044775519535	1.0150085896557	0.918674995886305
1.01326388035305	0.99186663770659	0.905182118022183	0.866356730517795
1.05696748445217	1.12397981705563	1.05467347324727	0.977383762245428
1.16362162081035	1.04204756230282	0.918144719665096	0.836585639929845
0.872713740091803	1.10328896670217	1.02347968722513	0.838061309039641
1.19039771349634	0.94640937234396	1.02273078651819	0.93726429320729
0.994657831941948	1.00871276070424	0.945553338931192	1.09341679704176
0.957460673841199	0.988359872069306	1.1824201241129	0.949601485862056
0.963919844773821	1.06812039962789	1.06189035176576	1.09678083276349
1.02805838915725	1.05396790117264	1.00158821190249	0.999760839148077
1.03120584171663	1.05487688819192	1.00838804020542	0.916401640391068
0.916756971001733	0.897387670396889	0.970299043816578	0.963908862391867
1.019219741935	0.899897801240315	0.968950653755979	1.13943500569326
1.06417830644249	0.949673737091183	1.08080923323874	0.971530146492724
1.08072739954197	1.11370138091051	0.952439488780015	1.01796243860929
0.965853673318169	0.920933597557458	0.891669650288073	0.844293101528927
0.966294443198795	1.00959369798867	1.02949058325658	0.887839323262909
1.06588321972552	1.25159492139304	0.964361144733574	0.806503066136059
0.855351467414817	0.963604307670643	0.940145514946213	1.21676429201271
1.05858122203465	0.99727075630173	1.01978030481096	0.98399942010988
1.12576942180539	1.05765757488601	1.05790970317911	1.02315096099937
1.04134502451559	0.997839099507061	0.833150622614905	1.00834971666507
1.05425842057402	0.991312818850014	1.01334187247925	0.931908180559115
0.88673031068794	1.00368600805585	1.0399308534203	1.10365582740234
0.934553015037283	1.01110996957347	0.932743654893696	0.927807935498943
1.1421284014344	1.16008007318639	1.1866694529626	1.11274645779934
0.971795706503359	1.10388775689206	0.912294144918142	1.04379751851012
1.09222697049075	1.15122565194501	0.903760314880513	0.921964450278852
1.137144232216	0.975080107238559	0.90403307803946	1.17408447101395
0.938271165229721	1.12216646703867	0.811414854141415	1.0664426449851
1.15977384090519	0.904188378821723	0.966045221497584	0.960520606985745
0.865886740186444	0.999686317245592	1.12199605446661	0.931460371285233
0.818681885992086	1.04496194819219	1.06634259056348	1.03867243496111
0.986733853707635	0.981775497464103	1.01498633736711	1.00044264509011
1.02466031915231	0.888364355764726	0.954974857526619	1.07019583976051
0.940246191964236	0.850584281416863	1.14569435438705	0.896201098539311
1.05497885523021	0.917304301791335	1.01893463005226	1.10539956658504
1.00781994616335	0.966171616613759	0.989998836665628	0.85537419481
1.11716393500356	1.03938844032568	0.972253854353378	1.13403042637137
0.91717181631114	1.0556015296458	0.87360943936153	1.04845169785782
0.8589696797348	1.00888521579405	0.972270055175076	0.97147048374335
0.965160245312873	0.967794636026317	0.902306294921263	1.22976820815012
1.07612626655485	1.0809555143634	1.0530880262947	0.950532963528117
[truncated: 151 more rows]
