# Supplementary material for: A Bayesian unified framework for risk estimation and cluster identification in small area health data analysis
Source: PLoS One. 2020 May 7;15(5):e0231935. doi: 10.1371/journal.pone.0231935 (PMC7205265; doi:10.1371/journal.pone.0231935)
Supplement: S1 File — (ZIP) [file pone.0231935.s003.zip › Data_R code/Scripts_Plos_One/Scripts_Plos_One/Varicella_data.csv]

	Counts13	Expects13	covariate
1	5	3,54	4,633472
2	8	4,76	4,009252
3	13	7,95	4,800739
4	0	5,39	3,925573
5	6	4,21	3,864033
6	4	6,41	3,624571
7	22	29,79	4,975574
8	5	8,3	4,773129
9	7	14,3	5,114171
10	10	8,16	4,315253
11	4	5,37	4,171416
12	15	18,5	4,673144
13	16	27,9	4,462759
14	13	14,44	4,447268
15	4	6,46	3,500473
16	5	6,11	4,286859
17	18	18,01	5,74
18	38	13,18	4,194506
19	13	12,83	4,136485
20	11	9,64	4,210526
21	16	10,52	5,162791
22	13	12,06	4,754663
23	7	8,11	5,728068
24	15	18,2	5,518215
25	2	8,1	4,818003
26	1	3,33	5,541284
27	34	31,92	4,000153
28	29	6,06	5,085772
29	23	10,84	4,028891
30	30	4,43	5,440486
31	7	6,24	4,314571
32	38	30,39	4,016581
33	7	12,13	4,961678
34	9	12,64	3,241099
35	9	10,92	4,671745
36	0	4,41	4,744728
37	14	18,62	4,598003
38	9	21,06	4,285465
39	1	7,56	3,544837
40	7	12,3	3,87751
41	6	4,54	7,296715
42	11	23,94	4,127925
43	9	14,96	4,980373
44	28	27	4,852521
45	1	3,58	4,138167
46	8	9,94	4,268143
47	0	2,82	4,596704
48	8	7,22	5,577216
49	23	25,52	5,095145
50	16	16,77	4,397929
51	10	9,91	4,454041
52	8	7,74	5,117675
53	15	31,15	4,93895
54	9	10,71	3,721461
55	22	18,33	4,992325
56	10	5,53	4,665045
57	15	13,47	5,26
58	8	10,85	4,180753
59	5	15,06	3,329273
60	15	9,05	3,513988
61	3	7,1	3,736869
62	0	4,22	3,7348
63	27	28,92	3,57747
64	5	6,6	3,40867
65	22	20,3	4,802941
66	42	31,75	4,862074
67	74	47,6	5,554985
68	15	7,29	4,84818
69	9	12,35	5,43
70	9	11,66	5,373072
