# Supplementary material for: A Bayesian unified framework for risk estimation and cluster identification in small area health data analysis
Source: PLoS One. 2020 May 7;15(5):e0231935. doi: 10.1371/journal.pone.0231935 (PMC7205265; doi:10.1371/journal.pone.0231935)
Supplement: S1 File — (ZIP) [file pone.0231935.s003.zip › Data_R code/Scripts_Plos_One/Scripts_Plos_One/yScen1.txt]

structure(c(38, 41, 32, 10, 7, 4, 11, 34, 3, 30, 23, 26, 29, 
26, 4, 39, 11, 26, 23, 39, 2, 11, 27, 32, 7, 9, 30, 4, 26, 33, 
25, 32, 34, 8, 8, 6, 32, 27, 29, 2, 31, 30, 25, 7, 24, 1, 21, 
6, 2, 9, 38, 33, 28, 31, 35, 29, 23, 3, 47, 26, 3, 12, 28, 8, 
6, 30, 4, 7, 31, 3, 26, 8, 4, 44, 5, 7, 7, 7, 32, 35, 32, 12, 
5, 13, 9, 20, 11, 26, 14, 3, 7, 6, 30, 28, 25, 35, 28, 5, 33, 
36, 10, 41, 36, 4, 43, 48, 51, 45, 30, 12, 50, 12, 40, 11, 12, 
10, 41, 2, 39, 16, 40, 36, 41, 42, 9, 14, 4, 39, 16, 7, 50, 9, 
24, 4, 8, 36, 25, 62, 34, 32, 36, 44, 33, 33, 16, 29, 43, 8, 
40, 12, 8, 32, 13, 10, 30, 40, 12, 3, 41, 35, 52, 33, 31, 45, 
42, 42, 12, 41, 50, 40, 30, 47, 13, 42, 13, 32, 31, 38, 5, 9, 
47, 15, 8, 40, 45, 41, 15, 9, 9, 15, 37, 8, 6, 37, 34, 36, 44, 
12, 36, 38, 32, 67, 17, 21, 23, 16, 70, 14, 10, 69, 27, 60, 60, 
64, 64, 61, 11, 62, 70, 16, 64, 73, 12, 20, 18, 15, 69, 20, 14, 
17, 71, 61, 58, 5, 7, 72, 14, 25, 22, 36, 10, 8, 69, 13, 24, 
11, 11, 29, 12, 27, 8, 9, 12, 60, 6, 58, 53, 75, 21, 22, 10, 
20, 55, 72, 67, 70, 21, 20, 75, 7, 17, 56, 11, 68, 76, 68, 11, 
18, 74, 11, 58, 69, 20, 71, 54, 69, 18, 21, 13, 64, 69, 59, 77, 
10, 75, 23, 74, 14, 65, 64, 9, 43, 40, 54, 13, 47, 7, 16, 58, 
50, 48, 43, 52, 10, 19, 52, 16, 16, 44, 7, 18, 40, 49, 42, 13, 
18, 39, 62, 49, 54, 4, 54, 13, 47, 37, 7, 40, 18, 47, 9, 5, 5, 
8, 3, 43, 40, 46, 7, 12, 33, 5, 46, 16, 10, 49, 49, 49, 51, 42, 
4, 13, 52, 39, 19, 44, 5, 12, 18, 16, 3, 11, 11, 7, 11, 39, 17, 
43, 52, 13, 51, 8, 7, 2, 61, 2, 58, 52, 7, 20, 48, 45, 5, 14, 
17, 43, 12, 44, 46, 43, 51, 37, 35, 36, 6, 12, 41, 5, 5, 9, 49, 
48, 48, 33, 38, 41, 9, 7, 33, 9, 4, 48, 29, 31, 7, 4, 29, 4, 
31, 34, 9, 53, 6, 10, 39, 5, 38, 10, 12, 37, 13, 38, 31, 3, 26, 
44, 37, 7, 4, 5, 37, 38, 39, 29, 46, 19, 40, 9, 49, 4, 14, 6, 
31, 27, 34, 45, 40, 30, 19, 30, 10, 42, 12, 32, 39, 38, 10, 8, 
40, 44, 8, 1, 36, 39, 40, 5, 38, 10, 36, 16, 8, 39, 34, 30, 43, 
10, 2, 7, 4, 3, 23, 49, 10, 41, 8, 19, 9, 58, 38, 6, 22, 9, 58, 
54, 10, 15, 64, 57, 20, 55, 71, 69, 12, 7, 20, 41, 51, 16, 14, 
52, 52, 10, 9, 5, 11, 15, 56, 65, 15, 60, 50, 10, 46, 11, 53, 
17, 18, 49, 61, 3, 11, 16, 9, 66, 13, 14, 13, 12, 8, 50, 64, 
15, 3, 9, 13, 51, 17, 61, 47, 61, 14, 47, 60, 8, 51, 52, 60, 
8, 55, 59, 61, 61, 54, 10, 6, 47, 13, 10, 19, 10, 14, 13, 12, 
16, 15, 57, 11, 19, 13, 57, 15, 258, 70, 255, 251, 263, 244, 
259, 87, 68, 77, 27, 67, 69, 35, 71, 246, 257, 275, 244, 24, 
37, 261, 85, 31, 69, 234, 59, 67, 254, 72, 74, 224, 230, 250, 
93, 34, 67, 33, 262, 36, 62, 80, 67, 86, 89, 236, 67, 232, 38, 
259, 64, 63, 255, 226, 262, 75, 239, 32, 78, 256, 35, 248, 263, 
36, 64, 87, 242, 260, 243, 34, 69, 35, 24, 273, 71, 32, 262, 
225, 73, 28, 27, 37, 259, 234, 84, 279, 86, 34, 271, 48, 231, 
30, 69, 79, 30, 239, 64, 85, 70, 263, 77, 79, 59, 13, 64, 22, 
65, 65, 72, 75, 16, 72, 82, 78, 26, 10, 19, 9, 93, 11, 74, 11, 
54, 14, 76, 17, 13, 75, 22, 14, 20, 22, 58, 21, 67, 6, 19, 9, 
8, 13, 7, 21, 73, 71, 68, 10, 17, 58, 61, 23, 81, 80, 46, 62, 
66, 16, 65, 9, 12, 7, 13, 79, 18, 69, 77, 17, 74, 65, 18, 64, 
12, 19, 2, 25, 24, 11, 16, 67, 66, 16, 15, 63, 10, 63, 76, 16, 
17, 90, 77, 24, 61, 80, 24, 23, 11, 8, 84, 5, 74, 9, 112, 34, 
24, 112, 20, 114, 39, 19, 14, 20, 113, 131, 20, 48, 11, 21, 26, 
33, 36, 46, 103, 23, 41, 127, 17, 130, 129, 35, 113, 128, 33, 
111, 112, 13, 20, 38, 42, 32, 100, 21, 27, 126, 14, 102, 23, 
30, 115, 101, 133, 41, 17, 125, 122, 34, 106, 30, 131, 19, 121, 
19, 105, 122, 118, 17, 109, 116, 130, 19, 38, 131, 24, 107, 17, 
129, 99, 36, 30, 38, 125, 120, 10, 132, 125, 18, 126, 128, 118, 
36, 119, 118, 125, 120, 128, 13, 26, 102, 29, 39, 40, 31, 67, 
67, 64, 10, 17, 25, 56, 66, 78, 11, 65, 70, 21, 72, 22, 71, 22, 
13, 15, 81, 10, 57, 24, 69, 13, 73, 79, 19, 62, 77, 14, 11, 27, 
9, 7, 73, 20, 69, 73, 80, 7, 10, 73, 13, 25, 6, 24, 89, 10, 57, 
10, 22, 72, 11, 11, 60, 16, 60, 19, 64, 72, 15, 19, 20, 75, 14, 
20, 22, 73, 20, 13, 23, 57, 20, 70, 70, 77, 17, 17, 15, 65, 88, 
16, 69, 63, 84, 59, 22, 52, 60, 76, 70, 8, 61, 10, 25, 73, 18, 
21, 11, 15, 49, 38, 16, 48, 64, 46, 11, 44, 44, 37, 9, 56, 3, 
9, 43, 39, 11, 41, 12, 51, 34, 18, 47, 7, 16, 39, 7, 17, 43, 
14, 5, 16, 12, 10, 5, 53, 46, 8, 10, 15, 9, 10, 47, 14, 16, 13, 
18, 11, 51, 7, 51, 48, 36, 55, 49, 40, 56, 18, 7, 52, 54, 46, 
51, 12, 6, 48, 51, 65, 48, 19, 52, 7, 60, 54, 50, 54, 44, 49, 
19, 44, 12, 33, 54, 53, 13, 41, 11, 49, 5, 59, 20, 14, 51, 13, 
62, 45, 21, 10, 11, 170, 27, 43, 22, 40, 45, 14, 41, 24, 155, 
158, 31, 158, 160, 58, 18, 46, 50, 153, 166, 130, 164, 26, 39, 
138, 21, 152, 24, 162, 147, 155, 172, 16, 24, 157, 35, 38, 41, 
155, 32, 162, 61, 25, 23, 43, 37, 149, 138, 24, 39, 148, 175, 
27, 156, 151, 52, 23, 26, 43, 38, 145, 161, 152, 159, 46, 155, 
163, 52, 18, 158, 45, 148, 151, 23, 167, 167, 153, 168, 53, 18, 
37, 40, 22, 142, 164, 33, 168, 173, 18, 175, 163, 30, 173, 49, 
26, 49, 27, 40, 170, 47, 23, 234, 38, 71, 250, 211, 212, 29, 
234, 244, 52, 84, 64, 47, 238, 40, 66, 26, 229, 49, 256, 76, 
243, 64, 65, 246, 234, 29, 242, 240, 67, 267, 73, 58, 241, 63, 
39, 75, 36, 205, 214, 232, 236, 71, 31, 228, 63, 25, 23, 66, 
243, 219, 216, 222, 67, 213, 31, 247, 23, 235, 85, 221, 248, 
229, 238, 53, 29, 73, 64, 38, 35, 74, 225, 228, 71, 238, 67, 
236, 221, 36, 37, 70, 260, 27, 72, 58, 231, 64, 31, 63, 209, 
225, 54, 222, 63, 31, 44, 206, 44, 65, 31, 147, 16, 33, 118, 
13, 24, 121, 123, 123, 20, 111, 19, 128, 19, 37, 9, 13, 112, 
119, 48, 32, 130, 125, 146, 31, 37, 21, 117, 38, 17, 17, 14, 
41, 41, 15, 22, 130, 40, 120, 33, 115, 14, 35, 27, 124, 31, 127, 
131, 119, 36, 50, 119, 22, 43, 16, 16, 15, 27, 22, 35, 20, 32, 
125, 103, 38, 127, 127, 33, 42, 136, 44, 48, 42, 127, 14, 112, 
44, 32, 118, 126, 30, 138, 48, 108, 32, 13, 20, 132, 106, 34, 
128, 104, 140, 109, 111, 142, 30, 109, 131, 52, 12, 10, 53, 6, 
11, 17, 56, 6, 45, 60, 63, 62, 61, 48, 13, 10, 11, 58, 54, 54, 
20, 11, 52, 63, 14, 68, 12, 47, 54, 46, 49, 8, 44, 14, 62, 8, 
58, 53, 45, 52, 50, 21, 62, 7, 17, 17, 70, 22, 63, 59, 71, 14, 
10, 55, 9, 14, 17, 51, 9, 15, 6, 43, 12, 54, 9, 64, 63, 15, 7, 
43, 11, 51, 19, 9, 63, 44, 5, 66, 56, 59, 16, 59, 13, 10, 8, 
14, 13, 58, 53, 50, 16, 11, 59, 32, 49, 56, 55, 6, 8, 45, 52, 
55, 57, 53, 42, 49, 45, 57, 47, 16, 60, 8, 6, 15, 46, 48, 52, 
58, 35, 56, 20, 7, 4, 7, 4, 16, 50, 68, 46, 19, 57, 13, 19, 50, 
48, 65, 7, 57, 53, 9, 36, 44, 39, 13, 5, 11, 44, 6, 10, 7, 49, 
5, 36, 14, 60, 20, 4, 18, 58, 42, 51, 42, 53, 5, 39, 57, 15, 
5, 10, 16, 11, 58, 57, 46, 50, 14, 40, 15, 8, 6, 17, 57, 65, 
58, 51, 52, 18, 48, 11, 21, 16, 11, 55, 46, 55, 16, 18, 46, 15, 
157, 153, 33, 45, 171, 66, 26, 14, 153, 162, 49, 155, 30, 25, 
163, 165, 188, 182, 160, 137, 160, 42, 53, 167, 165, 138, 156, 
151, 147, 44, 166, 179, 48, 141, 144, 35, 174, 46, 167, 161, 
161, 45, 38, 26, 39, 57, 166, 148, 158, 165, 163, 162, 46, 19, 
51, 155, 24, 166, 58, 20, 48, 147, 130, 148, 54, 172, 51, 161, 
25, 157, 161, 19, 47, 46, 166, 57, 22, 24, 151, 166, 23, 43, 
162, 19, 151, 161, 33, 22, 143, 37, 167, 153, 46, 159, 157, 171, 
41, 181, 176, 173, 12, 30, 38, 15, 94, 87, 31, 35, 9, 13, 109, 
100, 12, 25, 115, 95, 128, 31, 93, 108, 119, 39, 27, 111, 17, 
22, 33, 27, 110, 26, 20, 108, 39, 25, 46, 35, 103, 22, 99, 36, 
28, 112, 93, 104, 106, 122, 17, 118, 14, 116, 21, 124, 12, 10, 
103, 29, 23, 19, 112, 23, 94, 115, 91, 12, 24, 133, 115, 40, 
36, 116, 125, 119, 32, 31, 118, 115, 22, 118, 115, 29, 125, 40, 
114, 11, 30, 107, 120, 15, 17, 37, 109, 104, 35, 104, 118, 34, 
15, 33, 16, 119, 26, 97, 34, 21, 12, 109, 109, 107, 33, 105, 
14, 97, 17, 107, 124, 105, 99, 108, 85, 105, 128, 15, 26, 33, 
24, 38, 113, 125, 125, 99, 104, 117, 33, 12, 113, 102, 109, 119, 
92, 109, 30, 14, 106, 98, 103, 29, 13, 14, 127, 37, 95, 16, 28, 
29, 108, 14, 117, 110, 103, 111, 34, 11, 103, 13, 103, 31, 113, 
114, 134, 36, 114, 22, 128, 29, 32, 108, 112, 30, 131, 17, 14, 
110, 39, 103, 110, 121, 27, 13, 5, 12, 8, 116, 112, 103, 109, 
111, 41, 21, 36, 123, 80, 88, 18, 27, 16, 80, 14, 84, 7, 23, 
88, 16, 31, 14, 83, 76, 77, 87, 25, 16, 26, 69, 76, 89, 63, 90, 
13, 13, 33, 85, 12, 72, 8, 17, 89, 78, 73, 94, 8, 79, 76, 77, 
13, 28, 83, 77, 17, 3, 80, 25, 97, 32, 76, 26, 98, 10, 29, 23, 
26, 25, 72, 4, 10, 77, 24, 17, 19, 76, 89, 19, 93, 17, 8, 86, 
28, 90, 77, 95, 90, 77, 85, 16, 82, 85, 81, 86, 92, 11, 8, 94, 
13, 22, 89, 30, 84, 101, 72, 28, 27, 74, 113, 84, 94, 25, 10, 
90, 23, 69, 106, 28, 91, 11, 79, 11, 14, 95, 24, 12, 32, 12, 
82, 31, 19, 89, 32, 92, 32, 28, 27, 89, 89, 99, 32, 95, 99, 83, 
33, 29, 69, 13, 30, 24, 37, 87, 21, 17, 11, 103, 90, 22, 16, 
13, 91, 76, 88, 98, 31, 9, 86, 23, 90, 14, 26, 33, 112, 85, 83, 
83, 81, 94, 94, 21, 97, 83, 73, 15, 90, 86, 7, 79, 22, 85, 89, 
18, 27, 27, 9, 22, 10, 25, 20, 102, 23, 84, 11, 86, 92, 27, 25, 
76, 18, 89, 104, 17, 102, 29, 31, 90, 102, 106, 15, 83, 25, 33, 
11, 99, 32, 99, 23, 9, 21, 102, 11, 96, 100, 18, 105, 99, 15, 
44, 91, 16, 92, 13, 116, 98, 32, 127, 113, 29, 88, 12, 13, 104, 
82, 120, 103, 94, 31, 119, 99, 15, 98, 102, 113, 27, 87, 107, 
30, 87, 30, 25, 102, 115, 11, 99, 33, 93, 107, 91, 95, 25, 29, 
31, 34, 24, 86, 36, 116, 16, 118, 32, 18, 109, 99, 34, 17, 10, 
101, 107, 102, 101, 93, 30, 101, 20, 113, 28, 39, 18, 63, 73, 
75, 70, 72, 15, 6, 16, 11, 6, 14, 18, 12, 22, 65, 9, 80, 61, 
18, 69, 18, 22, 16, 16, 7, 28, 19, 59, 6, 25, 77, 25, 46, 15, 
73, 15, 22, 11, 54, 73, 72, 12, 16, 25, 22, 74, 18, 16, 17, 77, 
76, 16, 24, 20, 16, 23, 24, 72, 71, 66, 65, 73, 13, 12, 75, 15, 
65, 21, 76, 10, 66, 66, 18, 23, 21, 18, 63, 7, 73, 61, 14, 26, 
2, 8, 72, 26, 78, 78, 70, 72, 15, 19, 84, 68, 74, 72, 19, 74, 
21, 24, 169, 25, 57, 22, 153, 23, 37, 155, 140, 152, 27, 21, 
150, 165, 21, 145, 43, 22, 51, 38, 129, 164, 20, 133, 152, 16, 
56, 157, 149, 175, 141, 36, 46, 159, 41, 46, 158, 161, 19, 39, 
165, 47, 51, 19, 133, 47, 25, 51, 160, 25, 23, 152, 157, 22, 
142, 151, 142, 23, 154, 156, 166, 158, 48, 18, 26, 49, 161, 178, 
149, 51, 157, 40, 23, 137, 29, 173, 156, 18, 61, 44, 45, 152, 
141, 158, 155, 155, 155, 42, 18, 157, 139, 25, 154, 142, 150, 
149, 18, 16, 25, 123, 78, 70, 80, 15, 13, 20, 75, 9, 61, 27, 
19, 15, 11, 18, 76, 65, 23, 23, 62, 71, 8, 26, 7, 16, 15, 25, 
8, 72, 16, 65, 79, 25, 78, 69, 18, 17, 23, 25, 10, 10, 72, 64, 
56, 68, 9, 19, 64, 75, 78, 76, 18, 27, 22, 53, 15, 24, 77, 14, 
12, 26, 67, 11, 15, 8, 72, 66, 76, 14, 86, 59, 20, 71, 72, 20, 
26, 74, 66, 48, 22, 84, 17, 70, 11, 72, 77, 15, 11, 17, 78, 9, 
17, 9, 70, 72, 57, 17, 49, 18, 76, 9, 26, 15, 8, 9, 38, 1, 30, 
23, 3, 2, 34, 37, 21, 23, 6, 32, 36, 34, 10, 5, 27, 6, 23, 4, 
29, 29, 6, 30, 6, 5, 26, 25, 3, 35, 36, 3, 18, 7, 26, 8, 3, 4, 
3, 35, 31, 28, 6, 2, 2, 31, 11, 31, 1, 33, 6, 2, 32, 10, 4, 5, 
26, 30, 34, 5, 39, 6, 3, 5, 5, 6, 6, 4, 3, 9, 29, 26, 33, 24, 
13, 20, 7, 29, 3, 2, 23, 7, 3, 8, 3, 4, 35, 25, 4, 23, 1, 31, 
3, 7, 24, 11, 58, 277, 45, 36, 287, 235, 280, 38, 265, 86, 269, 
278, 262, 35, 253, 22, 288, 308, 71, 264, 260, 78, 82, 267, 72, 
73, 271, 56, 42, 72, 42, 287, 45, 35, 261, 65, 289, 38, 261, 
266, 89, 92, 250, 84, 284, 78, 277, 255, 257, 276, 274, 281, 
89, 69, 271, 77, 49, 238, 69, 267, 69, 65, 249, 38, 278, 273, 
276, 253, 279, 261, 42, 85, 256, 263, 72, 274, 282, 262, 231, 
30, 262, 30, 75, 295, 67, 266, 82, 253, 261, 280, 59, 88, 46, 
101, 46, 274, 289, 38, 257, 41, 62, 14, 11, 18, 50, 6, 10, 63, 
3, 53, 7, 13, 50, 23, 5, 10, 6, 17, 17, 11, 53, 57, 51, 8, 62, 
51, 57, 42, 14, 46, 53, 59, 43, 10, 14, 53, 11, 6, 56, 37, 4, 
52, 56, 57, 59, 8, 6, 41, 21, 41, 21, 16, 50, 12, 56, 67, 53, 
7, 51, 23, 11, 6, 10, 51, 11, 67, 6, 13, 8, 52, 61, 48, 9, 58, 
46, 52, 53, 48, 11, 48, 50, 59, 70, 13, 61, 6, 19, 51, 8, 46, 
13, 14, 47, 55, 51, 6, 4, 46, 17, 12, 99, 23, 106, 74, 23, 88, 
102, 101, 113, 20, 95, 20, 12, 92, 34, 19, 86, 18, 86, 22, 93, 
94, 81, 90, 106, 94, 89, 86, 14, 25, 14, 84, 32, 20, 98, 75, 
10, 96, 14, 22, 19, 31, 20, 98, 23, 33, 80, 25, 32, 82, 27, 10, 
30, 17, 93, 103, 13, 80, 73, 100, 101, 26, 86, 70, 93, 27, 87, 
12, 33, 17, 92, 33, 82, 97, 34, 11, 11, 31, 8, 82, 92, 90, 22, 
88, 105, 102, 9, 26, 88, 101, 31, 81, 83, 22, 26, 11, 21, 12, 
85, 27, 31, 39, 7, 43, 14, 42, 4, 13, 29, 36, 7, 9, 47, 6, 30, 
37, 41, 34, 36, 35, 18, 48, 34, 37, 14, 35, 7, 30, 12, 40, 45, 
26, 43, 12, 36, 9, 14, 42, 10, 10, 14, 10, 7, 24, 11, 36, 11, 
11, 45, 12, 3, 4, 17, 13, 37, 33, 12, 35, 34, 13, 30, 44, 30, 
27, 38, 3, 46, 8, 37, 31, 11, 41, 35, 31, 27, 34, 7, 3, 10, 34, 
37, 14, 38, 8, 33, 13, 10, 35, 35, 16, 28, 32, 7, 43, 3, 35, 
36, 35, 6, 6, 59, 9, 42, 16, 41, 6, 55, 51, 50, 50, 65, 12, 41, 
50, 10, 37, 24, 64, 51, 17, 58, 49, 42, 60, 18, 9, 53, 57, 15, 
14, 53, 63, 13, 22, 55, 52, 7, 58, 4, 59, 45, 12, 60, 49, 6, 
50, 56, 12, 11, 48, 64, 66, 48, 45, 51, 7, 67, 8, 6, 12, 20, 
16, 56, 6, 57, 26, 15, 58, 53, 10, 72, 65, 62, 49, 76, 46, 10, 
47, 11, 6, 64, 18, 16, 48, 7, 51, 64, 8, 16, 2, 7, 61, 16, 51, 
20, 47, 47, 18, 64, 4, 268, 236, 238, 73, 76, 223, 83, 73, 244, 
251, 237, 40, 48, 86, 77, 64, 264, 253, 35, 75, 64, 280, 234, 
255, 72, 62, 86, 248, 255, 267, 293, 243, 62, 277, 77, 251, 278, 
301, 292, 41, 23, 259, 246, 76, 272, 35, 88, 270, 73, 46, 252, 
264, 84, 261, 70, 44, 282, 78, 273, 272, 283, 27, 244, 37, 253, 
257, 78, 267, 277, 58, 71, 45, 270, 293, 244, 272, 229, 255, 
67, 271, 238, 33, 255, 35, 250, 271, 260, 39, 63, 243, 84, 32, 
59, 68, 266, 261, 32, 26, 33, 267, 100, 92, 25, 107, 13, 106, 
32, 90, 91, 108, 102, 26, 92, 110, 108, 115, 8, 30, 25, 89, 109, 
100, 110, 25, 25, 100, 18, 26, 142, 115, 17, 16, 35, 119, 96, 
24, 15, 22, 100, 104, 35, 111, 103, 105, 27, 39, 30, 11, 17, 
29, 109, 79, 11, 40, 113, 101, 15, 31, 97, 116, 39, 104, 26, 
24, 12, 106, 100, 10, 108, 10, 32, 118, 31, 31, 107, 10, 12, 
112, 105, 29, 16, 113, 101, 93, 21, 30, 32, 107, 96, 32, 96, 
29, 28, 105, 14, 91, 34, 12, 29, 28, 112, 39, 18, 11, 21, 12, 
111, 116, 100, 33, 92, 15, 31, 119, 125, 25, 14, 116, 131, 122, 
31, 22, 30, 112, 13, 104, 11, 31, 109, 30, 99, 39, 115, 91, 107, 
104, 100, 113, 28, 30, 21, 109, 12, 104, 116, 80, 16, 17, 31, 
12, 18, 105, 43, 24, 14, 110, 89, 40, 95, 27, 24, 107, 46, 23, 
34, 122, 15, 111, 110, 25, 36, 24, 119, 104, 103, 95, 16, 104, 
106, 12, 105, 127, 105, 103, 115, 108, 14, 17, 15, 101, 115, 
108, 12, 28, 26, 32, 35, 9, 7, 83, 76, 19, 91, 97, 27, 28, 19, 
96, 28, 16, 93, 95, 39, 96, 30, 91, 91, 96, 29, 19, 97, 21, 9, 
34, 82, 27, 84, 99, 12, 26, 11, 24, 110, 84, 92, 20, 106, 13, 
103, 88, 29, 15, 92, 99, 31, 105, 32, 97, 94, 30, 106, 90, 102, 
29, 91, 108, 24, 30, 103, 103, 14, 103, 13, 17, 92, 92, 11, 38, 
83, 104, 92, 99, 25, 90, 95, 92, 18, 26, 100, 29, 91, 21, 106, 
119, 86, 25, 94, 100, 87, 89, 80, 85, 92, 14, 92, 25, 88, 25, 
30, 104, 41, 12, 29, 12, 40, 37, 3, 7, 36, 8, 6, 8, 36, 30, 13, 
10, 9, 15, 44, 12, 35, 13, 37, 41, 4, 36, 37, 8, 14, 30, 36, 
7, 39, 5, 41, 4, 4, 10, 18, 5, 34, 15, 40, 28, 37, 47, 30, 38, 
7, 46, 12, 29, 12, 40, 12, 44, 39, 11, 33, 9, 4, 37, 37, 5, 40, 
32, 28, 31, 3, 4, 37, 3, 35, 34, 32, 35, 13, 5, 26, 5, 8, 4, 
5, 6, 35, 13, 12, 9, 8, 8, 37, 37, 11, 26, 30, 45, 34, 10, 42, 
35, 51, 24, 38, 156, 153, 169, 155, 154, 163, 13, 23, 45, 164, 
141, 51, 16, 42, 45, 51, 41, 152, 159, 21, 46, 139, 51, 31, 148, 
152, 19, 174, 18, 14, 165, 138, 173, 43, 165, 22, 174, 147, 159, 
173, 49, 42, 44, 44, 179, 138, 25, 57, 150, 26, 163, 34, 151, 
40, 41, 48, 41, 38, 166, 134, 50, 44, 48, 49, 17, 37, 147, 154, 
160, 170, 57, 64, 20, 27, 17, 19, 22, 37, 16, 184, 49, 30, 148, 
50, 133, 49, 164, 42, 151, 41, 148, 147, 46, 46, 50, 51, 148, 
178, 48, 186, 52, 180, 55, 24, 19, 50, 184, 171, 49, 23, 23, 
193, 40, 53, 53, 199, 195, 49, 166, 194, 58, 173, 51, 29, 19, 
177, 186, 52, 25, 190, 216, 200, 25, 52, 21, 22, 58, 179, 186, 
176, 162, 169, 176, 61, 21, 55, 54, 205, 48, 173, 195, 49, 187, 
41, 56, 57, 53, 175, 21, 163, 34, 50, 177, 22, 52, 202, 47, 42, 
192, 63, 188, 51, 175, 179, 47, 177, 31, 168, 185, 54, 183, 23, 
170, 48, 44, 46, 45, 181, 180, 176, 22, 26, 29, 157, 184, 50, 
29, 67, 63, 60, 15, 70, 62, 17, 11, 23, 71, 66, 54, 19, 69, 68, 
10, 14, 17, 67, 13, 61, 65, 15, 66, 64, 18, 19, 60, 71, 18, 70, 
9, 71, 60, 11, 76, 51, 11, 16, 10, 71, 2, 74, 50, 12, 11, 57, 
21, 61, 60, 66, 19, 69, 16, 8, 56, 18, 19, 19, 10, 75, 14, 21, 
68, 77, 64, 12, 81, 10, 9, 7, 22, 20, 19, 5, 71, 7, 23, 22, 73, 
57, 6, 68, 19, 8, 63, 9, 49, 10, 18, 14, 61, 57, 10, 17, 29, 
58, 67, 68, 54, 14, 32, 38, 13, 111, 9, 34, 27, 30, 31, 16, 95, 
28, 30, 102, 35, 11, 90, 17, 26, 33, 29, 13, 28, 22, 21, 10, 
24, 33, 33, 20, 111, 15, 112, 121, 108, 96, 97, 26, 112, 114, 
28, 27, 12, 27, 39, 96, 13, 109, 102, 108, 118, 11, 89, 15, 24, 
111, 30, 100, 8, 9, 28, 33, 86, 110, 103, 107, 11, 112, 30, 34, 
105, 22, 18, 107, 16, 10, 101, 123, 28, 14, 106, 116, 31, 36, 
11, 31, 110, 23, 29, 15, 34, 108, 95, 110, 108, 15, 19, 16, 111, 
40, 31, 6, 45, 35, 17, 5, 12, 47, 12, 11, 41, 11, 38, 30, 9, 
16, 44, 49, 40, 7, 16, 37, 14, 27, 8, 5, 12, 30, 39, 8, 35, 25, 
6, 15, 46, 39, 10, 2, 6, 13, 15, 29, 44, 10, 8, 40, 37, 29, 8, 
52, 4, 30, 11, 2, 43, 35, 41, 15, 3, 4, 37, 55, 7, 34, 7, 6, 
13, 31, 38, 10, 35, 41, 34, 42, 39, 7, 40, 10, 9, 9, 43, 35, 
49, 36, 28, 7, 1, 8, 37, 5, 37, 42, 12, 9, 4, 4, 44, 9, 4, 31, 
64, 52, 53, 55, 29, 55, 51, 72, 73, 23, 56, 61, 188, 190, 23, 
56, 201, 27, 205, 183, 62, 191, 205, 201, 56, 207, 55, 214, 24, 
23, 55, 178, 30, 219, 43, 213, 61, 54, 66, 54, 51, 198, 68, 186, 
206, 21, 58, 32, 221, 33, 186, 214, 203, 189, 190, 208, 201, 
47, 26, 29, 31, 208, 45, 50, 207, 216, 180, 196, 220, 217, 196, 
207, 186, 56, 54, 65, 34, 221, 59, 56, 214, 32, 29, 203, 197, 
197, 53, 198, 31, 64, 57, 32, 30, 52, 233, 202, 62, 36, 202, 
108, 119, 17, 121, 137, 41, 34, 36, 129, 120, 17, 128, 109, 129, 
17, 132, 117, 44, 28, 133, 118, 120, 141, 127, 36, 35, 133, 44, 
119, 116, 135, 131, 43, 38, 131, 25, 133, 132, 141, 9, 146, 122, 
123, 13, 108, 36, 31, 32, 115, 41, 23, 32, 36, 146, 130, 44, 
35, 22, 129, 150, 40, 21, 128, 133, 138, 127, 143, 39, 19, 116, 
143, 143, 138, 130, 21, 140, 19, 125, 22, 125, 40, 45, 121, 32, 
35, 112, 118, 31, 17, 13, 137, 118, 42, 34, 141, 121, 132, 40, 
25, 34, 70, 231, 247, 198, 70, 266, 228, 32, 21, 215, 68, 39, 
222, 225, 66, 242, 80, 252, 227, 234, 223, 58, 233, 229, 29, 
67, 61, 251, 72, 54, 244, 62, 213, 234, 217, 28, 26, 240, 234, 
258, 31, 240, 230, 72, 225, 54, 43, 35, 245, 34, 66, 234, 218, 
66, 29, 54, 56, 38, 53, 35, 71, 63, 62, 241, 229, 239, 248, 68, 
54, 215, 284, 70, 239, 204, 75, 262, 67, 204, 58, 62, 209, 231, 
31, 248, 74, 32, 50, 246, 214, 31, 250, 245, 248, 240, 220, 39, 
232, 67, 36, 234, 33, 8, 36, 24, 31, 5, 30, 27, 7, 6, 32, 29, 
6, 31, 40, 27, 23, 8, 32, 7, 2, 27, 12, 13, 11, 25, 27, 3, 36, 
9, 32, 8, 6, 8, 27, 41, 2, 1, 19, 27, 4, 2, 3, 32, 29, 7, 10, 
16, 11, 8, 31, 6, 30, 30, 4, 38, 32, 2, 10, 29, 20, 4, 6, 14, 
37, 29, 5, 2, 4, 28, 7, 7, 36, 21, 5, 10, 19, 4, 30, 9, 7, 29, 
33, 12, 8, 20, 6, 9, 33, 7, 32, 35, 8, 5, 3, 28, 10, 3, 3, 8, 
24, 15, 82, 15, 105, 29, 103, 26, 82, 18, 86, 81, 25, 15, 14, 
27, 21, 7, 12, 82, 81, 81, 21, 17, 15, 99, 14, 96, 30, 77, 13, 
18, 14, 70, 22, 78, 89, 89, 25, 16, 23, 25, 94, 66, 24, 27, 85, 
87, 77, 16, 94, 84, 23, 13, 12, 87, 14, 72, 7, 82, 25, 80, 110, 
73, 79, 12, 94, 16, 67, 27, 21, 81, 108, 18, 24, 21, 104, 24, 
86, 22, 14, 13, 68, 13, 22, 14, 79, 25, 76, 77, 88, 14, 91, 11, 
13, 22, 79, 40, 22, 27, 4, 22, 9, 33, 5, 9, 20, 28, 23, 8, 10, 
22, 30, 1, 3, 22, 5, 30, 25, 5, 19, 21, 16, 27, 8, 8, 29, 20, 
9, 10, 25, 5, 23, 6, 7, 7, 8, 35, 28, 33, 10, 9, 7, 25, 5, 5, 
3, 26, 2, 4, 3, 33, 14, 5, 5, 24, 18, 21, 24, 28, 7, 33, 3, 7, 
11, 38, 3, 31, 7, 7, 25, 7, 2, 3, 27, 31, 10, 29, 28, 3, 16, 
30, 18, 7, 27, 27, 33, 26, 8, 29, 28, 25, 31, 9, 25, 30, 28, 
8, 23, 37, 49, 7, 66, 74, 12, 58, 70, 76, 23, 21, 64, 21, 72, 
14, 58, 49, 28, 96, 18, 58, 50, 67, 66, 15, 18, 32, 67, 18, 17, 
58, 84, 26, 68, 9, 22, 13, 54, 76, 11, 64, 63, 19, 20, 67, 19, 
19, 19, 15, 70, 18, 15, 67, 68, 62, 71, 57, 70, 63, 65, 5, 64, 
65, 16, 15, 14, 22, 10, 61, 74, 15, 74, 69, 60, 72, 12, 68, 8, 
18, 8, 9, 68, 65, 75, 74, 14, 70, 59, 19, 52, 21, 11, 12, 78, 
21, 15, 14, 16, 4, 72, 59, 67, 217, 56, 65, 190, 230, 27, 219, 
34, 204, 70, 30, 207, 223, 194, 56, 66, 58, 33, 190, 212, 56, 
58, 64, 222, 232, 215, 60, 229, 213, 213, 31, 55, 62, 205, 31, 
229, 55, 32, 194, 41, 31, 204, 70, 33, 224, 197, 216, 35, 234, 
242, 215, 209, 184, 217, 26, 204, 36, 64, 209, 59, 240, 34, 52, 
31, 29, 214, 207, 231, 63, 25, 215, 200, 57, 56, 55, 221, 35, 
24, 54, 224, 210, 215, 69, 239, 48, 204, 235, 42, 228, 217, 24, 
63, 212, 65, 64, 224, 208, 181, 33, 20, 146, 41, 44, 44, 144, 
140, 138, 30, 39, 21, 131, 25, 22, 132, 40, 147, 141, 30, 150, 
25, 15, 135, 21, 52, 155, 146, 22, 36, 158, 160, 141, 36, 44, 
43, 50, 37, 132, 133, 44, 134, 40, 147, 149, 111, 17, 47, 132, 
11, 25, 136, 134, 45, 44, 155, 25, 50, 106, 41, 145, 139, 38, 
22, 163, 154, 152, 53, 23, 152, 41, 39, 130, 23, 143, 143, 138, 
152, 158, 46, 163, 153, 45, 27, 44, 38, 17, 133, 153, 22, 47, 
141, 145, 146, 129, 172, 23, 114, 33, 153, 22, 94, 13, 21, 85, 
91, 77, 65, 14, 93, 89, 91, 21, 13, 94, 10, 31, 83, 82, 19, 18, 
9, 11, 12, 33, 29, 90, 83, 91, 21, 12, 11, 9, 91, 88, 14, 72, 
13, 23, 19, 12, 88, 13, 10, 20, 84, 92, 84, 90, 27, 11, 92, 28, 
92, 72, 43, 89, 98, 14, 80, 25, 14, 13, 82, 90, 15, 71, 81, 91, 
27, 20, 19, 84, 23, 21, 80, 23, 98, 76, 27, 86, 15, 78, 21, 25, 
27, 17, 98, 81, 100, 28, 22, 62, 88, 23, 86, 90, 7, 80, 91, 12, 
74, 62, 23, 11, 69, 12, 51, 68, 10, 59, 21, 63, 61, 57, 82, 20, 
54, 57, 70, 64, 76, 15, 67, 22, 70, 69, 13, 19, 65, 13, 22, 20, 
65, 69, 10, 9, 17, 63, 63, 21, 58, 17, 51, 65, 7, 14, 27, 25, 
75, 19, 3, 4, 48, 13, 12, 48, 15, 63, 7, 65, 18, 69, 54, 45, 
67, 68, 56, 18, 15, 67, 45, 7, 26, 12, 7, 28, 79, 14, 57, 6, 
10, 19, 12, 8, 64, 57, 74, 72, 13, 64, 66, 57, 67, 63, 7, 66, 
57, 12, 55, 14, 276, 253, 254, 26, 75, 259, 245, 83, 263, 46, 
259, 271, 264, 82, 69, 252, 267, 276, 87, 295, 252, 38, 50, 29, 
59, 294, 64, 289, 60, 41, 38, 69, 32, 259, 246, 251, 272, 244, 
261, 75, 273, 67, 243, 236, 263, 249, 261, 261, 222, 53, 36, 
84, 271, 40, 241, 269, 83, 56, 251, 31, 77, 253, 290, 60, 33, 
40, 66, 37, 278, 269, 70, 35, 264, 259, 67, 92, 260, 69, 79, 
88, 245, 260, 291, 88, 32, 82, 72, 260, 263, 279, 296, 53, 243, 
30, 268, 76, 72, 70, 264, 250, 91, 92, 86, 7, 80, 94, 15, 85, 
19, 105, 37, 77, 81, 17, 24, 7, 112, 25, 81, 102, 90, 91, 16, 
15, 9, 23, 20, 13, 83, 24, 12, 7, 26, 33, 91, 99, 33, 85, 13, 
18, 7, 96, 104, 29, 110, 14, 24, 90, 92, 35, 84, 21, 116, 97, 
102, 82, 94, 16, 29, 41, 89, 97, 80, 88, 12, 25, 24, 84, 78, 
35, 12, 30, 8, 12, 81, 61, 83, 20, 15, 90, 31, 13, 89, 101, 88, 
15, 104, 15, 11, 27, 100, 21, 35, 16, 92, 109, 80, 80, 89, 26, 
155, 28, 16, 155, 23, 35, 37, 167, 20, 146, 168, 24, 40, 159, 
20, 38, 25, 137, 138, 54, 39, 167, 136, 148, 156, 138, 145, 169, 
168, 40, 51, 139, 147, 156, 172, 47, 39, 163, 30, 152, 195, 149, 
170, 160, 155, 24, 9, 22, 40, 156, 139, 22, 155, 39, 151, 53, 
154, 154, 42, 147, 23, 137, 141, 153, 149, 133, 128, 53, 45, 
45, 35, 142, 141, 13, 38, 148, 41, 165, 163, 45, 23, 39, 28, 
144, 25, 20, 160, 147, 162, 49, 156, 165, 170, 44, 23, 167, 37, 
159, 63, 23, 37, 44, 56, 8, 16, 6, 56, 9, 19, 44, 35, 13, 45, 
7, 11, 42, 6, 42, 41, 45, 12, 61, 5, 7, 20, 16, 37, 11, 10, 43, 
49, 11, 57, 15, 14, 8, 14, 7, 18, 14, 41, 46, 14, 5, 41, 14, 
58, 40, 14, 45, 5, 46, 52, 3, 46, 4, 53, 45, 41, 12, 50, 7, 12, 
34, 49, 6, 6, 14, 3, 12, 9, 56, 55, 10, 51, 16, 53, 15, 9, 11, 
51, 10, 43, 47, 45, 54, 47, 45, 43, 8, 10, 52, 53, 53, 45, 15, 
19, 6, 46, 51, 126, 107, 148, 117, 107, 25, 17, 113, 119, 34, 
119, 107, 123, 24, 35, 103, 117, 120, 10, 40, 32, 132, 109, 43, 
42, 131, 116, 131, 29, 26, 38, 14, 101, 119, 37, 121, 121, 114, 
25, 108, 118, 45, 116, 30, 12, 38, 37, 30, 13, 17, 119, 27, 114, 
106, 111, 113, 37, 124, 132, 19, 38, 41, 16, 12, 25, 20, 13, 
120, 42, 25, 30, 106, 37, 108, 11, 34, 25, 112, 128, 99, 140, 
16, 144, 114, 37, 115, 128, 28, 132, 19, 37, 108, 12, 49, 118, 
39, 112, 116, 128, 118, 77, 33, 85, 85, 15, 100, 35, 109, 37, 
97, 16, 112, 90, 103, 22, 30, 90, 11, 97, 93, 95, 26, 26, 27, 
93, 8, 21, 101, 80, 12, 27, 11, 82, 10, 36, 74, 94, 99, 26, 92, 
22, 29, 10, 16, 90, 74, 91, 13, 97, 111, 91, 28, 82, 90, 16, 
12, 11, 84, 78, 6, 83, 98, 10, 26, 20, 92, 105, 33, 94, 98, 23, 
89, 105, 81, 94, 19, 21, 82, 10, 26, 91, 8, 32, 15, 94, 25, 6, 
13, 87, 93, 26, 27, 79, 94, 29, 27, 15, 35, 9, 98, 30, 10, 140, 
21, 38, 99, 16, 92, 18, 116, 17, 130, 39, 38, 14, 16, 122, 116, 
29, 47, 42, 147, 142, 13, 118, 39, 21, 119, 130, 107, 31, 27, 
36, 116, 143, 11, 17, 116, 42, 23, 126, 122, 139, 147, 110, 142, 
16, 124, 19, 114, 105, 36, 132, 16, 131, 113, 35, 41, 36, 43, 
34, 136, 134, 135, 38, 40, 16, 15, 142, 126, 123, 17, 124, 23, 
41, 115, 142, 114, 137, 134, 119, 126, 17, 132, 150, 19, 128, 
126, 128, 37, 136, 122, 25, 14, 20, 114, 19, 111, 123, 22, 76, 
22, 79, 7, 74, 26, 13, 28, 76, 76, 99, 76, 9, 21, 70, 69, 82, 
80, 61, 99, 81, 86, 11, 14, 59, 78, 69, 12, 77, 74, 78, 63, 68, 
25, 76, 9, 17, 13, 63, 24, 72, 68, 66, 17, 23, 95, 71, 13, 15, 
77, 89, 83, 86, 13, 20, 75, 20, 97, 72, 9, 67, 70, 13, 10, 88, 
72, 13, 71, 78, 60, 23, 82, 79, 25, 27, 56, 12, 23, 78, 10, 10, 
72, 81, 19, 65, 33, 73, 11, 11, 20, 69, 11, 85, 8, 63, 80, 12, 
8, 27, 7, 57, 23, 64, 55, 64, 62, 64, 74, 53, 61, 18, 14, 64, 
62, 65, 62, 57, 65, 18, 56, 15, 54, 24, 73, 9, 20, 55, 55, 11, 
16, 20, 12, 60, 16, 87, 58, 54, 11, 9, 57, 4, 52, 71, 11, 15, 
8, 57, 60, 59, 15, 14, 19, 13, 61, 14, 1, 61, 12, 53, 59, 69, 
61, 50, 49, 73, 13, 20, 24, 60, 12, 6, 8, 52, 64, 8, 53, 6, 10, 
16, 14, 49, 62, 15, 74, 12, 8, 66, 66, 75, 8, 65, 68, 9, 59, 
8, 13, 56, 7, 54, 4, 39, 7, 9, 32, 40, 28, 35, 44, 45, 7, 36, 
9, 17, 37, 40, 45, 43, 31, 38, 9, 43, 3, 35, 11, 10, 32, 41, 
6, 38, 9, 37, 36, 40, 10, 1, 43, 36, 5, 38, 5, 11, 29, 41, 34, 
10, 2, 3, 35, 47, 42, 4, 3, 38, 38, 29, 37, 36, 31, 34, 34, 8, 
4, 40, 36, 12, 36, 5, 38, 39, 41, 42, 44, 13, 10, 27, 8, 29, 
42, 31, 3, 13, 10, 12, 37, 41, 34, 52, 42, 4, 42, 27, 6, 9, 3, 
24, 41, 31, 36, 41, 43, 248, 35, 34, 98, 224, 274, 263, 255, 
38, 67, 36, 40, 70, 245, 284, 260, 238, 37, 260, 75, 32, 35, 
32, 67, 46, 80, 66, 227, 36, 259, 242, 28, 67, 257, 227, 36, 
271, 285, 252, 54, 260, 37, 235, 275, 62, 60, 37, 266, 263, 263, 
52, 80, 73, 235, 74, 233, 41, 34, 262, 72, 233, 79, 245, 63, 
69, 251, 276, 223, 31, 265, 32, 276, 256, 47, 242, 34, 243, 70, 
71, 77, 257, 280, 65, 28, 239, 55, 248, 38, 211, 37, 260, 233, 
264, 29, 256, 72, 222, 75, 242, 78, 18, 51, 56, 48, 9, 20, 53, 
68, 67, 6, 61, 77, 5, 54, 15, 49, 14, 6, 6, 45, 59, 11, 55, 64, 
65, 14, 17, 44, 12, 47, 59, 63, 19, 4, 62, 9, 8, 53, 5, 15, 51, 
18, 15, 47, 9, 50, 18, 6, 14, 63, 56, 58, 52, 43, 54, 53, 16, 
15, 59, 26, 12, 47, 70, 16, 11, 10, 53, 23, 9, 55, 22, 73, 8, 
13, 13, 64, 9, 63, 18, 8, 17, 59, 18, 62, 53, 61, 58, 5, 16, 
7, 8, 6, 57, 49, 57, 52, 18, 7, 57, 55, 29, 175, 43, 171, 165, 
161, 178, 25, 50, 170, 33, 30, 184, 179, 194, 185, 45, 39, 165, 
23, 18, 46, 169, 154, 172, 27, 27, 23, 182, 36, 28, 61, 23, 158, 
170, 26, 58, 170, 169, 162, 42, 183, 164, 44, 38, 199, 150, 22, 
53, 39, 44, 165, 177, 24, 48, 184, 155, 181, 167, 167, 49, 173, 
152, 167, 25, 53, 173, 14, 25, 16, 178, 180, 53, 55, 166, 26, 
48, 176, 24, 149, 57, 171, 48, 185, 28, 173, 48, 160, 159, 51, 
159, 174, 53, 35, 199, 153, 156, 181, 51, 186, 266, 289, 271, 
43, 48, 80, 296, 282, 79, 277, 48, 310, 264, 76, 39, 42, 35, 
69, 83, 250, 42, 231, 258, 75, 269, 274, 85, 93, 290, 285, 85, 
281, 257, 73, 32, 36, 50, 84, 39, 73, 271, 42, 75, 78, 295, 42, 
74, 264, 265, 226, 79, 85, 80, 242, 239, 290, 34, 293, 70, 87, 
48, 289, 294, 74, 275, 254, 24, 35, 275, 289, 81, 250, 43, 284, 
39, 272, 236, 89, 265, 302, 40, 277, 75, 289, 83, 291, 43, 77, 
250, 268, 269, 279, 71, 78, 66, 284, 43, 73, 43, 277, 97, 60, 
124, 406, 115, 66, 58, 60, 416, 433, 426, 375, 432, 424, 404, 
368, 411, 385, 405, 66, 135, 419, 117, 106, 128, 113, 118, 388, 
373, 456, 417, 413, 408, 415, 109, 399, 63, 62, 425, 65, 114, 
41, 106, 119, 410, 404, 411, 434, 383, 56, 52, 123, 93, 386, 
136, 419, 121, 379, 414, 404, 368, 55, 135, 428, 379, 400, 393, 
100, 399, 51, 71, 403, 427, 372, 434, 397, 431, 59, 421, 60, 
104, 361, 123, 439, 112, 408, 103, 118, 379, 54, 376, 47, 118, 
393, 419, 373, 396, 422, 118, 377, 17, 14, 8, 24, 12, 5, 52, 
64, 6, 68, 8, 20, 70, 14, 14, 63, 16, 2, 14, 16, 14, 14, 23, 
7, 59, 56, 12, 57, 72, 55, 7, 74, 7, 73, 3, 58, 75, 7, 7, 10, 
13, 62, 60, 19, 20, 62, 58, 65, 57, 19, 21, 59, 21, 60, 63, 7, 
10, 8, 65, 63, 9, 12, 53, 16, 5, 7, 55, 15, 54, 9, 12, 67, 15, 
9, 56, 71, 64, 55, 55, 7, 67, 12, 55, 8, 74, 21, 47, 10, 14, 
22, 12, 10, 12, 74, 8, 66, 64, 11, 6, 76, 0, 4, 3, 7, 5, 7, 1, 
1, 3, 13, 2, 10, 10, 12, 2, 14, 13, 10, 12, 9, 2, 7, 11, 5, 0, 
8, 5, 11, 8, 14, 1, 12, 0, 9, 14, 9, 11, 3, 4, 14, 14, 9, 13, 
8, 15, 0, 4, 9, 11, 18, 3, 5, 0, 4, 2, 9, 12, 5, 4, 1, 11, 2, 
16, 1, 10, 2, 7, 4, 0, 2, 8, 11, 14, 3, 14, 3, 7, 6, 8, 1, 15, 
4, 2, 7, 3, 19, 16, 12, 2, 2, 7, 13, 3, 10, 1, 0, 1, 2, 15, 5, 
11, 11, 2, 11, 3, 7, 4, 10, 3, 7, 9, 11, 11, 3, 11, 8, 1, 8, 
9, 2, 10, 8, 2, 6, 11, 1, 2, 3, 6, 11, 1, 3, 9, 8, 1, 10, 9, 
1, 19, 8, 6, 2, 8, 5, 1, 6, 14, 11, 5, 11, 10, 13, 1, 3, 0, 9, 
1, 11, 8, 1, 10, 2, 0, 0, 1, 1, 5, 8, 9, 8, 7, 5, 5, 2, 13, 2, 
2, 3, 11, 2, 17, 2, 4, 2, 12, 0, 15, 2, 0, 3, 1, 9, 8, 0, 3, 
3, 5, 8, 6, 11, 17, 3, 8, 7, 4, 3, 7, 15, 13, 12, 4, 17, 9, 17, 
2, 15, 2, 5, 1, 17, 10, 8, 5, 9, 2, 2, 1, 2, 6, 2, 0, 15, 13, 
16, 6, 14, 8, 8, 14, 4, 3, 5, 9, 7, 5, 3, 7, 9, 11, 6, 17, 18, 
2, 4, 13, 4, 18, 1, 0, 2, 14, 3, 3, 14, 18, 8, 6, 3, 15, 16, 
0, 3, 22, 2, 13, 9, 14, 8, 16, 13, 3, 6, 14, 15, 8, 20, 11, 2, 
7, 2, 10, 13, 13, 5, 3, 2, 21, 8, 1, 10, 10, 19, 4, 21, 5, 22, 
11, 13, 21, 24, 23, 6, 7, 23, 25, 3, 30, 7, 2, 6, 25, 4, 19, 
21, 3, 24, 2, 5, 27, 27, 4, 26, 22, 2, 6, 6, 17, 30, 8, 24, 5, 
14, 4, 8, 28, 6, 31, 10, 2, 19, 20, 24, 26, 24, 7, 26, 25, 3, 
6, 28, 24, 20, 29, 34, 27, 10, 3, 26, 6, 21, 33, 4, 6, 21, 6, 
3, 7, 29, 24, 4, 8, 19, 24, 24, 17, 16, 23, 8, 9, 20, 6, 6, 6, 
1, 31, 3, 6, 30, 24, 3, 1, 9, 8, 4, 11, 6, 7, 11, 7, 15, 2, 3, 
8, 2, 11, 4, 6, 7, 3, 9, 8, 0, 0, 3, 3, 6, 7, 2, 1, 6, 3, 0, 
6, 4, 5, 6, 1, 14, 1, 1, 2, 3, 0, 8, 1, 4, 0, 8, 1, 5, 2, 2, 
0, 2, 6, 3, 4, 1, 2, 2, 9, 9, 4, 2, 0, 2, 4, 2, 0, 3, 8, 1, 9, 
8, 10, 1, 0, 4, 4, 4, 8, 3, 4, 9, 4, 9, 7, 2, 3, 1, 2, 15, 9, 
0, 1, 4, 6, 8, 3, 6, 43, 18, 129, 132, 41, 156, 17, 27, 127, 
139, 145, 150, 124, 15, 131, 138, 143, 15, 42, 10, 137, 43, 34, 
37, 38, 139, 129, 40, 140, 141, 19, 34, 35, 38, 155, 121, 18, 
40, 17, 147, 154, 20, 38, 37, 17, 150, 16, 46, 133, 20, 31, 47, 
36, 41, 46, 47, 19, 128, 135, 40, 15, 24, 17, 140, 43, 143, 133, 
14, 23, 34, 46, 18, 127, 141, 137, 126, 141, 133, 151, 120, 151, 
143, 134, 34, 35, 27, 120, 35, 153, 125, 38, 42, 12, 20, 138, 
123, 38, 22, 132, 40, 14, 4, 3, 10, 0, 2, 2, 0, 12, 16, 11, 1, 
9, 12, 12, 3, 14, 15, 7, 3, 2, 14, 10, 9, 1, 10, 15, 2, 18, 9, 
7, 11, 2, 13, 10, 17, 2, 2, 2, 20, 1, 21, 4, 3, 11, 10, 4, 5, 
17, 6, 3, 5, 1, 2, 1, 1, 1, 1, 2, 1, 12, 2, 2, 5, 1, 10, 10, 
13, 8, 10, 7, 11, 4, 7, 3, 10, 11, 1, 13, 1, 2, 5, 6, 10, 2, 
1, 2, 4, 12, 6, 6, 11, 2, 12, 6, 15, 10, 16, 10, 6, 6, 3, 13, 
1, 2, 20, 5, 3, 11, 16, 15, 5, 1, 16, 17, 4, 1, 18, 2, 11, 12, 
1, 12, 9, 2, 2, 0, 2, 10, 8, 3, 9, 10, 1, 3, 2, 2, 7, 6, 13, 
1, 18, 3, 6, 1, 9, 19, 12, 6, 15, 12, 7, 15, 16, 9, 20, 12, 2, 
2, 2, 11, 3, 10, 0, 4, 3, 1, 2, 6, 15, 2, 11, 2, 10, 5, 12, 15, 
19, 4, 12, 4, 17, 5, 11, 3, 3, 3, 4, 16, 13, 3, 5, 11, 1, 3, 
12, 11, 3, 13, 11, 26, 84, 25, 87, 69, 68, 65, 7, 27, 25, 17, 
70, 32, 64, 73, 78, 73, 82, 28, 10, 75, 81, 80, 13, 9, 89, 22, 
80, 79, 15, 67, 15, 20, 61, 65, 11, 77, 16, 19, 62, 26, 20, 81, 
22, 25, 63, 72, 61, 18, 86, 67, 15, 88, 14, 65, 18, 78, 23, 20, 
70, 21, 63, 20, 75, 23, 76, 18, 19, 22, 24, 71, 24, 10, 71, 68, 
77, 8, 75, 65, 26, 11, 22, 64, 60, 23, 81, 19, 19, 9, 8, 87, 
67, 18, 15, 8, 72, 85, 23, 75, 57, 27, 21, 6, 26, 5, 5, 10, 2, 
6, 7, 38, 2, 13, 25, 5, 31, 34, 34, 31, 26, 24, 27, 23, 27, 7, 
3, 11, 2, 23, 22, 3, 29, 24, 15, 7, 10, 10, 37, 27, 9, 13, 9, 
7, 6, 4, 6, 4, 27, 7, 6, 6, 1, 26, 3, 2, 2, 34, 11, 4, 7, 7, 
23, 26, 33, 8, 5, 25, 7, 6, 2, 29, 28, 10, 31, 29, 29, 30, 2, 
29, 23, 29, 3, 26, 1, 18, 28, 28, 10, 30, 8, 27, 7, 8, 3, 32, 
27, 24, 4, 7, 24, 16, 24, 5, 18, 5, 18, 11, 28, 20, 15, 2, 3, 
18, 5, 17, 21, 23, 3, 7, 3, 2, 21, 15, 19, 4, 11, 19, 6, 19, 
16, 2, 17, 14, 5, 6, 7, 1, 7, 13, 3, 20, 17, 25, 4, 23, 1, 1, 
4, 1, 20, 22, 5, 2, 22, 19, 18, 11, 4, 5, 19, 27, 3, 3, 2, 8, 
22, 3, 18, 18, 20, 3, 13, 8, 15, 0, 22, 16, 19, 1, 2, 6, 18, 
12, 15, 4, 6, 14, 5, 14, 6, 3, 2, 21, 3, 4, 16, 16, 14, 22, 15, 
6, 4, 5, 5, 0, 0, 2, 11, 9, 5, 9, 4, 1, 3, 5, 2, 13, 8, 10, 11, 
2, 6, 3, 3, 1, 11, 10, 3, 10, 1, 1, 1, 4, 1, 8, 8, 2, 4, 2, 8, 
9, 8, 0, 6, 4, 4, 4, 1, 6, 7, 0, 10, 3, 8, 15, 4, 8, 9, 2, 8, 
0, 5, 2, 6, 0, 2, 4, 5, 8, 0, 4, 4, 0, 11, 13, 2, 9, 1, 2, 5, 
4, 0, 1, 3, 2, 6, 11, 9, 0, 7, 3, 1, 5, 2, 10, 0, 3, 0, 4, 0, 
2, 8, 12, 18, 18, 3, 10, 18, 7, 17, 4, 1, 6, 1, 2, 5, 2, 3, 13, 
3, 0, 3, 14, 22, 0, 16, 15, 2, 16, 7, 9, 11, 0, 16, 20, 17, 6, 
17, 19, 3, 3, 17, 5, 1, 1, 4, 22, 21, 11, 13, 13, 12, 3, 3, 2, 
4, 11, 16, 4, 8, 12, 4, 10, 3, 13, 4, 5, 12, 10, 5, 2, 23, 4, 
15, 6, 2, 13, 1, 2, 3, 8, 2, 9, 3, 6, 12, 11, 13, 20, 7, 5, 14, 
12, 24, 3, 24, 2, 15, 10, 4, 45, 11, 43, 54, 50, 50, 6, 16, 5, 
57, 49, 16, 8, 48, 52, 9, 56, 46, 6, 14, 33, 43, 52, 23, 5, 45, 
7, 11, 50, 10, 10, 61, 49, 36, 56, 49, 17, 9, 57, 10, 14, 45, 
52, 52, 8, 41, 14, 49, 22, 57, 8, 57, 15, 12, 56, 61, 16, 57, 
6, 6, 31, 47, 39, 43, 54, 5, 18, 9, 59, 57, 55, 20, 66, 54, 63, 
49, 50, 63, 55, 9, 19, 41, 9, 15, 48, 12, 60, 10, 51, 15, 18, 
15, 49, 59, 13, 8, 5, 7, 17, 45, 8, 6, 8, 0, 3, 4, 6, 1, 11, 
0, 8, 2, 14, 2, 2, 5, 5, 2, 7, 6, 14, 9, 0, 9, 10, 8, 8, 2, 9, 
3, 9, 8, 0, 11, 1, 4, 6, 8, 2, 2, 6, 9, 9, 4, 10, 11, 1, 12, 
13, 6, 2, 9, 7, 1, 2, 1, 11, 0, 4, 13, 3, 11, 2, 0, 7, 11, 7, 
8, 19, 2, 9, 2, 4, 13, 1, 10, 2, 3, 12, 8, 8, 0, 3, 2, 0, 8, 
2, 0, 1, 0, 0, 1, 1, 1, 2, 4, 9, 2, 0, 4, 33, 28, 93, 24, 17, 
51, 93, 18, 117, 26, 84, 33, 30, 107, 113, 102, 22, 106, 28, 
15, 20, 24, 26, 106, 28, 90, 26, 19, 32, 20, 43, 125, 100, 109, 
98, 112, 105, 99, 120, 103, 24, 109, 29, 117, 30, 101, 20, 113, 
84, 35, 29, 111, 28, 33, 93, 115, 94, 31, 107, 33, 23, 34, 126, 
13, 26, 125, 32, 111, 46, 111, 109, 21, 37, 111, 35, 102, 100, 
94, 109, 32, 94, 16, 101, 24, 98, 102, 41, 111, 11, 15, 110, 
13, 113, 119, 109, 17, 15, 106, 117, 16, 17, 79, 23, 72, 23, 
26, 92, 27, 25, 39, 12, 62, 91, 100, 86, 79, 79, 81, 85, 28, 
15, 84, 29, 17, 75, 101, 10, 29, 30, 83, 31, 27, 83, 20, 18, 
85, 79, 76, 85, 16, 82, 93, 86, 22, 96, 27, 84, 7, 86, 77, 95, 
30, 28, 25, 100, 14, 86, 23, 83, 31, 88, 25, 86, 26, 103, 23, 
86, 83, 83, 64, 100, 7, 24, 77, 91, 26, 82, 19, 87, 83, 104, 
86, 74, 94, 89, 81, 34, 92, 10, 31, 81, 18, 11, 78, 88, 18, 9, 
81, 12, 84, 26, 34, 19, 95, 112, 108, 87, 98, 16, 103, 7, 112, 
102, 28, 22, 36, 100, 14, 28, 102, 94, 91, 99, 12, 6, 26, 21, 
120, 101, 16, 101, 8, 15, 31, 98, 28, 37, 97, 32, 92, 30, 87, 
12, 28, 13, 18, 111, 103, 26, 26, 5, 31, 19, 37, 13, 16, 100, 
104, 115, 35, 17, 79, 27, 98, 94, 86, 111, 106, 97, 94, 118, 
105, 115, 7, 23, 14, 107, 27, 97, 95, 33, 22, 13, 32, 13, 111, 
87, 99, 27, 21, 11, 86, 29, 101, 112, 100, 118, 7, 25, 98), .Dim = c(100L, 
86L))
