# Supplementary material for: A Bayesian unified framework for risk estimation and cluster identification in small area health data analysis
Source: PLoS One. 2020 May 7;15(5):e0231935. doi: 10.1371/journal.pone.0231935 (PMC7205265; doi:10.1371/journal.pone.0231935)
Supplement: S1 File — (ZIP) [file pone.0231935.s003.zip › Data_R code/Scripts_Plos_One/Scripts_Plos_One/yScen2.txt]

structure(c(29, 1, 0, 8, 16, 6, 9, 35, 3, 8, 8, 25, 5, 4, 22, 
6, 10, 28, 36, 3, 12, 17, 29, 15, 9, 5, 5, 5, 3, 5, 18, 12, 7, 
27, 34, 6, 2, 7, 24, 7, 12, 17, 25, 8, 5, 8, 31, 1, 0, 5, 15, 
17, 27, 8, 14, 18, 34, 6, 8, 0, 18, 28, 0, 14, 5, 12, 34, 25, 
1, 5, 8, 13, 9, 9, 32, 10, 6, 25, 34, 32, 12, 5, 18, 9, 1, 1, 
20, 7, 8, 7, 1, 19, 2, 3, 5, 13, 18, 25, 24, 4, 1, 25, 9, 11, 
10, 26, 16, 40, 3, 42, 22, 9, 1, 27, 28, 12, 12, 16, 34, 23, 
17, 46, 11, 3, 42, 16, 18, 5, 4, 11, 8, 20, 15, 3, 5, 44, 12, 
9, 20, 25, 5, 16, 45, 5, 8, 6, 13, 27, 14, 2, 4, 21, 11, 7, 24, 
35, 11, 13, 38, 11, 7, 2, 3, 8, 10, 32, 14, 38, 34, 21, 45, 10, 
31, 1, 33, 2, 31, 27, 19, 27, 16, 2, 9, 8, 11, 15, 25, 16, 19, 
6, 40, 9, 4, 8, 13, 3, 10, 46, 8, 8, 4, 52, 82, 7, 19, 37, 6, 
65, 30, 39, 35, 12, 4, 41, 12, 25, 15, 19, 60, 25, 72, 66, 11, 
14, 11, 13, 19, 43, 21, 30, 12, 28, 22, 7, 15, 21, 66, 71, 46, 
19, 3, 58, 15, 9, 38, 17, 14, 18, 22, 22, 45, 19, 50, 64, 52, 
3, 8, 5, 15, 11, 5, 13, 5, 5, 16, 76, 17, 45, 30, 4, 64, 20, 
18, 9, 6, 13, 10, 37, 30, 77, 9, 11, 34, 1, 5, 5, 16, 4, 76, 
24, 11, 46, 14, 70, 4, 53, 34, 43, 13, 20, 32, 2, 2, 16, 2, 23, 
2, 6, 4, 4, 1, 11, 39, 19, 14, 8, 17, 6, 42, 6, 49, 10, 14, 6, 
8, 24, 13, 16, 51, 29, 23, 4, 1, 54, 21, 1, 5, 3, 15, 3, 2, 42, 
11, 16, 6, 14, 3, 17, 16, 43, 6, 23, 8, 13, 3, 19, 4, 34, 4, 
2, 11, 42, 14, 1, 1, 19, 16, 6, 55, 15, 21, 15, 19, 2, 7, 6, 
26, 31, 63, 43, 20, 18, 37, 21, 21, 15, 15, 8, 2, 11, 60, 22, 
7, 41, 33, 25, 16, 15, 20, 10, 32, 30, 0, 34, 42, 24, 10, 13, 
3, 3, 35, 13, 15, 1, 8, 15, 30, 3, 14, 32, 10, 1, 4, 1, 32, 27, 
46, 36, 15, 8, 34, 8, 3, 12, 27, 24, 3, 3, 9, 2, 7, 6, 5, 3, 
5, 9, 9, 8, 18, 27, 24, 7, 9, 14, 17, 14, 7, 32, 0, 7, 14, 34, 
15, 15, 7, 1, 5, 1, 27, 7, 17, 6, 15, 16, 12, 30, 19, 3, 14, 
3, 37, 10, 51, 2, 13, 26, 8, 30, 21, 36, 6, 11, 9, 12, 28, 6, 
21, 9, 4, 3, 5, 14, 6, 38, 25, 38, 36, 16, 16, 5, 13, 11, 28, 
3, 2, 16, 6, 10, 8, 15, 3, 41, 10, 1, 47, 40, 8, 4, 6, 8, 5, 
14, 13, 10, 7, 9, 17, 8, 2, 46, 13, 40, 16, 8, 16, 13, 9, 55, 
56, 29, 43, 5, 13, 16, 27, 12, 12, 13, 13, 12, 7, 20, 63, 67, 
1, 46, 55, 11, 43, 49, 1, 36, 18, 42, 34, 20, 9, 6, 57, 49, 3, 
54, 10, 4, 30, 4, 14, 2, 7, 2, 4, 34, 57, 31, 57, 5, 3, 14, 5, 
59, 89, 120, 72, 12, 268, 106, 115, 15, 41, 176, 255, 88, 15, 
104, 13, 262, 58, 183, 64, 182, 260, 116, 44, 66, 175, 210, 21, 
63, 109, 59, 196, 30, 31, 39, 247, 14, 254, 70, 76, 13, 52, 249, 
15, 179, 36, 11, 69, 35, 36, 87, 37, 220, 15, 56, 259, 60, 62, 
47, 72, 147, 59, 16, 166, 54, 261, 37, 76, 37, 184, 52, 241, 
110, 73, 11, 63, 13, 269, 108, 200, 107, 42, 110, 36, 183, 37, 
54, 167, 232, 103, 132, 97, 194, 252, 121, 194, 183, 34, 12, 
61, 71, 21, 89, 16, 14, 69, 58, 57, 70, 67, 77, 13, 43, 54, 33, 
84, 43, 9, 22, 3, 4, 47, 18, 26, 78, 32, 8, 85, 18, 23, 27, 13, 
10, 19, 4, 21, 24, 27, 27, 6, 70, 51, 10, 6, 28, 24, 21, 63, 
32, 11, 10, 58, 12, 78, 31, 16, 3, 91, 2, 75, 5, 53, 3, 4, 15, 
7, 6, 3, 35, 26, 33, 20, 18, 13, 5, 28, 6, 4, 14, 3, 24, 22, 
36, 9, 50, 22, 16, 2, 17, 63, 48, 15, 36, 15, 44, 25, 18, 24, 
17, 20, 7, 123, 7, 76, 52, 37, 100, 89, 18, 7, 123, 10, 23, 123, 
34, 44, 26, 17, 28, 38, 38, 28, 61, 40, 138, 129, 36, 18, 30, 
37, 58, 20, 105, 16, 21, 5, 119, 129, 105, 11, 25, 40, 28, 99, 
22, 49, 28, 96, 136, 124, 98, 115, 45, 32, 7, 6, 55, 78, 92, 
115, 87, 28, 43, 26, 102, 113, 15, 39, 115, 18, 64, 9, 20, 17, 
38, 6, 19, 86, 87, 71, 35, 60, 20, 26, 18, 109, 121, 38, 19, 
134, 26, 18, 85, 3, 22, 104, 79, 5, 90, 5, 24, 8, 23, 44, 51, 
3, 69, 63, 10, 66, 8, 76, 9, 13, 48, 24, 19, 67, 46, 23, 4, 13, 
25, 5, 54, 81, 59, 80, 7, 4, 16, 47, 53, 69, 2, 4, 12, 5, 35, 
34, 3, 26, 14, 52, 16, 2, 46, 7, 14, 3, 30, 43, 46, 13, 1, 12, 
18, 8, 21, 56, 12, 44, 14, 15, 5, 22, 38, 31, 40, 26, 64, 18, 
51, 43, 12, 7, 5, 11, 9, 55, 28, 20, 33, 28, 19, 27, 16, 27, 
7, 11, 81, 34, 27, 15, 73, 53, 82, 20, 11, 35, 51, 14, 6, 21, 
2, 49, 5, 35, 51, 59, 3, 1, 22, 12, 2, 10, 10, 3, 7, 19, 36, 
3, 21, 55, 10, 36, 2, 20, 27, 2, 45, 3, 9, 52, 10, 49, 54, 32, 
7, 27, 18, 24, 8, 20, 6, 4, 14, 24, 36, 11, 11, 9, 11, 6, 6, 
42, 16, 39, 48, 8, 11, 20, 26, 14, 23, 30, 34, 19, 4, 38, 31, 
48, 6, 13, 3, 2, 11, 18, 15, 29, 10, 36, 12, 18, 11, 3, 44, 9, 
7, 7, 3, 7, 1, 32, 24, 6, 40, 11, 24, 14, 5, 30, 57, 6, 11, 161, 
133, 14, 33, 11, 136, 122, 72, 134, 65, 103, 160, 158, 144, 21, 
44, 23, 32, 16, 13, 42, 46, 107, 113, 26, 18, 7, 153, 112, 164, 
18, 35, 29, 11, 101, 10, 58, 153, 18, 57, 63, 21, 162, 46, 9, 
70, 13, 33, 62, 48, 41, 28, 4, 155, 59, 129, 4, 112, 73, 152, 
101, 7, 47, 24, 165, 46, 25, 32, 25, 39, 66, 16, 151, 50, 46, 
67, 38, 160, 11, 44, 40, 113, 92, 120, 33, 24, 148, 23, 19, 35, 
49, 66, 35, 124, 14, 38, 153, 30, 33, 53, 16, 65, 90, 164, 173, 
97, 111, 181, 31, 62, 33, 70, 230, 237, 41, 14, 101, 43, 62, 
15, 33, 17, 38, 49, 84, 148, 52, 232, 182, 58, 17, 172, 80, 24, 
227, 30, 109, 9, 167, 147, 41, 12, 10, 14, 55, 78, 226, 183, 
13, 85, 45, 162, 126, 38, 106, 21, 67, 10, 50, 102, 234, 43, 
54, 56, 29, 68, 51, 35, 157, 58, 33, 53, 85, 65, 101, 62, 75, 
147, 40, 15, 111, 212, 42, 16, 17, 20, 177, 103, 49, 105, 66, 
230, 69, 57, 194, 18, 32, 125, 14, 30, 27, 143, 26, 7, 24, 108, 
25, 81, 130, 19, 24, 25, 37, 32, 40, 40, 31, 18, 22, 8, 138, 
45, 27, 34, 138, 42, 144, 136, 19, 92, 8, 25, 111, 115, 36, 20, 
40, 33, 11, 16, 84, 39, 26, 29, 41, 51, 96, 30, 108, 49, 49, 
95, 66, 4, 4, 49, 12, 42, 39, 126, 52, 6, 37, 44, 44, 26, 33, 
27, 7, 31, 5, 94, 48, 61, 41, 23, 28, 134, 80, 49, 119, 9, 14, 
6, 123, 78, 30, 20, 92, 16, 25, 25, 23, 77, 11, 17, 37, 21, 8, 
47, 44, 38, 2, 37, 3, 17, 6, 4, 53, 0, 8, 10, 5, 8, 9, 0, 50, 
22, 47, 39, 57, 3, 52, 64, 48, 44, 12, 5, 62, 2, 63, 5, 16, 6, 
4, 20, 29, 42, 11, 4, 9, 35, 31, 27, 19, 15, 2, 6, 43, 16, 61, 
13, 49, 2, 9, 19, 5, 14, 6, 9, 9, 12, 17, 2, 9, 57, 34, 23, 10, 
19, 10, 34, 21, 18, 2, 20, 25, 9, 6, 10, 15, 11, 65, 18, 1, 12, 
22, 30, 5, 17, 50, 4, 10, 23, 25, 14, 41, 23, 37, 13, 2, 19, 
1, 30, 2, 24, 44, 10, 5, 43, 49, 19, 33, 3, 2, 14, 17, 15, 8, 
62, 36, 41, 10, 14, 20, 43, 23, 13, 20, 14, 11, 10, 45, 54, 18, 
18, 6, 49, 19, 57, 52, 10, 40, 10, 29, 1, 9, 23, 4, 33, 43, 58, 
16, 30, 34, 12, 15, 34, 40, 17, 56, 18, 6, 6, 4, 6, 17, 11, 6, 
58, 5, 8, 38, 17, 24, 23, 66, 9, 37, 5, 11, 6, 6, 10, 30, 3, 
47, 1, 20, 9, 43, 14, 4, 45, 9, 56, 28, 7, 61, 75, 120, 48, 20, 
13, 149, 10, 3, 23, 54, 15, 24, 93, 27, 33, 8, 11, 7, 153, 156, 
103, 27, 167, 103, 35, 31, 159, 5, 41, 162, 137, 14, 115, 4, 
166, 13, 14, 7, 32, 37, 14, 158, 50, 177, 6, 61, 31, 22, 10, 
97, 136, 23, 43, 28, 9, 170, 21, 35, 32, 149, 74, 71, 41, 28, 
77, 8, 37, 37, 26, 4, 128, 56, 7, 43, 114, 7, 99, 5, 9, 4, 40, 
110, 156, 171, 70, 151, 7, 11, 41, 118, 165, 157, 129, 20, 15, 
34, 77, 30, 37, 33, 29, 27, 45, 115, 12, 9, 26, 15, 34, 104, 
22, 61, 21, 10, 112, 11, 111, 32, 65, 4, 88, 56, 37, 18, 12, 
31, 8, 101, 5, 8, 23, 116, 39, 3, 110, 41, 103, 69, 32, 24, 53, 
39, 29, 80, 21, 24, 126, 23, 55, 50, 12, 118, 109, 43, 10, 94, 
57, 46, 12, 81, 31, 19, 115, 13, 46, 29, 28, 30, 40, 70, 58, 
6, 45, 5, 40, 27, 50, 21, 56, 80, 51, 7, 110, 122, 32, 41, 31, 
96, 68, 5, 29, 40, 27, 70, 45, 29, 82, 34, 48, 18, 104, 23, 37, 
6, 35, 41, 56, 32, 36, 18, 112, 47, 5, 33, 35, 26, 38, 17, 6, 
5, 126, 49, 25, 83, 17, 112, 105, 6, 6, 49, 44, 27, 75, 26, 4, 
9, 14, 103, 45, 8, 54, 25, 83, 12, 35, 23, 99, 12, 88, 84, 21, 
15, 58, 87, 51, 30, 9, 36, 32, 24, 8, 120, 16, 108, 43, 34, 28, 
78, 82, 51, 89, 99, 48, 106, 40, 48, 110, 6, 38, 33, 12, 34, 
63, 37, 22, 36, 30, 99, 104, 54, 95, 1, 34, 78, 120, 52, 110, 
40, 89, 70, 65, 16, 13, 54, 3, 43, 12, 83, 57, 13, 60, 2, 5, 
3, 13, 15, 25, 7, 87, 12, 25, 5, 47, 74, 43, 5, 23, 12, 73, 71, 
29, 17, 21, 14, 64, 11, 18, 81, 26, 89, 40, 68, 2, 10, 29, 44, 
18, 25, 23, 17, 80, 22, 30, 21, 27, 33, 18, 19, 23, 81, 82, 4, 
42, 63, 2, 12, 7, 8, 13, 37, 5, 58, 55, 9, 65, 4, 78, 20, 5, 
59, 16, 22, 49, 25, 32, 93, 52, 47, 29, 25, 67, 9, 12, 4, 29, 
15, 29, 20, 55, 79, 20, 3, 103, 22, 36, 67, 44, 7, 20, 15, 76, 
57, 36, 3, 20, 95, 60, 28, 18, 21, 22, 100, 20, 10, 73, 11, 47, 
40, 37, 16, 38, 4, 25, 18, 2, 56, 40, 17, 30, 14, 20, 22, 22, 
89, 77, 65, 16, 24, 7, 23, 39, 34, 97, 15, 20, 3, 21, 70, 18, 
26, 23, 83, 88, 72, 45, 36, 16, 61, 62, 32, 72, 90, 13, 74, 0, 
17, 66, 103, 67, 19, 24, 66, 10, 52, 11, 7, 18, 24, 13, 72, 32, 
20, 11, 37, 19, 23, 96, 103, 5, 63, 25, 25, 48, 26, 30, 25, 39, 
24, 101, 25, 81, 24, 17, 9, 5, 8, 39, 27, 40, 83, 54, 16, 14, 
6, 77, 46, 42, 6, 26, 79, 70, 52, 15, 17, 15, 18, 12, 6, 72, 
23, 73, 106, 21, 96, 24, 27, 47, 19, 85, 78, 37, 50, 25, 16, 
43, 90, 26, 32, 5, 7, 19, 17, 7, 18, 90, 8, 76, 99, 119, 4, 109, 
3, 8, 80, 105, 40, 22, 21, 17, 27, 86, 30, 6, 13, 89, 107, 5, 
109, 27, 20, 21, 100, 47, 73, 26, 56, 100, 16, 6, 24, 22, 2, 
3, 12, 33, 12, 59, 20, 30, 12, 73, 10, 5, 63, 30, 72, 12, 27, 
32, 10, 6, 36, 10, 7, 25, 27, 4, 9, 21, 50, 44, 3, 4, 24, 5, 
31, 54, 13, 18, 19, 60, 45, 13, 53, 25, 45, 22, 77, 2, 20, 33, 
53, 59, 12, 45, 20, 16, 46, 53, 27, 24, 7, 9, 37, 91, 12, 46, 
47, 13, 15, 20, 14, 4, 14, 7, 36, 68, 22, 77, 12, 11, 22, 8, 
3, 24, 60, 16, 30, 18, 16, 19, 49, 16, 30, 3, 6, 59, 2, 64, 97, 
55, 70, 11, 9, 5, 28, 103, 142, 51, 9, 10, 35, 33, 51, 30, 43, 
31, 32, 39, 22, 23, 23, 172, 114, 31, 146, 151, 56, 46, 54, 21, 
44, 28, 156, 21, 177, 13, 56, 61, 62, 49, 11, 162, 47, 32, 76, 
68, 14, 116, 163, 116, 55, 30, 165, 146, 34, 79, 155, 82, 68, 
44, 8, 60, 31, 6, 11, 98, 179, 96, 119, 9, 36, 27, 34, 34, 150, 
38, 9, 52, 47, 125, 63, 167, 27, 25, 35, 52, 144, 21, 164, 108, 
107, 95, 14, 105, 5, 126, 21, 19, 61, 28, 7, 34, 19, 15, 16, 
43, 53, 51, 35, 15, 73, 64, 9, 34, 25, 17, 70, 8, 11, 61, 27, 
25, 57, 2, 3, 7, 12, 14, 57, 21, 27, 55, 2, 2, 69, 50, 4, 19, 
14, 21, 56, 37, 21, 16, 69, 2, 19, 47, 20, 7, 5, 7, 14, 83, 21, 
8, 50, 8, 17, 14, 18, 4, 35, 10, 21, 31, 44, 7, 14, 11, 2, 5, 
7, 2, 32, 33, 89, 5, 58, 23, 5, 50, 33, 32, 8, 41, 16, 5, 14, 
42, 12, 12, 31, 8, 14, 11, 1, 8, 8, 2, 4, 20, 2, 24, 6, 38, 1, 
2, 10, 6, 18, 27, 26, 16, 7, 11, 16, 2, 22, 6, 15, 13, 20, 9, 
8, 15, 3, 27, 15, 0, 5, 0, 2, 5, 3, 10, 9, 2, 4, 4, 13, 12, 24, 
0, 17, 13, 4, 11, 6, 1, 30, 31, 36, 6, 15, 9, 10, 8, 4, 16, 26, 
13, 1, 2, 6, 11, 18, 19, 1, 2, 4, 1, 5, 8, 3, 12, 25, 5, 2, 18, 
3, 9, 24, 7, 2, 14, 4, 7, 0, 8, 26, 7, 1, 2, 34, 4, 78, 215, 
11, 264, 77, 56, 15, 274, 186, 88, 73, 76, 74, 209, 206, 20, 
132, 245, 19, 13, 291, 268, 85, 65, 116, 14, 14, 30, 289, 262, 
66, 36, 76, 308, 14, 31, 24, 21, 43, 31, 41, 17, 306, 74, 118, 
68, 75, 14, 282, 137, 257, 55, 206, 64, 76, 98, 210, 248, 35, 
109, 273, 18, 76, 15, 82, 11, 206, 268, 89, 181, 15, 42, 30, 
41, 19, 22, 70, 37, 33, 73, 65, 68, 89, 13, 223, 278, 39, 58, 
18, 269, 61, 99, 9, 54, 269, 34, 205, 105, 281, 40, 55, 10, 6, 
14, 25, 36, 39, 11, 53, 8, 6, 3, 40, 1, 4, 3, 32, 29, 9, 3, 54, 
11, 55, 36, 54, 2, 16, 10, 54, 1, 2, 50, 46, 9, 7, 40, 3, 3, 
14, 2, 5, 10, 17, 41, 27, 16, 11, 54, 53, 30, 50, 10, 17, 44, 
16, 10, 16, 21, 0, 16, 7, 4, 10, 1, 44, 22, 32, 33, 13, 16, 38, 
42, 2, 54, 1, 6, 33, 50, 9, 36, 31, 53, 13, 28, 37, 28, 52, 7, 
1, 41, 3, 17, 12, 37, 10, 2, 21, 2, 22, 19, 20, 25, 16, 13, 10, 
34, 71, 42, 10, 64, 30, 17, 70, 5, 4, 30, 36, 101, 35, 17, 95, 
68, 66, 61, 10, 30, 3, 20, 9, 40, 35, 35, 5, 105, 22, 12, 6, 
29, 28, 39, 15, 105, 19, 33, 6, 4, 28, 14, 4, 23, 29, 7, 22, 
17, 35, 13, 93, 1, 70, 90, 23, 3, 90, 35, 46, 43, 27, 4, 6, 92, 
8, 14, 20, 12, 6, 62, 17, 12, 4, 20, 48, 34, 67, 83, 92, 21, 
21, 23, 29, 93, 32, 27, 4, 25, 49, 26, 13, 41, 22, 13, 8, 7, 
7, 38, 10, 10, 21, 23, 17, 31, 1, 3, 14, 7, 26, 8, 21, 29, 20, 
6, 21, 1, 2, 20, 5, 24, 3, 11, 11, 42, 9, 19, 22, 3, 22, 23, 
6, 20, 6, 19, 14, 10, 13, 25, 7, 6, 9, 5, 6, 3, 5, 34, 9, 19, 
24, 10, 46, 29, 13, 8, 14, 3, 20, 29, 30, 6, 0, 3, 35, 10, 17, 
37, 42, 15, 1, 15, 2, 25, 35, 2, 3, 27, 40, 22, 7, 33, 8, 6, 
35, 32, 11, 14, 4, 29, 12, 2, 44, 12, 10, 14, 23, 3, 39, 47, 
22, 15, 48, 7, 34, 37, 5, 51, 23, 12, 12, 1, 20, 5, 25, 2, 25, 
8, 9, 31, 1, 4, 18, 23, 14, 13, 1, 8, 5, 44, 64, 16, 6, 3, 13, 
23, 37, 72, 46, 52, 6, 10, 23, 1, 20, 9, 3, 17, 1, 4, 42, 47, 
28, 1, 11, 7, 3, 21, 10, 10, 27, 6, 20, 40, 12, 21, 32, 40, 53, 
36, 7, 14, 33, 2, 2, 5, 23, 13, 11, 65, 7, 9, 3, 28, 57, 13, 
59, 17, 5, 5, 39, 11, 26, 11, 47, 12, 71, 191, 195, 52, 58, 29, 
39, 77, 179, 56, 67, 69, 118, 191, 45, 55, 69, 175, 91, 112, 
64, 10, 18, 76, 11, 50, 245, 247, 107, 174, 39, 125, 18, 67, 
53, 131, 67, 37, 48, 97, 36, 45, 12, 51, 33, 282, 187, 68, 69, 
9, 154, 16, 246, 124, 63, 21, 109, 247, 99, 171, 84, 32, 250, 
58, 69, 41, 225, 81, 96, 185, 10, 70, 108, 258, 74, 17, 15, 39, 
39, 49, 35, 21, 120, 10, 95, 73, 63, 110, 89, 55, 113, 64, 166, 
80, 177, 193, 116, 18, 61, 42, 23, 30, 87, 42, 30, 11, 11, 49, 
12, 105, 15, 104, 77, 44, 22, 126, 30, 94, 70, 12, 15, 4, 29, 
17, 41, 66, 15, 34, 6, 97, 99, 31, 99, 10, 11, 3, 95, 63, 36, 
5, 16, 18, 27, 26, 98, 62, 43, 28, 6, 105, 89, 12, 86, 29, 43, 
61, 33, 18, 8, 32, 50, 5, 15, 17, 29, 57, 107, 101, 74, 99, 22, 
6, 28, 96, 19, 10, 21, 26, 67, 70, 34, 28, 0, 30, 70, 28, 22, 
26, 35, 68, 90, 77, 111, 10, 103, 28, 107, 18, 32, 27, 24, 39, 
3, 1, 26, 48, 21, 78, 56, 5, 3, 93, 87, 29, 7, 12, 32, 11, 32, 
35, 88, 47, 12, 54, 45, 21, 50, 33, 39, 43, 14, 26, 47, 77, 37, 
121, 8, 99, 14, 76, 85, 88, 111, 14, 33, 115, 31, 79, 83, 6, 
26, 28, 46, 126, 19, 19, 70, 35, 24, 86, 43, 18, 28, 72, 114, 
52, 20, 7, 4, 29, 23, 31, 15, 24, 10, 69, 80, 16, 5, 46, 113, 
127, 18, 7, 21, 81, 52, 18, 22, 11, 78, 24, 17, 22, 17, 24, 33, 
89, 19, 17, 72, 45, 60, 46, 10, 25, 44, 111, 11, 95, 28, 14, 
88, 43, 39, 64, 61, 96, 18, 70, 91, 19, 59, 46, 87, 70, 41, 33, 
31, 102, 26, 66, 19, 21, 97, 19, 103, 44, 24, 63, 69, 14, 100, 
11, 97, 37, 34, 16, 25, 18, 61, 34, 59, 23, 87, 9, 45, 48, 15, 
6, 3, 18, 4, 8, 21, 67, 61, 75, 10, 46, 25, 66, 1, 25, 72, 91, 
52, 42, 6, 22, 50, 38, 20, 39, 4, 38, 3, 64, 39, 43, 14, 6, 107, 
60, 8, 58, 97, 33, 87, 80, 22, 4, 2, 15, 14, 5, 6, 37, 5, 12, 
39, 4, 4, 16, 1, 33, 34, 12, 23, 40, 31, 36, 26, 11, 15, 1, 6, 
16, 20, 7, 8, 40, 15, 13, 2, 2, 6, 2, 4, 4, 37, 10, 16, 3, 3, 
18, 37, 2, 33, 0, 11, 8, 12, 3, 10, 9, 12, 42, 2, 0, 0, 32, 49, 
4, 6, 25, 15, 16, 8, 9, 10, 4, 3, 33, 12, 46, 8, 10, 8, 9, 11, 
6, 1, 13, 34, 3, 4, 9, 9, 12, 1, 2, 43, 50, 9, 13, 11, 25, 14, 
9, 9, 188, 59, 170, 65, 101, 75, 120, 10, 64, 51, 83, 41, 13, 
47, 31, 29, 159, 145, 106, 28, 76, 39, 161, 53, 11, 42, 12, 14, 
37, 25, 66, 43, 27, 109, 28, 15, 8, 16, 31, 21, 7, 43, 7, 14, 
31, 153, 123, 44, 19, 4, 9, 50, 45, 38, 114, 35, 12, 28, 165, 
133, 27, 49, 6, 42, 27, 143, 105, 23, 35, 8, 31, 150, 24, 4, 
106, 38, 56, 163, 8, 43, 67, 157, 147, 50, 119, 53, 106, 191, 
26, 172, 25, 12, 81, 73, 55, 51, 51, 139, 39, 173, 89, 138, 98, 
54, 142, 12, 9, 5, 87, 74, 153, 178, 47, 5, 78, 31, 23, 85, 79, 
74, 50, 194, 7, 113, 75, 37, 39, 42, 11, 42, 78, 183, 124, 120, 
128, 66, 25, 136, 28, 36, 32, 84, 132, 179, 183, 34, 25, 23, 
41, 72, 80, 139, 46, 24, 78, 38, 27, 65, 154, 75, 56, 51, 79, 
50, 8, 9, 136, 60, 44, 177, 56, 64, 41, 35, 129, 36, 25, 179, 
75, 50, 35, 39, 8, 41, 133, 63, 53, 69, 31, 11, 53, 27, 114, 
18, 47, 129, 96, 77, 28, 5, 39, 3, 10, 44, 52, 7, 18, 17, 71, 
23, 12, 9, 30, 46, 57, 16, 16, 4, 21, 27, 1, 62, 34, 13, 12, 
11, 41, 52, 12, 54, 16, 57, 5, 46, 68, 7, 13, 22, 15, 6, 80, 
49, 68, 11, 5, 3, 20, 3, 20, 68, 34, 18, 61, 6, 22, 27, 15, 17, 
34, 11, 6, 14, 26, 78, 74, 19, 3, 6, 17, 68, 32, 44, 42, 31, 
29, 19, 24, 72, 51, 44, 12, 4, 76, 5, 52, 6, 32, 24, 48, 16, 
10, 12, 15, 27, 51, 5, 45, 55, 60, 11, 23, 37, 122, 105, 11, 
84, 109, 22, 25, 20, 12, 121, 119, 27, 33, 17, 102, 70, 8, 15, 
21, 34, 22, 68, 32, 9, 32, 15, 6, 3, 31, 106, 17, 31, 22, 39, 
107, 29, 4, 76, 27, 73, 79, 42, 106, 110, 69, 100, 75, 26, 52, 
67, 25, 15, 85, 17, 37, 121, 11, 26, 69, 38, 17, 11, 36, 113, 
13, 6, 104, 73, 24, 24, 89, 49, 47, 89, 22, 29, 112, 107, 11, 
40, 52, 23, 24, 99, 62, 82, 30, 37, 21, 35, 107, 127, 89, 3, 
31, 42, 70, 43, 12, 4, 8, 0, 1, 8, 17, 10, 1, 9, 19, 3, 17, 1, 
11, 2, 35, 19, 1, 14, 29, 12, 4, 9, 7, 23, 13, 10, 8, 8, 37, 
5, 27, 2, 29, 11, 27, 47, 16, 39, 37, 0, 8, 15, 2, 0, 46, 14, 
16, 4, 39, 21, 5, 23, 16, 11, 23, 36, 50, 5, 42, 1, 33, 6, 5, 
3, 2, 25, 13, 23, 11, 20, 5, 8, 7, 12, 5, 11, 11, 3, 11, 7, 20, 
40, 37, 12, 2, 11, 21, 40, 12, 12, 2, 45, 6, 36, 0, 39, 1, 99, 
80, 92, 41, 61, 69, 216, 197, 27, 24, 147, 50, 201, 43, 13, 13, 
66, 64, 17, 51, 139, 184, 193, 7, 27, 23, 153, 58, 88, 221, 199, 
77, 28, 159, 44, 55, 11, 16, 215, 19, 149, 65, 8, 167, 23, 202, 
66, 188, 78, 147, 160, 140, 52, 205, 201, 55, 148, 51, 26, 185, 
42, 237, 94, 71, 51, 91, 184, 82, 50, 213, 26, 20, 72, 94, 6, 
155, 29, 142, 31, 71, 202, 8, 141, 16, 147, 142, 8, 196, 153, 
210, 102, 15, 12, 213, 15, 185, 208, 10, 206, 10, 27, 25, 29, 
31, 67, 124, 4, 20, 56, 37, 92, 38, 133, 118, 46, 32, 93, 24, 
11, 113, 25, 32, 19, 2, 112, 136, 141, 34, 128, 55, 101, 87, 
23, 22, 43, 8, 87, 29, 10, 58, 32, 125, 33, 103, 134, 91, 19, 
101, 138, 8, 34, 27, 28, 124, 39, 55, 44, 126, 8, 39, 51, 33, 
25, 30, 51, 52, 29, 116, 44, 106, 83, 117, 10, 30, 28, 8, 142, 
19, 30, 7, 10, 92, 72, 9, 31, 46, 19, 34, 21, 87, 58, 94, 7, 
30, 49, 96, 21, 28, 69, 54, 53, 34, 58, 119, 12, 68, 33, 17, 
42, 68, 189, 68, 164, 35, 48, 59, 111, 55, 174, 12, 55, 112, 
120, 59, 77, 97, 23, 111, 241, 44, 239, 34, 59, 243, 35, 29, 
216, 106, 101, 95, 48, 26, 100, 64, 37, 37, 32, 37, 30, 8, 229, 
8, 196, 178, 10, 95, 168, 159, 71, 95, 37, 93, 12, 54, 69, 165, 
17, 215, 229, 96, 9, 15, 220, 69, 32, 14, 30, 59, 230, 72, 9, 
232, 37, 165, 93, 108, 60, 227, 52, 87, 42, 257, 100, 88, 38, 
56, 233, 177, 48, 36, 11, 7, 6, 8, 1, 1, 13, 8, 29, 6, 24, 11, 
12, 10, 15, 28, 0, 17, 5, 4, 23, 7, 10, 18, 3, 29, 9, 23, 14, 
6, 25, 14, 1, 27, 4, 8, 7, 6, 2, 21, 1, 2, 30, 15, 21, 27, 2, 
13, 1, 11, 7, 31, 0, 4, 21, 17, 5, 5, 0, 13, 13, 1, 3, 7, 17, 
7, 0, 30, 12, 6, 7, 8, 4, 23, 2, 5, 2, 1, 8, 2, 8, 17, 10, 0, 
3, 5, 2, 12, 17, 23, 4, 3, 9, 18, 14, 9, 26, 7, 9, 14, 4, 17, 
90, 19, 60, 25, 29, 45, 15, 44, 25, 57, 23, 24, 10, 16, 8, 69, 
22, 67, 7, 66, 4, 7, 38, 9, 87, 16, 13, 53, 96, 61, 26, 41, 22, 
69, 58, 9, 15, 26, 96, 20, 36, 71, 45, 5, 26, 35, 27, 31, 39, 
18, 15, 12, 14, 58, 5, 85, 20, 6, 5, 51, 56, 21, 92, 6, 13, 22, 
37, 6, 39, 33, 17, 7, 32, 77, 14, 24, 10, 42, 16, 31, 58, 7, 
17, 59, 34, 76, 75, 13, 36, 89, 50, 23, 30, 69, 12, 90, 68, 38, 
18, 9, 1, 12, 23, 17, 15, 6, 28, 3, 6, 10, 22, 26, 3, 18, 5, 
11, 25, 0, 24, 5, 4, 28, 6, 4, 13, 3, 2, 5, 1, 7, 10, 32, 9, 
7, 16, 27, 15, 7, 24, 2, 26, 3, 17, 0, 21, 6, 5, 10, 8, 4, 27, 
6, 8, 2, 7, 8, 6, 16, 1, 5, 21, 22, 7, 27, 3, 9, 3, 6, 7, 8, 
1, 27, 23, 5, 6, 8, 7, 19, 3, 3, 18, 12, 9, 1, 5, 10, 3, 30, 
4, 21, 3, 1, 5, 8, 7, 1, 3, 14, 7, 75, 12, 45, 15, 22, 11, 62, 
16, 39, 15, 5, 20, 37, 50, 9, 30, 17, 19, 9, 2, 63, 38, 8, 29, 
17, 4, 16, 20, 27, 20, 8, 57, 4, 2, 48, 1, 10, 18, 25, 13, 65, 
17, 40, 13, 43, 13, 17, 13, 47, 56, 19, 54, 47, 26, 9, 31, 6, 
32, 1, 9, 8, 69, 10, 16, 54, 60, 38, 20, 26, 53, 12, 15, 47, 
28, 81, 4, 44, 3, 51, 23, 12, 55, 10, 27, 22, 26, 12, 43, 1, 
66, 7, 37, 14, 61, 10, 45, 3, 29, 11, 26, 55, 62, 151, 190, 33, 
107, 224, 15, 32, 157, 211, 235, 26, 57, 62, 82, 61, 220, 31, 
41, 84, 100, 180, 52, 50, 53, 61, 70, 153, 217, 38, 26, 30, 90, 
162, 81, 40, 158, 24, 13, 54, 207, 24, 161, 64, 25, 65, 153, 
95, 139, 213, 9, 154, 47, 107, 163, 11, 207, 63, 166, 15, 44, 
217, 137, 55, 31, 135, 62, 44, 11, 40, 53, 24, 15, 40, 31, 94, 
52, 44, 30, 203, 57, 47, 216, 29, 32, 29, 12, 55, 24, 229, 223, 
28, 38, 160, 29, 71, 43, 191, 135, 47, 29, 3, 32, 35, 70, 23, 
44, 18, 39, 20, 59, 42, 54, 18, 9, 16, 162, 141, 15, 19, 101, 
3, 138, 45, 22, 74, 20, 125, 141, 11, 54, 23, 58, 147, 23, 46, 
64, 125, 57, 16, 141, 11, 45, 61, 49, 8, 33, 19, 93, 22, 110, 
39, 136, 10, 50, 62, 123, 44, 40, 51, 99, 27, 6, 8, 38, 113, 
23, 85, 15, 29, 63, 144, 28, 25, 10, 28, 157, 32, 26, 60, 57, 
13, 12, 102, 32, 32, 142, 7, 102, 38, 7, 10, 81, 39, 10, 49, 
84, 26, 18, 37, 113, 75, 9, 25, 11, 94, 15, 41, 82, 18, 22, 14, 
42, 40, 74, 28, 26, 37, 28, 4, 10, 18, 58, 22, 60, 18, 16, 72, 
55, 8, 16, 12, 9, 65, 4, 73, 76, 42, 12, 8, 0, 100, 22, 86, 50, 
33, 14, 71, 13, 9, 86, 70, 20, 61, 87, 24, 5, 18, 5, 13, 5, 24, 
4, 5, 12, 68, 7, 54, 89, 89, 9, 21, 62, 13, 31, 13, 19, 35, 10, 
16, 65, 11, 49, 28, 4, 19, 80, 17, 5, 22, 21, 16, 5, 16, 93, 
34, 75, 89, 13, 4, 21, 3, 15, 6, 5, 2, 39, 4, 46, 88, 50, 14, 
65, 4, 68, 16, 10, 60, 6, 16, 4, 67, 14, 61, 46, 4, 11, 46, 15, 
63, 72, 31, 15, 15, 3, 27, 55, 9, 20, 4, 49, 71, 7, 15, 14, 10, 
2, 8, 6, 8, 13, 25, 68, 3, 3, 3, 36, 27, 57, 36, 25, 7, 15, 33, 
12, 13, 19, 59, 56, 20, 3, 23, 68, 45, 18, 5, 10, 44, 60, 50, 
51, 72, 9, 15, 18, 42, 3, 10, 15, 8, 66, 16, 78, 9, 29, 4, 3, 
12, 57, 82, 71, 271, 27, 17, 22, 16, 41, 15, 47, 62, 14, 72, 
43, 16, 71, 80, 128, 197, 19, 100, 95, 51, 47, 170, 64, 54, 269, 
14, 13, 180, 32, 9, 240, 104, 67, 178, 135, 84, 242, 33, 58, 
39, 209, 114, 178, 67, 17, 24, 9, 104, 208, 34, 256, 279, 19, 
96, 115, 39, 171, 53, 46, 45, 19, 68, 43, 66, 18, 73, 54, 38, 
52, 290, 14, 324, 276, 69, 249, 170, 111, 69, 59, 185, 110, 114, 
14, 38, 270, 251, 12, 120, 42, 44, 68, 13, 194, 69, 115, 39, 
62, 58, 24, 42, 69, 22, 97, 10, 91, 15, 42, 81, 32, 13, 101, 
39, 17, 20, 95, 20, 6, 26, 63, 27, 45, 21, 7, 41, 70, 27, 70, 
17, 58, 9, 25, 31, 5, 45, 5, 19, 67, 74, 5, 32, 8, 86, 6, 8, 
24, 29, 88, 3, 11, 9, 23, 22, 14, 17, 17, 79, 19, 44, 5, 40, 
81, 94, 25, 27, 8, 2, 31, 35, 95, 38, 12, 7, 17, 22, 65, 27, 
91, 15, 41, 23, 97, 23, 7, 5, 35, 5, 63, 8, 40, 11, 66, 5, 24, 
15, 95, 5, 76, 22, 9, 50, 40, 50, 161, 22, 33, 46, 22, 119, 32, 
155, 17, 31, 56, 36, 105, 29, 43, 26, 26, 168, 43, 8, 7, 13, 
101, 24, 75, 15, 69, 61, 61, 39, 73, 168, 15, 117, 115, 34, 39, 
28, 131, 50, 21, 34, 3, 162, 102, 51, 27, 65, 95, 24, 20, 183, 
16, 52, 6, 66, 18, 115, 133, 7, 163, 9, 7, 24, 80, 22, 158, 10, 
33, 60, 9, 33, 50, 114, 104, 43, 142, 147, 43, 9, 79, 19, 66, 
166, 49, 39, 6, 21, 11, 60, 74, 119, 35, 33, 3, 12, 27, 33, 1, 
29, 63, 20, 18, 13, 3, 1, 5, 35, 34, 33, 48, 8, 3, 59, 11, 9, 
47, 22, 35, 6, 13, 23, 3, 17, 38, 16, 5, 47, 11, 0, 33, 1, 55, 
43, 6, 10, 4, 7, 7, 55, 13, 28, 1, 42, 12, 32, 14, 1, 34, 5, 
16, 30, 7, 15, 15, 11, 32, 3, 9, 16, 15, 20, 4, 14, 4, 3, 4, 
4, 12, 10, 13, 27, 7, 6, 42, 23, 59, 39, 26, 17, 19, 5, 6, 24, 
36, 2, 33, 16, 22, 52, 7, 3, 14, 51, 64, 23, 50, 108, 17, 96, 
38, 83, 12, 84, 56, 23, 44, 15, 129, 45, 14, 4, 21, 25, 21, 114, 
92, 30, 91, 13, 5, 55, 21, 4, 6, 99, 25, 4, 48, 35, 49, 4, 124, 
82, 77, 19, 31, 61, 53, 112, 17, 11, 31, 10, 41, 10, 24, 57, 
125, 55, 49, 113, 21, 120, 88, 34, 47, 5, 70, 49, 14, 13, 11, 
47, 110, 80, 31, 19, 25, 12, 15, 33, 29, 22, 31, 58, 67, 20, 
84, 34, 18, 37, 36, 41, 25, 44, 8, 82, 114, 66, 25, 55, 29, 41, 
108, 7, 5, 84, 3, 18, 18, 70, 26, 18, 35, 18, 14, 16, 73, 16, 
43, 24, 24, 23, 17, 48, 71, 2, 12, 28, 47, 15, 41, 22, 20, 91, 
18, 71, 34, 91, 70, 83, 31, 90, 59, 28, 81, 16, 70, 35, 82, 78, 
16, 27, 10, 26, 7, 4, 91, 11, 35, 47, 19, 30, 24, 14, 8, 4, 44, 
8, 45, 107, 18, 91, 12, 14, 6, 20, 43, 35, 44, 24, 1, 13, 41, 
24, 6, 4, 95, 34, 23, 97, 37, 66, 5, 89, 44, 10, 10, 8, 17, 17, 
19, 4, 146, 50, 69, 26, 132, 24, 9, 16, 32, 10, 27, 9, 19, 35, 
90, 14, 78, 85, 51, 51, 122, 21, 13, 20, 13, 23, 3, 31, 12, 66, 
96, 79, 45, 34, 10, 25, 18, 5, 84, 43, 37, 23, 19, 23, 27, 115, 
18, 37, 5, 19, 21, 106, 8, 24, 12, 32, 19, 100, 96, 56, 62, 55, 
100, 28, 41, 32, 23, 21, 34, 66, 32, 122, 19, 128, 123, 36, 19, 
46, 18, 14, 100, 9, 26, 124, 33, 124, 76, 78, 8, 4, 25, 15, 13, 
9, 19, 40, 18, 18, 22, 30, 21, 76, 33, 54, 11, 8, 18, 14, 12, 
29, 4, 57, 79, 16, 21, 5, 87, 86, 4, 8, 58, 17, 24, 11, 19, 32, 
3, 3, 93, 28, 86, 58, 30, 73, 17, 8, 34, 18, 30, 53, 16, 7, 19, 
19, 89, 7, 74, 3, 66, 23, 4, 82, 42, 35, 73, 81, 28, 16, 41, 
24, 12, 32, 84, 13, 9, 26, 20, 5, 41, 17, 15, 53, 101, 5, 73, 
27, 13, 21, 42, 85, 64, 9, 5, 3, 77, 21, 22, 50, 32, 22, 30, 
17, 27, 20, 40, 7, 10, 76, 37, 82, 8, 51, 15, 4, 85, 59, 2, 14, 
12, 49, 8, 58, 15, 1, 8, 25, 23, 45, 5, 17, 21, 26, 46, 50, 3, 
12, 30, 56, 54, 49, 8, 54, 6, 8, 24, 25, 7, 13, 14, 2, 66, 31, 
14, 18, 59, 56, 6, 3, 56, 19, 14, 54, 29, 18, 66, 16, 8, 8, 61, 
15, 17, 63, 54, 17, 4, 16, 8, 11, 3, 8, 8, 7, 20, 47, 10, 10, 
13, 17, 15, 63, 46, 19, 39, 13, 63, 9, 15, 57, 27, 9, 3, 19, 
20, 6, 19, 62, 19, 36, 16, 12, 43, 2, 20, 30, 17, 2, 7, 8, 6, 
8, 7, 19, 6, 45, 9, 32, 37, 1, 13, 33, 0, 6, 10, 39, 37, 8, 32, 
11, 10, 8, 9, 13, 34, 8, 7, 6, 17, 5, 10, 7, 15, 9, 33, 2, 18, 
5, 12, 4, 6, 3, 11, 1, 11, 1, 8, 37, 15, 4, 7, 9, 3, 28, 9, 9, 
6, 38, 6, 10, 16, 11, 41, 18, 16, 29, 14, 19, 33, 5, 7, 20, 13, 
3, 24, 30, 3, 36, 6, 46, 9, 4, 4, 5, 0, 7, 18, 24, 2, 11, 11, 
12, 107, 232, 45, 64, 178, 36, 178, 27, 14, 94, 41, 15, 185, 
110, 16, 236, 254, 110, 55, 61, 36, 9, 11, 60, 180, 175, 39, 
109, 95, 254, 183, 100, 35, 245, 46, 84, 73, 71, 232, 61, 19, 
64, 152, 171, 47, 16, 118, 267, 61, 178, 12, 187, 36, 14, 69, 
186, 94, 43, 58, 169, 23, 43, 155, 42, 191, 252, 56, 237, 133, 
34, 285, 88, 189, 85, 49, 95, 217, 11, 178, 188, 9, 15, 183, 
58, 234, 27, 30, 107, 18, 210, 52, 34, 232, 126, 41, 9, 254, 
197, 197, 8, 3, 40, 46, 47, 17, 22, 22, 13, 21, 16, 15, 3, 74, 
12, 46, 40, 16, 53, 27, 4, 40, 15, 47, 19, 2, 49, 16, 22, 57, 
14, 64, 12, 14, 4, 12, 4, 10, 9, 5, 45, 15, 1, 40, 18, 29, 9, 
10, 37, 51, 2, 12, 12, 14, 69, 11, 10, 41, 7, 5, 7, 39, 32, 44, 
34, 7, 60, 41, 18, 9, 51, 7, 13, 19, 7, 34, 6, 2, 61, 1, 23, 
15, 18, 5, 2, 33, 14, 3, 55, 38, 34, 7, 19, 14, 25, 7, 14, 39, 
5, 30, 1, 6, 26, 39, 115, 34, 54, 89, 184, 98, 50, 25, 53, 73, 
45, 70, 130, 151, 71, 60, 45, 42, 181, 24, 37, 39, 25, 18, 192, 
58, 104, 67, 63, 6, 48, 55, 204, 76, 11, 73, 154, 117, 33, 68, 
42, 39, 55, 30, 23, 169, 7, 46, 113, 32, 122, 78, 29, 6, 176, 
177, 159, 25, 177, 17, 168, 199, 116, 7, 185, 18, 75, 44, 136, 
14, 41, 40, 49, 38, 69, 164, 16, 186, 163, 53, 19, 82, 8, 65, 
127, 13, 4, 148, 28, 40, 54, 159, 53, 39, 106, 119, 8, 35, 82, 
115, 102, 191, 18, 236, 30, 18, 135, 37, 238, 15, 64, 89, 291, 
75, 75, 31, 267, 46, 68, 177, 291, 134, 77, 209, 118, 11, 13, 
290, 88, 46, 10, 39, 133, 55, 51, 190, 126, 260, 285, 73, 74, 
202, 22, 74, 48, 17, 76, 71, 14, 8, 91, 271, 165, 76, 35, 173, 
73, 209, 184, 18, 10, 277, 261, 15, 10, 12, 109, 209, 283, 89, 
10, 122, 45, 288, 182, 35, 200, 12, 33, 92, 125, 110, 12, 80, 
122, 275, 111, 39, 81, 113, 15, 278, 36, 275, 187, 109, 92, 412, 
52, 105, 408, 104, 115, 182, 264, 110, 21, 60, 94, 296, 64, 120, 
59, 118, 115, 15, 104, 57, 302, 385, 52, 157, 180, 275, 287, 
84, 120, 287, 55, 454, 31, 283, 55, 383, 95, 259, 295, 24, 126, 
103, 59, 262, 92, 13, 97, 60, 177, 139, 72, 111, 93, 389, 275, 
303, 137, 18, 91, 29, 94, 186, 53, 19, 112, 424, 187, 55, 93, 
60, 67, 99, 62, 17, 283, 189, 99, 415, 58, 287, 174, 115, 360, 
424, 85, 96, 18, 137, 214, 17, 85, 58, 154, 427, 15, 19, 89, 
135, 411, 8, 18, 43, 5, 19, 3, 19, 13, 44, 59, 9, 7, 8, 27, 17, 
70, 18, 52, 53, 18, 81, 14, 39, 4, 10, 13, 15, 5, 27, 9, 13, 
3, 66, 12, 4, 15, 57, 72, 1, 15, 17, 45, 0, 14, 27, 70, 4, 11, 
30, 8, 13, 37, 13, 12, 39, 25, 3, 49, 35, 22, 7, 37, 45, 17, 
72, 67, 16, 4, 22, 1, 48, 9, 13, 50, 24, 22, 20, 5, 3, 14, 15, 
42, 64, 54, 11, 65, 3, 44, 22, 17, 35, 10, 34, 42, 13, 16, 9, 
48, 5, 18, 4, 10, 5, 5, 1, 2, 1, 5, 10, 2, 11, 10, 13, 2, 3, 
0, 3, 2, 1, 3, 2, 3, 5, 3, 1, 8, 8, 3, 4, 1, 2, 11, 9, 1, 3, 
9, 9, 9, 13, 3, 1, 8, 0, 1, 2, 5, 1, 2, 9, 13, 3, 2, 0, 8, 13, 
5, 2, 6, 3, 12, 2, 0, 2, 9, 4, 2, 1, 1, 0, 2, 3, 2, 1, 3, 5, 
6, 10, 2, 2, 6, 0, 3, 4, 8, 4, 1, 3, 2, 2, 2, 4, 0, 1, 1, 1, 
5, 5, 4, 0, 7, 5, 5, 0, 2, 5, 2, 1, 13, 1, 1, 4, 1, 3, 15, 14, 
10, 0, 6, 10, 1, 3, 3, 4, 5, 0, 9, 1, 5, 8, 0, 4, 5, 3, 8, 5, 
1, 1, 0, 1, 0, 2, 2, 4, 4, 3, 0, 2, 4, 1, 1, 4, 0, 2, 4, 1, 3, 
7, 2, 1, 5, 2, 11, 3, 3, 4, 1, 3, 3, 5, 0, 5, 3, 4, 5, 1, 4, 
4, 3, 10, 4, 2, 9, 7, 6, 2, 1, 4, 2, 2, 5, 0, 7, 4, 4, 12, 1, 
0, 4, 9, 3, 6, 1, 11, 1, 8, 6, 3, 2, 2, 2, 3, 6, 9, 11, 4, 1, 
4, 7, 3, 1, 16, 4, 7, 1, 14, 2, 13, 6, 5, 9, 4, 4, 1, 1, 14, 
10, 7, 0, 1, 8, 7, 2, 7, 8, 2, 18, 8, 4, 2, 1, 5, 4, 6, 3, 1, 
0, 2, 6, 0, 3, 12, 1, 11, 1, 3, 8, 23, 3, 0, 2, 0, 3, 4, 5, 4, 
2, 4, 5, 2, 2, 9, 3, 0, 3, 2, 15, 3, 4, 2, 8, 19, 3, 5, 5, 10, 
2, 5, 10, 7, 12, 23, 7, 12, 0, 23, 24, 14, 8, 7, 3, 2, 4, 18, 
2, 8, 7, 11, 5, 5, 11, 1, 26, 8, 8, 13, 6, 21, 30, 18, 16, 17, 
7, 3, 4, 4, 25, 2, 5, 5, 4, 9, 3, 5, 4, 8, 11, 3, 1, 7, 2, 11, 
9, 4, 21, 22, 9, 0, 18, 5, 11, 30, 2, 4, 8, 8, 2, 8, 13, 9, 7, 
10, 11, 31, 6, 16, 3, 22, 18, 4, 24, 19, 10, 15, 8, 23, 2, 27, 
8, 4, 5, 6, 4, 5, 3, 15, 16, 4, 15, 6, 17, 6, 5, 7, 2, 5, 3, 
2, 2, 3, 1, 6, 7, 1, 2, 4, 0, 4, 5, 4, 0, 2, 0, 5, 4, 2, 1, 1, 
2, 1, 5, 1, 2, 11, 5, 3, 3, 5, 4, 2, 4, 0, 1, 9, 3, 2, 0, 0, 
3, 1, 1, 0, 16, 0, 10, 2, 3, 5, 1, 11, 1, 1, 8, 5, 2, 4, 3, 7, 
4, 2, 2, 1, 13, 2, 7, 4, 0, 2, 0, 2, 2, 3, 7, 3, 1, 5, 3, 1, 
1, 9, 1, 4, 2, 5, 4, 3, 10, 3, 5, 1, 14, 12, 103, 8, 6, 54, 127, 
93, 88, 45, 41, 7, 41, 13, 5, 95, 57, 60, 8, 154, 33, 32, 23, 
129, 39, 62, 62, 35, 55, 100, 104, 27, 20, 125, 60, 146, 76, 
65, 57, 2, 33, 41, 31, 68, 67, 169, 19, 10, 89, 34, 18, 24, 25, 
27, 98, 28, 6, 17, 147, 9, 57, 138, 19, 23, 12, 29, 4, 136, 31, 
93, 8, 40, 32, 11, 41, 48, 100, 21, 95, 68, 106, 26, 98, 24, 
9, 123, 137, 33, 32, 25, 34, 144, 143, 59, 20, 146, 97, 10, 105, 
63, 58, 7, 11, 15, 6, 6, 6, 3, 15, 3, 5, 1, 8, 1, 1, 2, 3, 0, 
3, 0, 0, 5, 9, 6, 5, 0, 1, 0, 6, 3, 6, 3, 1, 2, 7, 4, 2, 5, 10, 
3, 6, 1, 3, 9, 2, 3, 1, 1, 2, 2, 1, 1, 2, 5, 14, 1, 0, 8, 1, 
1, 4, 1, 16, 2, 3, 0, 3, 0, 5, 0, 3, 4, 12, 7, 1, 4, 1, 6, 1, 
13, 1, 0, 1, 2, 5, 3, 2, 0, 1, 3, 9, 7, 0, 0, 0, 0, 3, 6, 4, 
0, 5, 4, 2, 2, 21, 3, 0, 5, 0, 2, 9, 1, 1, 9, 3, 2, 1, 5, 2, 
1, 4, 4, 5, 0, 10, 3, 5, 4, 4, 15, 10, 2, 0, 7, 3, 4, 3, 7, 5, 
1, 2, 2, 3, 6, 5, 1, 5, 0, 2, 5, 13, 7, 0, 5, 3, 2, 0, 3, 16, 
2, 5, 1, 0, 2, 13, 0, 5, 1, 1, 9, 2, 12, 3, 1, 3, 1, 12, 5, 13, 
6, 6, 6, 4, 1, 1, 4, 4, 3, 11, 8, 7, 4, 6, 10, 10, 0, 0, 0, 7, 
14, 5, 7, 47, 12, 51, 20, 80, 9, 21, 61, 16, 56, 63, 54, 7, 23, 
17, 75, 16, 51, 5, 23, 61, 10, 11, 55, 82, 57, 22, 16, 31, 13, 
64, 55, 69, 59, 2, 5, 17, 10, 61, 65, 17, 19, 21, 32, 18, 13, 
13, 1, 7, 23, 3, 38, 70, 27, 26, 71, 13, 25, 22, 5, 78, 94, 46, 
2, 7, 75, 49, 11, 13, 14, 36, 6, 22, 6, 53, 10, 3, 22, 18, 21, 
48, 68, 24, 4, 15, 30, 1, 13, 3, 4, 32, 18, 10, 59, 1, 62, 51, 
2, 42, 11, 0, 10, 22, 17, 3, 4, 8, 19, 1, 14, 6, 8, 1, 13, 18, 
18, 1, 26, 5, 4, 6, 7, 12, 29, 9, 4, 32, 22, 0, 17, 11, 2, 22, 
10, 4, 2, 11, 25, 14, 1, 34, 5, 2, 7, 0, 27, 9, 12, 3, 6, 19, 
1, 22, 22, 20, 2, 21, 10, 13, 8, 28, 5, 5, 9, 5, 8, 18, 9, 4, 
7, 34, 5, 1, 27, 34, 9, 12, 7, 17, 3, 6, 27, 4, 16, 11, 7, 1, 
5, 30, 13, 10, 4, 10, 2, 19, 8, 11, 0, 4, 5, 1, 19, 5, 2, 13, 
0, 5, 13, 6, 2, 2, 3, 3, 7, 5, 1, 2, 2, 2, 18, 12, 3, 3, 1, 3, 
4, 5, 8, 2, 4, 12, 2, 16, 0, 5, 1, 0, 17, 6, 3, 21, 1, 14, 18, 
11, 4, 0, 2, 1, 17, 6, 1, 18, 3, 14, 1, 4, 5, 3, 7, 5, 17, 10, 
7, 6, 1, 10, 18, 19, 1, 3, 2, 2, 0, 4, 6, 3, 14, 7, 4, 11, 0, 
3, 4, 1, 3, 1, 16, 7, 3, 14, 14, 11, 8, 14, 3, 10, 4, 0, 4, 0, 
0, 1, 0, 2, 2, 1, 9, 3, 1, 1, 8, 2, 0, 0, 1, 5, 1, 1, 4, 7, 12, 
8, 2, 5, 1, 4, 3, 3, 9, 5, 7, 0, 1, 5, 5, 2, 0, 7, 0, 0, 0, 3, 
1, 2, 0, 4, 1, 1, 0, 4, 7, 0, 1, 3, 4, 2, 0, 4, 4, 5, 11, 6, 
1, 12, 2, 0, 0, 2, 3, 7, 2, 8, 2, 4, 0, 1, 2, 0, 9, 7, 3, 3, 
4, 2, 8, 3, 4, 0, 0, 1, 7, 14, 6, 4, 4, 0, 2, 2, 8, 2, 4, 0, 
17, 3, 13, 3, 4, 0, 14, 8, 1, 9, 2, 0, 0, 0, 0, 1, 1, 2, 14, 
8, 24, 0, 1, 12, 4, 22, 3, 1, 11, 2, 11, 9, 9, 6, 0, 3, 0, 13, 
9, 19, 18, 14, 6, 9, 2, 1, 2, 2, 3, 21, 10, 6, 10, 10, 2, 10, 
5, 2, 4, 3, 7, 5, 0, 1, 4, 5, 2, 5, 1, 6, 4, 2, 0, 1, 4, 0, 12, 
0, 1, 16, 1, 5, 4, 4, 17, 3, 7, 3, 8, 15, 17, 4, 2, 7, 1, 1, 
15, 51, 9, 18, 61, 21, 2, 0, 23, 4, 7, 22, 25, 50, 16, 5, 13, 
3, 15, 10, 49, 10, 58, 45, 11, 58, 5, 2, 31, 6, 19, 32, 48, 39, 
16, 10, 41, 23, 12, 13, 34, 10, 14, 30, 3, 58, 1, 18, 38, 33, 
10, 14, 10, 18, 32, 24, 11, 8, 28, 12, 5, 4, 6, 6, 49, 21, 6, 
61, 14, 6, 11, 9, 49, 22, 11, 13, 15, 11, 11, 12, 50, 15, 36, 
16, 35, 13, 14, 39, 17, 16, 45, 51, 6, 47, 16, 9, 31, 45, 8, 
0, 3, 0, 0, 5, 0, 1, 0, 0, 2, 2, 5, 3, 1, 5, 5, 0, 9, 1, 1, 2, 
0, 3, 0, 1, 3, 5, 0, 1, 4, 1, 1, 8, 7, 0, 3, 5, 6, 6, 1, 6, 9, 
2, 0, 6, 1, 9, 9, 10, 1, 4, 5, 8, 1, 6, 4, 6, 5, 5, 7, 6, 9, 
9, 0, 1, 1, 3, 0, 10, 2, 1, 4, 0, 2, 1, 3, 6, 8, 10, 4, 4, 0, 
2, 3, 1, 0, 7, 0, 7, 0, 2, 6, 1, 3, 0, 3, 0, 0, 5, 1, 4, 15, 
110, 30, 8, 45, 37, 38, 4, 38, 99, 22, 79, 35, 22, 95, 18, 81, 
87, 81, 8, 135, 16, 79, 71, 15, 8, 2, 41, 46, 66, 33, 51, 48, 
26, 10, 117, 16, 106, 15, 105, 48, 33, 18, 28, 10, 104, 31, 33, 
29, 6, 77, 34, 94, 23, 17, 76, 17, 24, 6, 15, 36, 11, 16, 69, 
26, 31, 79, 114, 3, 109, 22, 20, 70, 113, 114, 33, 74, 66, 38, 
32, 9, 34, 7, 109, 30, 62, 7, 11, 8, 4, 62, 82, 14, 78, 90, 24, 
100, 41, 35, 24, 23, 34, 26, 18, 41, 14, 20, 15, 69, 49, 34, 
74, 9, 57, 28, 43, 21, 23, 5, 21, 44, 17, 13, 25, 15, 66, 4, 
8, 19, 24, 11, 65, 3, 21, 25, 66, 20, 74, 60, 7, 58, 22, 30, 
43, 45, 63, 27, 39, 3, 18, 13, 4, 28, 20, 23, 41, 9, 14, 68, 
20, 2, 36, 56, 2, 80, 76, 93, 34, 21, 9, 22, 14, 26, 23, 8, 50, 
48, 16, 12, 54, 24, 19, 34, 38, 21, 3, 24, 5, 49, 24, 8, 5, 10, 
21, 66, 6, 34, 15, 13, 3, 34, 77, 14, 18, 62, 95, 112, 94, 31, 
77, 83, 27, 64, 18, 62, 46, 91, 86, 23, 37, 7, 18, 100, 89, 63, 
22, 19, 36, 63, 9, 42, 29, 93, 59, 72, 40, 85, 16, 51, 111, 61, 
19, 27, 35, 20, 23, 92, 94, 86, 29, 49, 26, 32, 5, 73, 66, 4, 
2, 30, 107, 26, 93, 11, 108, 25, 30, 42, 5, 93, 6, 3, 8, 30, 
16, 8, 108, 46, 23, 9, 4, 9, 69, 70, 87, 17, 8, 10, 58, 17, 2, 
98, 21, 98, 71, 44, 4, 37, 44, 5, 4), .Dim = c(100L, 86L))
