# Supplementary material for: A Bayesian unified framework for risk estimation and cluster identification in small area health data analysis
Source: PLoS One. 2020 May 7;15(5):e0231935. doi: 10.1371/journal.pone.0231935 (PMC7205265; doi:10.1371/journal.pone.0231935)
Supplement: S1 File — (ZIP) [file pone.0231935.s003.zip › Data_R code/Scripts_Plos_One/Scripts_Plos_One/yScen3.txt]

structure(c(13, 11, 4, 8, 6, 6, 10, 8, 3, 7, 10, 7, 8, 7, 8, 
15, 7, 12, 5, 11, 11, 14, 4, 4, 10, 10, 18, 14, 10, 18, 9, 8, 
5, 12, 12, 6, 10, 10, 6, 4, 14, 4, 10, 13, 12, 7, 9, 8, 4, 9, 
12, 13, 11, 10, 6, 9, 5, 10, 14, 8, 8, 6, 8, 4, 14, 12, 11, 12, 
8, 5, 12, 7, 7, 4, 11, 7, 6, 4, 15, 10, 12, 8, 8, 11, 7, 10, 
10, 8, 12, 10, 12, 8, 10, 9, 12, 4, 7, 12, 9, 5, 9, 12, 8, 10, 
11, 6, 9, 7, 12, 11, 9, 9, 17, 15, 11, 11, 7, 7, 15, 10, 10, 
17, 18, 15, 10, 12, 12, 15, 13, 11, 8, 15, 11, 12, 11, 15, 12, 
7, 20, 12, 18, 20, 12, 13, 10, 8, 10, 9, 18, 9, 10, 11, 15, 11, 
14, 11, 19, 7, 18, 8, 17, 10, 9, 9, 14, 4, 11, 13, 11, 12, 8, 
24, 18, 10, 12, 17, 13, 16, 13, 11, 12, 11, 10, 7, 19, 12, 10, 
11, 10, 11, 15, 8, 9, 9, 13, 13, 10, 8, 12, 15, 19, 30, 14, 18, 
22, 14, 33, 17, 19, 26, 22, 21, 15, 17, 16, 25, 17, 9, 26, 11, 
16, 27, 21, 16, 23, 17, 19, 30, 20, 13, 16, 23, 24, 25, 27, 18, 
22, 18, 19, 11, 21, 17, 12, 20, 20, 13, 21, 12, 22, 23, 22, 30, 
22, 17, 13, 20, 24, 20, 29, 15, 20, 26, 26, 12, 22, 22, 18, 25, 
27, 20, 19, 26, 27, 17, 17, 21, 14, 21, 16, 19, 34, 27, 10, 12, 
25, 24, 16, 13, 18, 20, 18, 5, 22, 18, 16, 18, 10, 19, 12, 13, 
17, 12, 16, 13, 20, 13, 12, 21, 16, 16, 18, 20, 16, 13, 23, 11, 
19, 9, 11, 8, 10, 17, 17, 8, 11, 18, 16, 12, 12, 10, 14, 15, 
11, 18, 12, 17, 12, 14, 12, 8, 14, 18, 7, 15, 16, 17, 7, 11, 
11, 13, 9, 15, 14, 11, 10, 13, 15, 19, 16, 10, 17, 4, 10, 17, 
15, 10, 6, 22, 22, 8, 13, 14, 17, 14, 18, 14, 14, 18, 7, 12, 
9, 11, 16, 7, 7, 20, 12, 6, 20, 18, 15, 8, 21, 10, 13, 10, 14, 
7, 17, 8, 11, 10, 6, 6, 14, 12, 17, 9, 10, 16, 10, 11, 11, 17, 
8, 9, 9, 11, 11, 10, 9, 10, 7, 10, 14, 9, 10, 6, 9, 11, 9, 14, 
5, 10, 11, 18, 18, 4, 11, 18, 7, 10, 7, 8, 9, 7, 7, 8, 18, 17, 
7, 11, 4, 13, 8, 17, 9, 13, 8, 10, 10, 12, 14, 5, 6, 5, 7, 14, 
12, 14, 15, 13, 9, 12, 11, 4, 6, 9, 9, 8, 15, 9, 4, 10, 10, 13, 
13, 9, 12, 7, 12, 12, 14, 13, 12, 10, 10, 13, 15, 12, 16, 15, 
26, 13, 11, 16, 29, 21, 16, 15, 9, 16, 19, 14, 23, 18, 18, 12, 
9, 24, 13, 18, 14, 12, 26, 13, 16, 16, 14, 17, 9, 17, 24, 13, 
9, 12, 21, 21, 15, 9, 19, 16, 16, 11, 17, 17, 13, 14, 16, 11, 
10, 15, 14, 14, 18, 13, 18, 16, 17, 15, 22, 11, 16, 13, 13, 10, 
16, 11, 32, 17, 17, 20, 13, 19, 12, 12, 13, 26, 14, 17, 14, 10, 
13, 18, 26, 20, 17, 10, 17, 12, 22, 12, 18, 17, 13, 14, 12, 17, 
10, 17, 89, 80, 75, 72, 47, 65, 87, 67, 63, 69, 81, 114, 82, 
76, 102, 98, 91, 88, 63, 68, 84, 83, 70, 57, 59, 77, 89, 66, 
93, 50, 67, 78, 91, 63, 45, 77, 64, 90, 73, 67, 95, 83, 47, 58, 
78, 114, 80, 103, 55, 75, 81, 67, 59, 78, 56, 74, 53, 70, 84, 
57, 49, 64, 82, 58, 73, 54, 62, 87, 92, 90, 75, 75, 111, 94, 
86, 62, 74, 82, 109, 67, 63, 68, 42, 86, 84, 66, 66, 70, 69, 
73, 78, 66, 65, 70, 71, 77, 66, 69, 64, 88, 17, 28, 20, 24, 25, 
13, 25, 29, 23, 17, 19, 24, 21, 25, 22, 32, 28, 16, 24, 11, 29, 
25, 19, 9, 17, 16, 24, 24, 26, 21, 21, 16, 19, 21, 13, 20, 18, 
20, 20, 15, 24, 18, 19, 14, 27, 21, 20, 20, 31, 20, 24, 24, 29, 
20, 18, 17, 22, 26, 22, 14, 28, 13, 20, 22, 19, 27, 14, 21, 17, 
21, 26, 24, 23, 23, 16, 12, 27, 20, 19, 23, 20, 15, 18, 22, 20, 
28, 17, 24, 14, 21, 24, 31, 25, 22, 17, 27, 29, 27, 16, 18, 36, 
42, 28, 40, 34, 30, 26, 24, 38, 26, 39, 43, 26, 40, 33, 36, 25, 
29, 33, 35, 39, 53, 38, 30, 37, 23, 40, 24, 33, 32, 37, 36, 29, 
36, 19, 30, 39, 40, 24, 29, 41, 29, 27, 24, 30, 43, 23, 41, 40, 
28, 27, 32, 40, 35, 37, 38, 27, 34, 35, 35, 43, 18, 37, 24, 33, 
25, 27, 42, 29, 35, 52, 38, 47, 30, 32, 24, 40, 40, 34, 31, 40, 
20, 28, 30, 39, 39, 33, 38, 38, 36, 39, 42, 38, 38, 25, 42, 38, 
32, 34, 38, 19, 19, 12, 23, 19, 27, 22, 15, 21, 29, 16, 22, 24, 
15, 11, 18, 17, 25, 30, 20, 25, 31, 19, 20, 16, 8, 20, 17, 18, 
14, 10, 10, 16, 27, 15, 28, 13, 19, 20, 21, 20, 23, 18, 17, 20, 
20, 21, 16, 15, 18, 15, 21, 24, 11, 13, 24, 15, 19, 22, 24, 21, 
18, 21, 18, 21, 15, 26, 15, 20, 18, 29, 22, 26, 21, 18, 21, 14, 
23, 16, 14, 16, 21, 19, 18, 25, 15, 11, 14, 16, 21, 19, 21, 15, 
28, 17, 24, 12, 19, 18, 15, 15, 9, 13, 12, 8, 12, 16, 18, 11, 
14, 16, 8, 12, 14, 22, 18, 21, 9, 22, 12, 8, 10, 7, 12, 15, 7, 
30, 15, 9, 15, 8, 14, 13, 14, 17, 6, 12, 14, 12, 10, 20, 15, 
6, 9, 16, 14, 12, 16, 9, 14, 17, 13, 9, 10, 12, 8, 9, 13, 12, 
9, 12, 5, 16, 13, 20, 14, 13, 18, 19, 17, 13, 16, 11, 15, 4, 
15, 18, 15, 11, 16, 19, 13, 13, 13, 15, 10, 10, 17, 17, 8, 22, 
6, 22, 15, 13, 12, 20, 11, 9, 18, 38, 37, 42, 51, 46, 46, 33, 
62, 57, 41, 40, 45, 43, 46, 48, 46, 31, 47, 53, 49, 48, 51, 41, 
34, 39, 43, 34, 44, 26, 44, 40, 40, 45, 71, 44, 58, 45, 48, 37, 
34, 61, 49, 44, 44, 53, 39, 32, 48, 38, 37, 41, 45, 51, 62, 34, 
47, 32, 54, 39, 54, 48, 35, 56, 31, 40, 49, 40, 52, 45, 47, 67, 
46, 69, 49, 37, 34, 55, 49, 44, 44, 62, 37, 40, 32, 36, 58, 53, 
57, 52, 48, 62, 25, 50, 56, 72, 42, 43, 49, 34, 52, 47, 66, 60, 
65, 61, 62, 57, 62, 60, 69, 67, 80, 64, 65, 82, 62, 79, 85, 69, 
64, 70, 89, 60, 57, 60, 63, 80, 67, 58, 67, 40, 61, 77, 104, 
63, 78, 63, 61, 59, 58, 52, 67, 69, 57, 65, 67, 68, 66, 68, 70, 
52, 64, 80, 80, 57, 86, 72, 61, 80, 101, 74, 65, 61, 49, 62, 
70, 61, 71, 84, 74, 82, 80, 63, 64, 52, 63, 80, 62, 52, 53, 61, 
58, 55, 63, 72, 74, 72, 64, 85, 71, 81, 65, 75, 70, 46, 68, 68, 
64, 76, 67, 43, 45, 35, 37, 27, 26, 40, 27, 34, 34, 35, 31, 38, 
40, 33, 30, 31, 47, 23, 26, 23, 30, 39, 37, 34, 28, 36, 37, 34, 
36, 41, 38, 51, 42, 40, 43, 37, 43, 37, 23, 42, 41, 30, 23, 33, 
29, 30, 38, 19, 35, 38, 40, 29, 21, 31, 32, 45, 32, 46, 37, 33, 
44, 38, 40, 32, 33, 27, 46, 46, 35, 43, 43, 38, 43, 29, 34, 40, 
32, 45, 42, 42, 40, 28, 30, 26, 47, 30, 18, 23, 35, 23, 35, 31, 
47, 42, 33, 33, 38, 34, 31, 10, 15, 21, 18, 15, 11, 18, 12, 18, 
10, 16, 21, 9, 20, 20, 15, 20, 12, 19, 21, 17, 20, 15, 20, 13, 
12, 13, 14, 17, 10, 18, 14, 11, 13, 11, 28, 8, 11, 16, 6, 14, 
17, 14, 15, 16, 24, 12, 19, 14, 5, 13, 22, 11, 11, 15, 23, 14, 
16, 14, 18, 23, 20, 16, 13, 13, 16, 10, 21, 25, 16, 11, 14, 17, 
22, 13, 18, 8, 17, 10, 18, 22, 11, 8, 14, 22, 14, 9, 14, 15, 
10, 14, 14, 16, 26, 15, 7, 14, 17, 13, 17, 20, 21, 8, 11, 13, 
20, 14, 19, 11, 13, 11, 20, 14, 17, 21, 10, 12, 24, 19, 9, 16, 
8, 12, 15, 18, 17, 16, 13, 22, 14, 13, 13, 18, 10, 17, 14, 13, 
17, 11, 14, 17, 19, 12, 17, 12, 12, 22, 15, 16, 17, 20, 10, 16, 
21, 6, 16, 18, 9, 19, 12, 14, 16, 16, 14, 11, 21, 18, 13, 14, 
14, 11, 16, 20, 17, 9, 12, 11, 14, 12, 17, 18, 7, 13, 10, 11, 
14, 13, 15, 17, 18, 21, 14, 28, 19, 10, 9, 7, 20, 20, 23, 48, 
52, 34, 58, 41, 40, 44, 47, 44, 43, 27, 34, 51, 47, 31, 61, 39, 
36, 43, 39, 38, 60, 33, 34, 34, 48, 48, 49, 52, 36, 42, 43, 48, 
53, 40, 37, 43, 44, 53, 47, 57, 55, 53, 50, 40, 40, 31, 45, 38, 
43, 37, 45, 47, 36, 34, 41, 45, 48, 42, 69, 56, 68, 48, 47, 52, 
50, 41, 44, 55, 37, 54, 39, 52, 41, 49, 41, 41, 50, 57, 29, 55, 
48, 45, 54, 43, 44, 39, 51, 41, 37, 36, 44, 56, 37, 26, 49, 45, 
51, 42, 39, 19, 35, 34, 43, 30, 23, 29, 30, 39, 26, 22, 37, 31, 
31, 37, 35, 37, 52, 37, 38, 31, 37, 26, 22, 33, 24, 37, 40, 30, 
41, 29, 46, 42, 33, 23, 45, 30, 23, 36, 21, 28, 27, 12, 28, 35, 
32, 25, 33, 27, 31, 39, 47, 31, 31, 29, 31, 21, 34, 28, 41, 29, 
33, 30, 33, 42, 25, 35, 29, 27, 36, 46, 26, 45, 25, 25, 32, 25, 
26, 34, 24, 37, 48, 22, 37, 18, 23, 36, 29, 19, 21, 37, 21, 36, 
27, 22, 36, 17, 29, 26, 39, 26, 34, 35, 39, 31, 35, 24, 49, 42, 
31, 28, 34, 35, 29, 35, 44, 29, 26, 31, 25, 43, 38, 32, 20, 41, 
34, 37, 42, 34, 28, 30, 19, 30, 37, 36, 40, 28, 24, 25, 24, 46, 
30, 30, 28, 28, 16, 42, 31, 22, 28, 27, 36, 28, 38, 24, 23, 42, 
29, 24, 21, 29, 35, 32, 23, 48, 20, 26, 35, 38, 33, 42, 41, 38, 
39, 29, 35, 33, 23, 38, 22, 26, 28, 40, 39, 33, 35, 31, 45, 37, 
26, 22, 42, 46, 47, 23, 25, 26, 29, 34, 42, 27, 18, 18, 22, 22, 
20, 27, 23, 28, 18, 28, 17, 31, 26, 27, 26, 18, 22, 27, 20, 36, 
32, 21, 20, 18, 17, 16, 20, 28, 23, 16, 28, 16, 30, 10, 33, 33, 
20, 24, 17, 18, 32, 19, 23, 24, 12, 23, 20, 16, 23, 22, 21, 25, 
17, 21, 16, 24, 21, 27, 39, 27, 31, 20, 15, 21, 28, 17, 22, 26, 
25, 26, 36, 20, 29, 18, 32, 25, 20, 18, 30, 29, 23, 14, 26, 16, 
27, 34, 19, 27, 23, 25, 24, 13, 24, 20, 19, 29, 32, 18, 18, 26, 
24, 23, 23, 26, 37, 23, 31, 25, 27, 18, 21, 30, 21, 23, 41, 30, 
25, 20, 22, 34, 24, 21, 25, 29, 33, 32, 36, 25, 18, 22, 23, 28, 
30, 26, 24, 27, 25, 32, 26, 33, 28, 32, 15, 20, 21, 19, 34, 20, 
16, 24, 21, 24, 27, 24, 27, 26, 22, 21, 17, 22, 24, 21, 19, 23, 
25, 31, 40, 22, 22, 31, 34, 31, 17, 21, 25, 25, 26, 27, 24, 21, 
22, 18, 35, 37, 20, 25, 15, 26, 18, 24, 29, 33, 29, 27, 24, 27, 
24, 31, 30, 29, 30, 26, 35, 17, 26, 28, 32, 30, 24, 25, 30, 31, 
28, 39, 30, 30, 30, 31, 18, 19, 23, 25, 29, 26, 34, 52, 28, 28, 
21, 15, 34, 32, 48, 32, 30, 18, 27, 29, 22, 33, 23, 16, 24, 31, 
29, 24, 34, 17, 28, 25, 26, 27, 31, 17, 33, 34, 35, 31, 36, 27, 
25, 29, 27, 17, 25, 25, 38, 22, 43, 35, 44, 39, 29, 15, 25, 27, 
21, 23, 22, 28, 27, 31, 28, 29, 32, 23, 29, 34, 20, 38, 20, 41, 
32, 39, 21, 18, 23, 34, 39, 17, 20, 14, 23, 22, 26, 22, 20, 19, 
15, 33, 18, 18, 23, 33, 21, 18, 29, 16, 14, 18, 21, 26, 19, 17, 
13, 15, 20, 17, 17, 15, 26, 24, 19, 18, 24, 15, 25, 21, 13, 18, 
23, 22, 18, 21, 20, 17, 13, 16, 20, 18, 17, 15, 11, 12, 28, 22, 
20, 22, 21, 23, 22, 16, 17, 22, 15, 31, 21, 17, 30, 28, 23, 18, 
18, 24, 21, 21, 11, 28, 15, 26, 25, 12, 12, 19, 10, 17, 20, 23, 
10, 24, 22, 22, 25, 22, 26, 14, 22, 28, 23, 39, 38, 41, 51, 47, 
50, 53, 47, 47, 44, 48, 53, 56, 40, 52, 49, 44, 38, 44, 39, 51, 
46, 43, 40, 52, 41, 44, 57, 33, 53, 33, 37, 41, 55, 46, 41, 28, 
36, 41, 45, 38, 43, 45, 28, 67, 23, 32, 51, 27, 38, 39, 49, 53, 
46, 35, 41, 28, 46, 42, 56, 47, 45, 43, 51, 61, 31, 42, 50, 42, 
62, 50, 43, 43, 47, 50, 48, 33, 30, 40, 49, 60, 44, 33, 41, 51, 
44, 46, 42, 44, 32, 61, 37, 47, 50, 38, 40, 41, 44, 40, 50, 23, 
20, 16, 19, 17, 24, 15, 23, 11, 10, 16, 21, 19, 23, 18, 21, 26, 
29, 27, 13, 17, 20, 20, 20, 20, 18, 24, 17, 15, 15, 14, 14, 25, 
21, 26, 14, 15, 16, 14, 12, 32, 22, 19, 13, 13, 14, 20, 16, 14, 
32, 7, 13, 18, 25, 17, 14, 24, 16, 26, 16, 11, 24, 24, 23, 15, 
15, 23, 19, 27, 23, 21, 23, 15, 19, 20, 21, 15, 20, 14, 19, 23, 
20, 19, 16, 31, 18, 29, 11, 17, 26, 25, 17, 24, 24, 18, 13, 20, 
15, 17, 26, 7, 10, 7, 6, 12, 7, 11, 12, 12, 3, 4, 13, 8, 7, 11, 
7, 16, 10, 1, 4, 12, 13, 10, 10, 4, 8, 13, 7, 8, 9, 7, 4, 7, 
8, 7, 8, 6, 6, 6, 4, 7, 9, 2, 6, 3, 5, 5, 6, 9, 6, 9, 8, 10, 
11, 7, 7, 6, 14, 11, 13, 12, 10, 8, 3, 7, 4, 10, 8, 13, 11, 11, 
14, 8, 5, 4, 8, 7, 9, 10, 6, 10, 11, 14, 5, 8, 9, 10, 8, 9, 12, 
11, 8, 10, 12, 13, 3, 12, 12, 8, 10, 69, 89, 82, 75, 82, 76, 
62, 82, 99, 69, 70, 76, 56, 68, 78, 100, 74, 77, 98, 90, 68, 
63, 93, 72, 53, 67, 97, 96, 66, 77, 67, 91, 55, 64, 55, 98, 64, 
56, 69, 77, 105, 107, 70, 62, 78, 74, 63, 90, 92, 66, 56, 103, 
88, 99, 76, 73, 78, 60, 68, 61, 75, 75, 80, 107, 94, 69, 74, 
96, 98, 104, 72, 82, 74, 70, 63, 91, 77, 86, 75, 96, 94, 97, 
59, 92, 81, 70, 76, 128, 68, 42, 84, 56, 88, 69, 65, 58, 84, 
91, 73, 92, 17, 9, 14, 15, 7, 29, 15, 15, 12, 17, 14, 12, 17, 
10, 17, 18, 19, 15, 11, 18, 12, 10, 15, 19, 26, 15, 21, 9, 19, 
12, 14, 17, 13, 26, 12, 19, 21, 15, 17, 9, 13, 19, 13, 20, 14, 
9, 14, 10, 14, 18, 14, 18, 16, 30, 11, 21, 16, 17, 19, 15, 11, 
11, 14, 18, 20, 15, 17, 18, 19, 19, 22, 24, 11, 13, 14, 21, 14, 
15, 23, 18, 17, 16, 11, 13, 27, 18, 14, 24, 13, 25, 21, 20, 15, 
16, 6, 16, 14, 22, 20, 16, 24, 30, 29, 29, 28, 14, 33, 20, 35, 
34, 28, 29, 26, 30, 24, 34, 23, 23, 31, 15, 27, 31, 27, 21, 31, 
28, 27, 36, 21, 22, 16, 25, 26, 27, 20, 25, 28, 27, 31, 23, 25, 
41, 28, 35, 35, 18, 25, 30, 28, 19, 25, 16, 38, 28, 16, 22, 27, 
26, 31, 37, 29, 27, 23, 27, 31, 25, 24, 23, 28, 29, 37, 29, 28, 
15, 24, 28, 26, 36, 26, 24, 27, 17, 20, 26, 33, 28, 23, 29, 31, 
26, 18, 29, 28, 25, 27, 21, 23, 29, 29, 29, 9, 6, 9, 15, 6, 7, 
13, 13, 12, 10, 12, 10, 9, 12, 11, 12, 18, 8, 11, 15, 12, 11, 
10, 7, 16, 8, 6, 10, 11, 15, 11, 11, 13, 14, 10, 10, 11, 11, 
8, 7, 8, 9, 12, 8, 10, 9, 11, 15, 7, 7, 8, 12, 8, 10, 12, 14, 
11, 6, 5, 9, 12, 14, 12, 13, 5, 9, 5, 11, 10, 8, 15, 14, 20, 
18, 16, 6, 13, 5, 8, 5, 11, 12, 11, 21, 11, 9, 14, 10, 13, 10, 
12, 5, 10, 11, 8, 10, 8, 12, 10, 13, 16, 18, 12, 14, 17, 17, 
15, 10, 19, 15, 16, 12, 15, 13, 19, 15, 19, 13, 25, 14, 5, 15, 
19, 11, 16, 14, 17, 12, 14, 16, 10, 13, 13, 16, 13, 18, 17, 17, 
14, 16, 17, 11, 6, 9, 18, 15, 17, 16, 12, 9, 13, 19, 12, 11, 
10, 22, 11, 12, 16, 11, 17, 19, 22, 15, 15, 9, 17, 20, 21, 25, 
25, 17, 31, 21, 12, 14, 11, 12, 22, 15, 13, 17, 11, 14, 11, 22, 
21, 11, 9, 15, 19, 9, 17, 14, 13, 8, 12, 16, 12, 22, 73, 94, 
84, 66, 55, 59, 73, 63, 83, 80, 72, 61, 73, 92, 80, 80, 73, 79, 
71, 89, 61, 94, 70, 84, 63, 59, 83, 75, 83, 68, 52, 104, 88, 
71, 62, 70, 69, 83, 69, 75, 77, 70, 54, 50, 89, 71, 64, 90, 67, 
64, 88, 78, 59, 63, 35, 79, 75, 59, 84, 77, 71, 87, 66, 66, 72, 
62, 85, 78, 118, 79, 69, 85, 98, 68, 69, 92, 69, 72, 77, 78, 
73, 96, 61, 56, 65, 62, 59, 80, 98, 66, 85, 69, 82, 76, 49, 56, 
63, 86, 68, 86, 22, 25, 42, 31, 17, 28, 29, 21, 36, 38, 34, 22, 
25, 35, 34, 29, 26, 26, 32, 32, 22, 32, 29, 31, 26, 25, 38, 36, 
21, 31, 30, 30, 29, 33, 22, 33, 32, 42, 25, 30, 25, 40, 24, 19, 
34, 31, 28, 34, 34, 25, 25, 34, 24, 35, 24, 26, 23, 17, 23, 34, 
30, 31, 33, 24, 28, 19, 19, 47, 23, 29, 33, 37, 42, 27, 20, 24, 
31, 31, 31, 36, 29, 42, 24, 25, 15, 23, 21, 15, 21, 31, 36, 23, 
34, 20, 22, 22, 13, 33, 32, 33, 24, 39, 31, 36, 24, 28, 32, 28, 
24, 24, 34, 24, 29, 22, 29, 36, 29, 41, 34, 27, 32, 30, 20, 26, 
27, 24, 34, 32, 34, 30, 26, 31, 40, 35, 22, 32, 30, 21, 16, 31, 
43, 31, 22, 16, 33, 30, 25, 39, 20, 28, 29, 23, 41, 23, 22, 29, 
28, 33, 39, 33, 31, 24, 30, 33, 37, 19, 36, 38, 37, 40, 44, 48, 
32, 42, 27, 29, 34, 27, 22, 30, 31, 29, 34, 25, 40, 31, 31, 36, 
22, 37, 39, 25, 24, 31, 29, 23, 26, 34, 31, 37, 30, 24, 31, 26, 
26, 19, 31, 32, 39, 31, 31, 17, 30, 31, 34, 37, 30, 24, 18, 25, 
25, 29, 37, 17, 32, 20, 21, 26, 22, 26, 21, 24, 24, 29, 23, 27, 
21, 19, 40, 29, 24, 33, 20, 21, 26, 25, 25, 34, 27, 22, 29, 36, 
25, 14, 28, 30, 26, 19, 38, 24, 31, 26, 27, 29, 15, 27, 25, 32, 
44, 27, 18, 28, 32, 26, 27, 26, 35, 29, 24, 22, 28, 23, 22, 31, 
18, 32, 29, 42, 32, 25, 20, 23, 23, 27, 22, 37, 25, 26, 17, 31, 
5, 10, 15, 4, 12, 15, 17, 14, 11, 10, 13, 8, 10, 16, 11, 13, 
7, 9, 5, 15, 15, 15, 10, 7, 10, 4, 13, 7, 11, 9, 12, 21, 14, 
9, 8, 14, 13, 11, 7, 13, 12, 9, 7, 6, 13, 7, 5, 9, 9, 11, 12, 
13, 10, 13, 9, 10, 10, 12, 12, 7, 13, 8, 5, 13, 12, 13, 13, 22, 
13, 12, 13, 16, 14, 11, 6, 12, 5, 18, 19, 10, 8, 6, 9, 17, 11, 
8, 9, 9, 12, 14, 9, 17, 19, 11, 6, 12, 11, 11, 10, 10, 45, 48, 
41, 53, 46, 39, 44, 34, 45, 37, 61, 31, 38, 38, 58, 40, 54, 51, 
42, 52, 57, 56, 41, 44, 37, 32, 35, 54, 39, 46, 45, 60, 50, 39, 
33, 49, 45, 43, 41, 36, 44, 58, 39, 41, 46, 51, 45, 57, 31, 56, 
27, 49, 57, 42, 43, 49, 46, 37, 47, 49, 42, 54, 51, 42, 37, 47, 
66, 49, 55, 54, 37, 61, 43, 45, 40, 65, 55, 35, 59, 38, 54, 57, 
44, 48, 66, 42, 46, 45, 57, 39, 43, 38, 43, 41, 36, 46, 32, 38, 
40, 43, 41, 53, 40, 62, 30, 46, 37, 64, 52, 51, 52, 58, 48, 50, 
78, 55, 37, 58, 46, 50, 48, 56, 52, 40, 52, 39, 52, 46, 50, 32, 
33, 63, 51, 64, 42, 53, 44, 52, 49, 66, 72, 56, 53, 48, 50, 69, 
59, 53, 51, 50, 44, 40, 44, 51, 53, 54, 46, 55, 65, 48, 54, 40, 
56, 46, 57, 50, 48, 51, 54, 54, 50, 97, 59, 60, 47, 46, 40, 57, 
51, 52, 49, 43, 44, 50, 43, 49, 54, 31, 40, 49, 56, 62, 64, 37, 
43, 46, 58, 62, 64, 40, 14, 17, 23, 22, 23, 18, 23, 17, 30, 21, 
21, 16, 21, 23, 16, 26, 20, 13, 22, 20, 22, 9, 17, 25, 12, 13, 
11, 19, 18, 12, 16, 26, 15, 20, 17, 9, 9, 17, 14, 11, 20, 21, 
20, 13, 21, 18, 19, 20, 10, 15, 22, 17, 15, 18, 13, 17, 13, 17, 
21, 19, 18, 16, 25, 25, 18, 16, 22, 16, 17, 16, 29, 22, 27, 20, 
18, 17, 17, 21, 20, 23, 25, 23, 16, 19, 22, 17, 15, 18, 20, 9, 
13, 31, 23, 19, 26, 16, 19, 31, 11, 19, 20, 31, 19, 35, 28, 35, 
21, 39, 27, 33, 27, 28, 21, 26, 42, 23, 34, 27, 35, 24, 24, 38, 
20, 41, 36, 25, 30, 33, 24, 36, 19, 25, 30, 44, 22, 32, 17, 36, 
33, 18, 29, 36, 24, 21, 29, 32, 50, 22, 36, 23, 29, 23, 17, 35, 
22, 36, 29, 27, 29, 27, 20, 37, 41, 37, 33, 28, 38, 37, 33, 27, 
26, 42, 37, 34, 29, 25, 31, 19, 27, 26, 29, 34, 22, 32, 31, 36, 
32, 29, 36, 20, 37, 28, 28, 29, 28, 21, 24, 24, 47, 31, 14, 13, 
6, 10, 13, 16, 8, 17, 14, 9, 13, 22, 17, 15, 18, 13, 12, 14, 
17, 4, 8, 13, 11, 15, 16, 7, 17, 9, 8, 12, 10, 8, 12, 8, 10, 
12, 10, 13, 14, 13, 16, 8, 10, 5, 9, 11, 10, 14, 12, 6, 12, 10, 
17, 12, 7, 12, 20, 16, 8, 9, 11, 7, 13, 11, 10, 14, 5, 19, 12, 
4, 14, 10, 13, 11, 9, 8, 9, 13, 11, 11, 8, 16, 5, 12, 10, 16, 
12, 17, 10, 11, 14, 12, 18, 10, 4, 16, 17, 10, 7, 13, 75, 69, 
37, 62, 40, 56, 54, 66, 59, 41, 59, 72, 61, 50, 54, 54, 54, 53, 
50, 43, 62, 67, 57, 49, 69, 52, 55, 58, 63, 52, 41, 79, 61, 64, 
45, 49, 64, 53, 53, 52, 66, 57, 51, 45, 58, 69, 48, 66, 60, 60, 
62, 49, 52, 57, 44, 59, 65, 58, 52, 56, 54, 35, 65, 54, 59, 38, 
55, 52, 71, 45, 64, 81, 48, 53, 80, 50, 61, 64, 53, 62, 50, 54, 
68, 47, 72, 65, 43, 52, 61, 77, 70, 58, 70, 61, 63, 61, 33, 55, 
72, 75, 41, 36, 31, 40, 29, 32, 40, 46, 44, 36, 38, 47, 35, 43, 
34, 35, 46, 29, 47, 29, 36, 35, 32, 29, 44, 23, 36, 48, 42, 34, 
27, 43, 39, 53, 25, 44, 40, 37, 38, 29, 44, 34, 31, 37, 56, 22, 
39, 35, 37, 23, 39, 42, 24, 37, 27, 32, 35, 36, 61, 31, 30, 28, 
33, 35, 43, 18, 32, 44, 39, 44, 36, 46, 49, 39, 22, 27, 34, 40, 
42, 33, 34, 46, 33, 32, 52, 41, 39, 30, 32, 47, 45, 28, 44, 37, 
36, 26, 31, 51, 35, 48, 53, 65, 69, 79, 58, 57, 65, 62, 70, 76, 
55, 75, 63, 96, 64, 58, 72, 63, 56, 62, 65, 61, 49, 68, 63, 70, 
49, 69, 61, 52, 50, 91, 55, 100, 65, 78, 61, 58, 67, 49, 82, 
62, 54, 52, 57, 62, 43, 77, 54, 82, 69, 94, 82, 52, 53, 81, 60, 
56, 85, 71, 60, 75, 86, 50, 81, 49, 50, 67, 86, 53, 73, 66, 51, 
61, 59, 59, 58, 74, 73, 55, 69, 77, 62, 69, 68, 69, 69, 73, 63, 
62, 73, 67, 74, 90, 52, 86, 64, 69, 76, 71, 6, 9, 7, 11, 7, 9, 
6, 7, 3, 14, 8, 14, 8, 8, 8, 10, 6, 11, 11, 5, 12, 11, 5, 7, 
8, 5, 16, 13, 3, 10, 6, 7, 10, 12, 8, 13, 8, 10, 5, 6, 11, 5, 
4, 6, 14, 9, 8, 11, 6, 11, 5, 6, 8, 8, 7, 11, 12, 6, 6, 3, 7, 
7, 15, 6, 13, 8, 12, 10, 8, 10, 17, 7, 11, 13, 8, 19, 11, 16, 
7, 4, 10, 5, 13, 6, 11, 10, 5, 5, 8, 8, 11, 5, 18, 6, 13, 7, 
6, 13, 8, 10, 21, 28, 28, 21, 16, 19, 33, 22, 28, 17, 29, 29, 
20, 27, 24, 26, 34, 26, 24, 21, 17, 18, 27, 21, 27, 20, 27, 26, 
21, 38, 16, 27, 40, 20, 19, 27, 16, 30, 24, 29, 43, 23, 19, 13, 
26, 27, 27, 22, 22, 17, 30, 21, 13, 27, 25, 18, 28, 31, 32, 33, 
31, 17, 31, 20, 31, 24, 25, 17, 19, 27, 29, 36, 32, 18, 20, 37, 
16, 23, 28, 17, 34, 31, 14, 14, 29, 26, 14, 29, 17, 26, 38, 19, 
27, 14, 17, 19, 19, 20, 29, 19, 7, 6, 8, 9, 11, 5, 8, 6, 10, 
5, 10, 9, 8, 7, 13, 7, 8, 8, 6, 8, 3, 7, 7, 7, 7, 8, 8, 3, 4, 
2, 10, 9, 5, 12, 5, 6, 3, 8, 5, 9, 11, 3, 5, 9, 9, 6, 4, 5, 9, 
8, 10, 6, 10, 9, 4, 10, 7, 7, 8, 10, 13, 6, 8, 5, 9, 5, 7, 7, 
9, 5, 10, 6, 7, 5, 12, 6, 6, 7, 5, 3, 5, 6, 8, 9, 4, 10, 6, 6, 
9, 7, 9, 5, 13, 12, 4, 7, 9, 5, 15, 5, 16, 20, 14, 23, 19, 12, 
23, 24, 23, 26, 25, 19, 23, 19, 26, 22, 24, 13, 19, 14, 21, 25, 
14, 11, 16, 25, 13, 24, 20, 18, 11, 15, 11, 15, 21, 26, 16, 17, 
17, 15, 27, 14, 18, 11, 12, 17, 16, 22, 18, 10, 20, 27, 15, 18, 
13, 25, 18, 14, 27, 11, 27, 19, 17, 16, 17, 21, 21, 13, 21, 20, 
27, 21, 20, 19, 27, 15, 21, 13, 23, 27, 25, 25, 15, 14, 13, 21, 
23, 11, 19, 19, 17, 21, 23, 19, 16, 24, 12, 33, 25, 23, 59, 71, 
62, 41, 48, 46, 77, 68, 77, 55, 57, 76, 68, 72, 52, 68, 68, 50, 
65, 75, 63, 48, 58, 62, 64, 61, 71, 60, 46, 46, 78, 65, 58, 44, 
57, 69, 55, 53, 62, 56, 66, 71, 61, 67, 58, 46, 58, 51, 58, 63, 
61, 50, 89, 61, 67, 56, 54, 56, 66, 84, 42, 79, 59, 59, 63, 56, 
70, 64, 79, 71, 60, 59, 76, 52, 47, 59, 58, 48, 62, 43, 50, 64, 
36, 53, 60, 59, 72, 71, 74, 51, 65, 55, 67, 77, 67, 55, 40, 76, 
74, 68, 37, 48, 29, 42, 32, 37, 37, 50, 43, 43, 22, 58, 46, 45, 
36, 43, 46, 40, 38, 37, 41, 31, 42, 37, 52, 25, 37, 21, 36, 39, 
32, 35, 52, 41, 51, 43, 40, 38, 31, 26, 37, 48, 47, 15, 47, 24, 
38, 45, 53, 43, 47, 44, 47, 45, 43, 44, 42, 37, 45, 58, 33, 52, 
44, 43, 41, 40, 38, 38, 44, 41, 40, 55, 33, 39, 46, 55, 40, 54, 
37, 37, 40, 31, 28, 38, 52, 58, 43, 57, 37, 38, 46, 42, 41, 55, 
33, 40, 36, 60, 42, 31, 29, 25, 16, 35, 22, 18, 19, 33, 23, 11, 
25, 25, 19, 28, 27, 22, 30, 14, 24, 25, 27, 22, 18, 20, 24, 22, 
28, 31, 28, 26, 25, 23, 24, 24, 18, 34, 26, 19, 25, 27, 23, 23, 
19, 19, 15, 30, 27, 18, 23, 24, 19, 29, 21, 39, 24, 36, 18, 11, 
29, 22, 22, 25, 25, 34, 21, 16, 17, 35, 26, 22, 33, 38, 26, 26, 
21, 19, 21, 24, 23, 23, 24, 24, 27, 17, 32, 33, 30, 30, 27, 22, 
26, 24, 26, 20, 21, 23, 19, 36, 30, 27, 15, 24, 20, 18, 12, 14, 
14, 31, 21, 23, 14, 16, 23, 20, 27, 27, 29, 20, 26, 27, 24, 18, 
19, 17, 25, 13, 21, 6, 22, 19, 10, 26, 15, 24, 20, 15, 16, 15, 
9, 18, 18, 23, 11, 15, 29, 18, 15, 24, 15, 21, 17, 18, 22, 12, 
18, 18, 26, 17, 21, 14, 17, 32, 15, 19, 23, 15, 17, 25, 18, 17, 
24, 28, 17, 28, 13, 11, 11, 14, 16, 17, 12, 17, 14, 23, 27, 22, 
14, 18, 22, 15, 15, 18, 19, 15, 15, 21, 18, 20, 20, 26, 79, 76, 
64, 66, 50, 62, 83, 75, 66, 70, 59, 94, 81, 81, 67, 101, 65, 
69, 87, 53, 77, 85, 71, 62, 87, 51, 78, 73, 56, 66, 76, 76, 86, 
76, 72, 70, 69, 89, 84, 86, 95, 83, 65, 73, 64, 66, 76, 79, 57, 
76, 68, 81, 83, 73, 68, 89, 65, 65, 115, 91, 66, 73, 96, 79, 
94, 83, 71, 87, 104, 69, 91, 64, 74, 64, 59, 73, 83, 77, 87, 
94, 72, 106, 68, 74, 93, 85, 73, 79, 59, 53, 84, 81, 69, 74, 
63, 68, 79, 81, 78, 100, 38, 27, 23, 25, 23, 34, 20, 25, 33, 
31, 10, 38, 36, 25, 20, 30, 19, 31, 29, 25, 20, 18, 36, 18, 33, 
25, 34, 22, 22, 21, 21, 26, 38, 22, 36, 29, 29, 26, 31, 23, 29, 
27, 22, 29, 18, 20, 16, 35, 24, 27, 20, 22, 35, 25, 26, 22, 15, 
29, 30, 22, 32, 29, 27, 26, 21, 28, 31, 26, 25, 18, 44, 13, 31, 
22, 23, 28, 35, 27, 31, 32, 24, 34, 21, 23, 41, 41, 22, 26, 26, 
18, 25, 21, 30, 15, 23, 35, 28, 23, 25, 41, 49, 43, 38, 44, 40, 
42, 32, 40, 40, 59, 49, 42, 52, 50, 48, 72, 60, 46, 63, 47, 50, 
47, 48, 30, 25, 43, 54, 48, 29, 43, 31, 43, 40, 43, 46, 41, 31, 
41, 49, 32, 65, 52, 49, 41, 32, 39, 37, 47, 43, 29, 43, 48, 50, 
39, 23, 41, 43, 40, 51, 45, 28, 38, 44, 52, 47, 44, 45, 39, 51, 
40, 46, 65, 54, 40, 41, 33, 39, 49, 48, 58, 39, 42, 40, 33, 62, 
59, 48, 37, 34, 57, 58, 39, 80, 46, 53, 42, 50, 49, 41, 41, 14, 
13, 14, 10, 10, 13, 14, 11, 21, 12, 11, 14, 14, 14, 13, 24, 13, 
9, 17, 13, 13, 19, 17, 7, 14, 14, 16, 27, 10, 13, 9, 12, 15, 
18, 8, 14, 20, 15, 18, 12, 16, 17, 8, 18, 13, 11, 9, 15, 13, 
11, 5, 10, 11, 20, 14, 15, 11, 15, 21, 11, 14, 8, 12, 10, 18, 
10, 18, 13, 22, 16, 14, 20, 15, 14, 9, 9, 17, 19, 15, 9, 21, 
5, 15, 11, 14, 15, 9, 19, 18, 15, 16, 8, 23, 12, 14, 9, 12, 18, 
16, 12, 39, 50, 31, 36, 17, 45, 32, 39, 29, 41, 26, 37, 38, 41, 
32, 36, 39, 32, 31, 18, 26, 31, 46, 20, 30, 45, 33, 42, 31, 37, 
19, 37, 38, 39, 33, 33, 26, 33, 31, 27, 41, 18, 30, 44, 31, 38, 
35, 39, 25, 36, 44, 29, 36, 29, 31, 38, 31, 40, 25, 41, 35, 39, 
31, 17, 48, 39, 42, 41, 34, 40, 37, 42, 39, 42, 41, 58, 30, 40, 
47, 39, 30, 32, 23, 36, 35, 40, 33, 31, 29, 25, 45, 35, 52, 43, 
43, 42, 25, 30, 25, 41, 21, 18, 26, 22, 22, 13, 28, 28, 22, 25, 
25, 37, 27, 28, 26, 33, 35, 41, 29, 35, 23, 29, 23, 27, 35, 21, 
26, 21, 26, 27, 22, 32, 27, 25, 36, 33, 33, 13, 28, 28, 28, 24, 
30, 19, 35, 32, 26, 36, 21, 22, 29, 12, 36, 36, 12, 36, 27, 31, 
23, 25, 34, 27, 32, 15, 29, 19, 16, 37, 26, 22, 25, 34, 19, 32, 
22, 25, 26, 19, 33, 36, 27, 26, 16, 24, 24, 33, 28, 29, 23, 27, 
22, 24, 26, 34, 21, 18, 22, 37, 28, 34, 41, 33, 25, 28, 34, 39, 
28, 38, 43, 39, 39, 29, 36, 47, 31, 42, 32, 27, 36, 23, 44, 46, 
31, 41, 44, 31, 38, 30, 38, 22, 28, 36, 49, 27, 36, 41, 47, 36, 
33, 34, 38, 44, 25, 38, 30, 39, 30, 39, 34, 41, 37, 23, 36, 48, 
25, 50, 37, 54, 40, 46, 41, 46, 39, 30, 58, 30, 38, 44, 46, 42, 
41, 37, 49, 35, 30, 40, 30, 32, 36, 45, 38, 49, 30, 36, 39, 29, 
34, 42, 31, 31, 44, 41, 43, 37, 28, 29, 33, 41, 41, 28, 28, 24, 
19, 23, 17, 28, 20, 25, 33, 31, 19, 17, 21, 24, 28, 24, 33, 20, 
33, 26, 20, 18, 27, 14, 18, 16, 14, 16, 24, 26, 12, 26, 20, 25, 
16, 13, 16, 25, 20, 20, 33, 22, 12, 33, 26, 22, 13, 22, 25, 21, 
19, 28, 18, 24, 20, 17, 28, 22, 22, 25, 21, 22, 20, 21, 20, 26, 
20, 21, 26, 24, 19, 24, 16, 20, 19, 27, 31, 21, 22, 13, 29, 24, 
22, 14, 18, 24, 14, 23, 22, 23, 16, 18, 20, 27, 19, 25, 16, 30, 
28, 25, 26, 17, 14, 18, 14, 12, 21, 24, 16, 14, 14, 17, 12, 25, 
23, 27, 16, 25, 24, 16, 23, 13, 17, 18, 17, 22, 22, 4, 22, 22, 
14, 24, 22, 14, 13, 28, 12, 21, 11, 12, 15, 23, 14, 20, 10, 19, 
6, 24, 13, 20, 16, 16, 20, 12, 12, 23, 20, 13, 23, 24, 19, 16, 
22, 13, 23, 11, 14, 22, 17, 20, 26, 26, 14, 14, 21, 13, 15, 24, 
15, 14, 14, 17, 15, 16, 17, 16, 18, 19, 25, 15, 14, 12, 15, 23, 
8, 11, 15, 21, 21, 12, 10, 5, 12, 12, 10, 6, 7, 6, 12, 8, 7, 
12, 6, 10, 12, 17, 12, 10, 13, 8, 10, 8, 9, 9, 12, 9, 7, 10, 
5, 13, 13, 13, 10, 13, 8, 10, 7, 7, 8, 9, 12, 9, 12, 9, 11, 8, 
5, 9, 16, 10, 7, 14, 11, 10, 9, 1, 9, 9, 13, 8, 15, 16, 8, 11, 
9, 10, 17, 11, 14, 10, 10, 16, 8, 15, 15, 11, 12, 3, 16, 10, 
21, 16, 7, 7, 7, 10, 13, 9, 6, 6, 12, 4, 14, 7, 14, 5, 8, 12, 
16, 13, 68, 64, 68, 90, 76, 72, 82, 82, 78, 68, 64, 83, 92, 65, 
76, 74, 80, 88, 79, 67, 61, 79, 74, 57, 70, 71, 88, 77, 80, 79, 
55, 103, 99, 68, 55, 55, 89, 76, 61, 58, 71, 75, 55, 58, 58, 
69, 71, 70, 55, 60, 68, 71, 80, 68, 58, 77, 70, 45, 74, 87, 53, 
65, 78, 81, 66, 62, 82, 64, 82, 72, 79, 63, 80, 84, 71, 71, 72, 
63, 78, 80, 62, 82, 60, 66, 56, 96, 71, 67, 54, 68, 87, 61, 73, 
79, 64, 58, 59, 80, 76, 84, 28, 20, 21, 17, 15, 10, 20, 23, 17, 
9, 14, 22, 15, 13, 29, 23, 17, 14, 23, 26, 19, 11, 15, 15, 19, 
14, 14, 9, 21, 19, 20, 18, 21, 21, 18, 23, 14, 13, 18, 14, 20, 
12, 9, 11, 14, 14, 9, 21, 13, 25, 18, 20, 12, 11, 14, 6, 15, 
13, 19, 18, 14, 20, 21, 14, 15, 7, 17, 13, 13, 15, 24, 24, 20, 
14, 16, 29, 12, 14, 19, 14, 26, 23, 16, 12, 16, 13, 20, 19, 20, 
18, 16, 11, 15, 21, 15, 18, 24, 19, 18, 23, 45, 61, 49, 48, 39, 
30, 47, 38, 42, 43, 52, 56, 39, 57, 51, 40, 59, 50, 53, 45, 55, 
52, 47, 46, 49, 45, 48, 64, 46, 53, 33, 55, 42, 46, 38, 56, 37, 
43, 35, 41, 57, 58, 36, 43, 42, 38, 43, 44, 45, 52, 45, 52, 48, 
57, 41, 38, 64, 44, 51, 48, 64, 59, 46, 38, 53, 44, 48, 49, 45, 
45, 42, 48, 61, 42, 48, 54, 46, 55, 48, 47, 60, 36, 45, 57, 48, 
40, 54, 75, 42, 48, 66, 35, 64, 56, 39, 46, 53, 80, 64, 45, 42, 
88, 63, 82, 71, 71, 107, 78, 91, 81, 74, 76, 85, 72, 86, 91, 
82, 85, 97, 48, 72, 107, 91, 78, 78, 51, 87, 73, 79, 87, 77, 
88, 96, 83, 76, 73, 67, 56, 91, 71, 82, 85, 69, 69, 84, 70, 66, 
91, 74, 64, 44, 81, 70, 85, 55, 77, 96, 75, 79, 90, 80, 84, 74, 
71, 125, 66, 85, 85, 100, 123, 64, 152, 71, 59, 70, 65, 72, 79, 
106, 74, 99, 87, 53, 74, 96, 80, 71, 107, 68, 67, 96, 58, 87, 
73, 71, 69, 66, 94, 83, 107, 92, 115, 118, 122, 93, 102, 151, 
115, 127, 100, 125, 144, 114, 136, 105, 146, 103, 91, 122, 82, 
120, 94, 107, 123, 96, 117, 144, 107, 126, 103, 131, 120, 147, 
122, 145, 113, 121, 100, 96, 116, 159, 132, 102, 112, 133, 136, 
98, 128, 90, 95, 96, 116, 122, 123, 112, 100, 110, 128, 141, 
129, 128, 120, 119, 97, 132, 134, 120, 126, 113, 128, 118, 109, 
95, 148, 125, 123, 133, 125, 129, 106, 122, 134, 99, 113, 120, 
116, 119, 94, 125, 125, 127, 112, 127, 114, 109, 126, 97, 123, 
83, 184, 14, 18, 16, 11, 26, 21, 18, 25, 19, 12, 14, 21, 28, 
12, 20, 24, 15, 19, 22, 13, 17, 15, 19, 17, 19, 12, 24, 14, 15, 
16, 17, 17, 17, 16, 29, 17, 10, 15, 25, 17, 24, 24, 15, 19, 27, 
21, 16, 21, 14, 21, 18, 14, 11, 21, 22, 18, 17, 24, 19, 32, 31, 
13, 21, 20, 17, 11, 23, 18, 23, 17, 18, 25, 17, 19, 18, 28, 30, 
16, 21, 18, 30, 10, 11, 24, 14, 21, 18, 20, 18, 23, 17, 15, 15, 
21, 18, 16, 16, 17, 20, 26, 6, 5, 2, 1, 2, 3, 4, 1, 6, 5, 4, 
4, 5, 4, 1, 4, 3, 3, 5, 1, 3, 2, 4, 2, 6, 3, 3, 8, 3, 1, 3, 0, 
5, 5, 4, 3, 3, 5, 2, 2, 5, 7, 4, 4, 2, 1, 5, 7, 3, 6, 2, 3, 2, 
3, 3, 2, 3, 3, 3, 3, 4, 5, 4, 2, 2, 3, 4, 3, 5, 0, 2, 6, 3, 3, 
0, 3, 6, 1, 4, 2, 4, 5, 4, 2, 1, 3, 2, 2, 2, 5, 8, 3, 1, 1, 2, 
5, 2, 4, 0, 3, 3, 0, 0, 2, 3, 7, 1, 5, 3, 5, 1, 3, 2, 1, 2, 3, 
3, 3, 2, 3, 3, 3, 4, 2, 5, 2, 1, 2, 4, 1, 4, 2, 1, 2, 6, 0, 2, 
2, 5, 1, 5, 2, 0, 2, 1, 2, 0, 6, 4, 1, 0, 6, 1, 4, 2, 3, 1, 6, 
5, 3, 3, 1, 1, 4, 4, 3, 2, 3, 3, 1, 0, 3, 3, 4, 3, 1, 2, 4, 0, 
2, 2, 0, 5, 1, 1, 1, 5, 2, 3, 9, 1, 1, 6, 2, 3, 1, 1, 4, 3, 2, 
6, 3, 3, 3, 4, 4, 3, 3, 5, 4, 4, 4, 5, 4, 3, 0, 4, 3, 10, 3, 
4, 6, 0, 2, 6, 2, 1, 5, 2, 2, 4, 4, 2, 5, 1, 2, 5, 1, 3, 2, 2, 
2, 6, 3, 2, 4, 5, 9, 3, 5, 3, 5, 3, 4, 2, 4, 5, 1, 3, 5, 0, 3, 
5, 3, 8, 1, 6, 5, 6, 3, 5, 6, 4, 2, 2, 1, 2, 5, 7, 4, 4, 4, 4, 
5, 2, 3, 2, 2, 2, 2, 7, 4, 1, 2, 2, 1, 2, 9, 6, 5, 8, 4, 11, 
7, 6, 4, 7, 2, 4, 8, 5, 7, 10, 5, 5, 9, 6, 4, 9, 6, 3, 7, 12, 
10, 9, 7, 4, 8, 6, 5, 5, 10, 4, 12, 5, 9, 8, 5, 2, 4, 4, 9, 5, 
9, 6, 10, 2, 3, 3, 1, 13, 6, 5, 2, 5, 8, 7, 9, 3, 9, 3, 9, 5, 
6, 4, 5, 8, 8, 10, 8, 23, 9, 6, 5, 7, 8, 4, 11, 9, 4, 5, 8, 6, 
4, 6, 8, 9, 9, 2, 7, 8, 6, 9, 8, 4, 7, 7, 9, 11, 10, 3, 0, 3, 
2, 1, 2, 3, 2, 1, 4, 1, 0, 3, 1, 2, 2, 1, 1, 1, 1, 1, 2, 4, 0, 
3, 2, 3, 2, 2, 4, 3, 3, 2, 2, 1, 2, 3, 2, 6, 0, 3, 0, 2, 0, 4, 
2, 0, 3, 2, 4, 3, 2, 0, 1, 0, 2, 2, 1, 4, 1, 2, 2, 0, 3, 3, 2, 
1, 3, 3, 1, 0, 1, 3, 0, 4, 1, 3, 2, 1, 0, 3, 2, 4, 1, 1, 1, 4, 
3, 1, 0, 2, 3, 3, 6, 4, 0, 3, 3, 3, 0, 45, 41, 56, 37, 30, 59, 
37, 41, 52, 36, 32, 35, 59, 41, 57, 41, 45, 44, 42, 55, 36, 35, 
40, 38, 30, 52, 30, 49, 46, 60, 32, 37, 34, 47, 42, 54, 42, 36, 
46, 37, 44, 57, 36, 35, 42, 37, 43, 45, 34, 45, 34, 51, 36, 40, 
29, 38, 28, 40, 45, 31, 36, 41, 31, 42, 41, 42, 38, 52, 49, 35, 
35, 52, 43, 44, 42, 38, 39, 53, 45, 48, 40, 42, 33, 40, 30, 48, 
34, 30, 36, 44, 49, 41, 49, 39, 34, 41, 55, 49, 46, 32, 5, 3, 
3, 2, 3, 2, 2, 8, 4, 5, 5, 4, 3, 1, 5, 4, 4, 1, 5, 1, 4, 6, 3, 
2, 3, 2, 2, 2, 2, 5, 3, 4, 5, 4, 4, 4, 7, 4, 2, 0, 1, 4, 2, 3, 
2, 6, 3, 4, 3, 6, 1, 6, 4, 2, 4, 9, 4, 3, 1, 4, 2, 2, 3, 3, 3, 
4, 2, 5, 5, 1, 3, 3, 4, 9, 2, 0, 0, 0, 1, 2, 0, 6, 1, 1, 1, 3, 
5, 5, 5, 7, 2, 5, 3, 6, 2, 8, 5, 2, 6, 4, 2, 2, 3, 3, 4, 4, 5, 
3, 3, 4, 3, 3, 3, 2, 5, 1, 3, 7, 5, 5, 7, 1, 4, 4, 3, 3, 4, 2, 
1, 7, 3, 7, 4, 4, 3, 6, 3, 6, 6, 1, 4, 2, 2, 2, 7, 6, 2, 7, 6, 
3, 4, 6, 4, 3, 6, 5, 0, 6, 5, 3, 5, 3, 4, 6, 3, 5, 5, 5, 8, 1, 
6, 3, 2, 3, 8, 3, 5, 6, 3, 2, 7, 8, 5, 4, 4, 8, 3, 2, 6, 2, 5, 
3, 2, 6, 2, 1, 2, 5, 3, 4, 27, 23, 18, 22, 22, 24, 20, 23, 21, 
29, 17, 24, 20, 23, 25, 21, 26, 19, 20, 25, 9, 24, 19, 15, 11, 
20, 23, 18, 20, 21, 17, 22, 28, 30, 27, 22, 27, 27, 27, 10, 18, 
20, 16, 21, 23, 13, 13, 28, 14, 26, 31, 19, 19, 20, 19, 17, 11, 
16, 25, 20, 15, 25, 17, 14, 24, 16, 17, 16, 21, 18, 15, 21, 16, 
20, 21, 17, 18, 26, 24, 11, 25, 27, 24, 31, 31, 21, 30, 25, 28, 
15, 21, 20, 16, 20, 16, 17, 21, 26, 23, 17, 1, 7, 8, 5, 5, 10, 
9, 6, 7, 10, 10, 15, 13, 7, 12, 11, 8, 6, 4, 4, 12, 11, 8, 6, 
10, 8, 4, 3, 6, 7, 8, 11, 8, 8, 6, 13, 7, 13, 8, 4, 8, 5, 11, 
7, 10, 14, 6, 4, 6, 5, 5, 5, 6, 3, 5, 5, 12, 7, 5, 5, 5, 4, 14, 
9, 4, 8, 7, 10, 9, 6, 15, 5, 4, 8, 13, 8, 5, 7, 3, 10, 6, 8, 
8, 15, 6, 11, 9, 5, 12, 6, 11, 6, 6, 9, 15, 5, 5, 8, 3, 10, 8, 
6, 6, 4, 3, 5, 4, 5, 9, 3, 8, 4, 7, 3, 9, 9, 8, 7, 5, 4, 4, 7, 
5, 5, 6, 6, 5, 11, 7, 5, 4, 10, 5, 5, 5, 6, 6, 2, 1, 3, 7, 7, 
6, 3, 10, 7, 5, 3, 3, 5, 5, 6, 3, 5, 8, 2, 6, 2, 5, 5, 3, 7, 
10, 5, 7, 4, 6, 10, 8, 6, 5, 7, 7, 7, 8, 7, 3, 4, 4, 5, 3, 3, 
6, 5, 4, 3, 7, 3, 6, 8, 5, 5, 6, 3, 5, 4, 6, 6, 4, 5, 7, 2, 1, 
1, 2, 5, 1, 1, 2, 1, 2, 1, 2, 3, 3, 6, 4, 0, 1, 3, 6, 1, 4, 2, 
4, 2, 2, 2, 3, 3, 2, 4, 2, 2, 1, 3, 2, 5, 0, 1, 1, 5, 3, 3, 1, 
0, 9, 4, 0, 3, 2, 4, 3, 3, 1, 0, 1, 4, 0, 2, 1, 1, 1, 2, 4, 2, 
1, 4, 4, 5, 2, 2, 0, 2, 1, 3, 4, 2, 3, 3, 6, 3, 1, 0, 1, 5, 1, 
6, 2, 2, 2, 2, 3, 6, 1, 3, 2, 3, 3, 5, 4, 4, 5, 4, 5, 3, 3, 2, 
4, 7, 4, 4, 10, 10, 5, 2, 4, 3, 5, 7, 4, 3, 6, 3, 4, 2, 8, 5, 
6, 5, 3, 4, 2, 5, 9, 4, 4, 3, 3, 7, 6, 3, 5, 0, 1, 5, 4, 5, 2, 
7, 7, 6, 3, 6, 5, 4, 5, 8, 2, 5, 4, 5, 2, 4, 7, 2, 6, 5, 5, 9, 
4, 9, 2, 1, 7, 2, 7, 4, 4, 6, 2, 3, 2, 1, 4, 2, 2, 5, 6, 3, 4, 
2, 3, 3, 3, 2, 7, 4, 2, 6, 11, 15, 4, 6, 13, 8, 8, 14, 13, 13, 
8, 13, 18, 15, 16, 16, 16, 11, 14, 17, 14, 13, 15, 11, 14, 6, 
18, 13, 13, 20, 10, 6, 13, 13, 14, 12, 16, 14, 16, 11, 15, 17, 
14, 9, 12, 7, 9, 14, 13, 9, 15, 21, 12, 15, 13, 13, 21, 15, 23, 
10, 9, 14, 12, 16, 18, 15, 13, 22, 20, 8, 15, 18, 15, 17, 13, 
18, 12, 15, 10, 18, 11, 18, 12, 6, 14, 13, 14, 17, 21, 10, 18, 
15, 17, 17, 15, 23, 13, 15, 12, 18, 2, 0, 3, 1, 3, 4, 0, 2, 4, 
2, 1, 4, 1, 1, 2, 5, 4, 3, 1, 2, 5, 5, 0, 5, 5, 5, 1, 4, 1, 1, 
2, 0, 2, 3, 3, 6, 2, 3, 4, 1, 3, 3, 2, 3, 2, 8, 1, 2, 2, 1, 3, 
5, 1, 1, 0, 9, 4, 2, 1, 4, 4, 0, 2, 1, 2, 2, 2, 6, 4, 2, 4, 2, 
3, 3, 4, 3, 0, 3, 1, 2, 1, 3, 1, 3, 1, 1, 3, 5, 3, 0, 1, 1, 2, 
5, 0, 3, 2, 3, 0, 1, 34, 34, 21, 27, 26, 29, 26, 42, 22, 32, 
31, 44, 47, 27, 37, 34, 29, 34, 21, 31, 26, 33, 32, 19, 37, 20, 
43, 29, 27, 29, 27, 20, 30, 34, 28, 29, 20, 21, 23, 24, 25, 28, 
16, 31, 26, 32, 22, 39, 24, 37, 27, 27, 32, 29, 27, 29, 23, 45, 
31, 28, 33, 39, 26, 29, 38, 28, 30, 30, 41, 22, 29, 33, 35, 26, 
34, 39, 31, 23, 37, 28, 40, 28, 17, 27, 31, 29, 34, 27, 28, 37, 
44, 27, 40, 37, 33, 40, 26, 33, 31, 17, 23, 19, 28, 24, 15, 18, 
19, 21, 22, 28, 20, 29, 24, 21, 27, 18, 15, 34, 35, 14, 29, 22, 
25, 34, 34, 31, 29, 25, 25, 25, 18, 16, 20, 30, 22, 28, 21, 29, 
30, 23, 30, 27, 26, 25, 27, 28, 19, 23, 24, 27, 24, 22, 24, 26, 
23, 23, 18, 32, 25, 30, 25, 19, 22, 16, 23, 26, 26, 24, 26, 21, 
35, 27, 30, 19, 31, 28, 25, 25, 23, 25, 24, 29, 24, 24, 31, 23, 
30, 23, 35, 18, 30, 23, 28, 26, 21, 13, 25, 25, 22, 17, 28, 34, 
26, 27, 26, 26, 30, 32, 28, 37, 26, 38, 19, 33, 37, 39, 42, 25, 
26, 29, 19, 19, 20, 28, 30, 25, 32, 29, 28, 23, 18, 21, 29, 41, 
38, 29, 20, 35, 35, 30, 33, 35, 44, 37, 35, 27, 24, 35, 14, 12, 
34, 18, 25, 23, 29, 26, 26, 30, 36, 28, 31, 16, 29, 23, 40, 31, 
36, 30, 17, 27, 30, 43, 29, 28, 26, 36, 37, 38, 35, 19, 33, 26, 
17, 25, 26, 26, 33, 26, 31, 38, 36, 27, 32, 27, 36, 26, 30, 34, 
16, 49), .Dim = c(100L, 86L))
