# Supplementary material for: A Bayesian unified framework for risk estimation and cluster identification in small area health data analysis
Source: PLoS One. 2020 May 7;15(5):e0231935. doi: 10.1371/journal.pone.0231935 (PMC7205265; doi:10.1371/journal.pone.0231935)
Supplement: S1 File — (ZIP) [file pone.0231935.s003.zip › Data_R code/Scripts_Plos_One/Scripts_Plos_One/yScen4.txt]

structure(c(11, 10, 4, 5, 10, 13, 15, 7, 7, 13, 6, 12, 12, 8, 
8, 8, 14, 10, 10, 8, 7, 13, 13, 8, 6, 11, 9, 9, 4, 9, 7, 8, 14, 
5, 13, 11, 13, 13, 7, 10, 5, 7, 8, 6, 4, 3, 4, 10, 5, 14, 7, 
10, 4, 7, 12, 9, 8, 10, 6, 3, 13, 6, 5, 8, 9, 7, 4, 8, 4, 7, 
10, 5, 7, 5, 11, 11, 13, 11, 9, 16, 12, 8, 8, 12, 11, 13, 12, 
7, 7, 9, 7, 8, 8, 9, 9, 9, 9, 6, 9, 6, 8, 10, 11, 11, 8, 13, 
13, 9, 9, 19, 13, 9, 9, 5, 9, 18, 17, 14, 12, 13, 9, 12, 11, 
9, 12, 10, 30, 8, 16, 3, 12, 16, 8, 7, 10, 14, 9, 6, 17, 5, 9, 
9, 8, 13, 9, 8, 12, 12, 16, 15, 9, 15, 13, 11, 7, 10, 11, 13, 
13, 7, 12, 8, 12, 18, 11, 16, 7, 15, 19, 14, 15, 18, 13, 8, 14, 
19, 15, 10, 10, 11, 11, 12, 13, 16, 12, 19, 17, 8, 10, 10, 20, 
11, 11, 11, 15, 8, 6, 11, 11, 19, 22, 22, 20, 16, 20, 17, 22, 
16, 23, 16, 21, 13, 13, 20, 16, 17, 17, 17, 18, 11, 22, 12, 20, 
19, 18, 19, 20, 17, 22, 24, 14, 12, 21, 11, 19, 19, 12, 15, 19, 
12, 21, 23, 25, 16, 19, 18, 11, 11, 20, 10, 17, 15, 25, 19, 16, 
13, 24, 22, 19, 19, 15, 15, 19, 18, 11, 18, 25, 20, 18, 20, 16, 
14, 26, 17, 19, 20, 20, 19, 21, 12, 16, 21, 23, 18, 21, 21, 28, 
19, 22, 23, 17, 15, 23, 18, 19, 30, 21, 21, 19, 10, 15, 18, 9, 
15, 6, 19, 11, 13, 8, 16, 13, 15, 14, 10, 11, 10, 6, 24, 12, 
15, 14, 16, 19, 9, 6, 14, 11, 14, 15, 9, 15, 14, 13, 15, 12, 
18, 9, 11, 9, 11, 11, 8, 13, 13, 15, 14, 10, 18, 17, 10, 11, 
12, 13, 17, 13, 8, 16, 19, 13, 9, 14, 8, 18, 17, 14, 7, 18, 11, 
8, 11, 6, 10, 12, 19, 26, 11, 14, 13, 16, 21, 19, 10, 12, 13, 
20, 12, 9, 16, 14, 12, 7, 17, 10, 17, 12, 5, 16, 9, 14, 15, 12, 
6, 9, 11, 10, 12, 9, 9, 9, 8, 6, 13, 19, 13, 4, 5, 14, 5, 13, 
9, 9, 10, 15, 8, 7, 10, 6, 5, 11, 10, 6, 12, 5, 15, 14, 11, 7, 
14, 12, 12, 11, 6, 7, 10, 13, 4, 5, 6, 13, 9, 6, 14, 15, 10, 
9, 9, 14, 9, 11, 13, 12, 8, 14, 10, 8, 11, 15, 11, 7, 9, 15, 
12, 10, 17, 10, 15, 9, 10, 6, 6, 5, 13, 7, 17, 8, 10, 9, 7, 6, 
8, 9, 14, 7, 11, 8, 17, 9, 11, 11, 11, 18, 5, 11, 20, 12, 20, 
17, 13, 22, 9, 10, 14, 18, 17, 18, 21, 19, 18, 9, 14, 18, 14, 
27, 16, 18, 20, 18, 17, 33, 15, 12, 17, 19, 15, 24, 17, 15, 27, 
18, 13, 14, 8, 17, 23, 14, 15, 19, 21, 10, 13, 17, 14, 18, 10, 
13, 11, 9, 10, 12, 19, 15, 18, 16, 14, 12, 14, 12, 19, 23, 10, 
15, 18, 22, 22, 14, 19, 18, 20, 11, 25, 13, 16, 6, 12, 11, 13, 
18, 16, 16, 17, 14, 23, 19, 13, 18, 14, 19, 14, 16, 19, 69, 94, 
82, 61, 68, 67, 75, 72, 81, 64, 59, 73, 85, 66, 77, 59, 61, 73, 
87, 98, 76, 72, 58, 70, 83, 75, 83, 84, 91, 72, 63, 66, 72, 79, 
81, 58, 56, 90, 77, 67, 66, 75, 68, 77, 54, 68, 69, 68, 59, 64, 
91, 54, 79, 66, 70, 67, 63, 72, 78, 67, 78, 83, 70, 70, 55, 47, 
66, 70, 91, 80, 58, 76, 81, 60, 57, 86, 82, 75, 84, 84, 70, 79, 
68, 70, 71, 77, 70, 81, 66, 87, 68, 63, 72, 73, 78, 61, 76, 72, 
82, 81, 27, 17, 19, 18, 16, 22, 23, 22, 8, 22, 14, 21, 11, 31, 
20, 28, 22, 21, 27, 24, 18, 14, 16, 18, 14, 20, 24, 25, 21, 22, 
16, 15, 17, 19, 21, 21, 19, 22, 21, 13, 16, 19, 16, 18, 26, 14, 
26, 8, 23, 22, 25, 28, 21, 22, 26, 22, 19, 20, 13, 31, 23, 23, 
18, 23, 21, 18, 18, 24, 17, 25, 24, 14, 17, 22, 23, 24, 15, 28, 
22, 22, 13, 23, 28, 20, 18, 21, 21, 32, 27, 32, 30, 14, 16, 27, 
15, 15, 26, 12, 25, 10, 30, 26, 25, 34, 23, 26, 26, 28, 46, 35, 
30, 38, 42, 40, 29, 22, 27, 27, 36, 32, 27, 43, 22, 39, 35, 20, 
48, 28, 38, 29, 27, 44, 29, 30, 28, 27, 27, 51, 40, 36, 30, 31, 
44, 32, 34, 32, 42, 36, 31, 42, 26, 35, 28, 31, 31, 41, 29, 28, 
25, 34, 52, 31, 29, 40, 25, 36, 36, 26, 35, 24, 38, 27, 39, 27, 
28, 31, 34, 40, 49, 45, 42, 43, 23, 31, 41, 38, 41, 37, 54, 36, 
32, 26, 32, 33, 33, 37, 24, 37, 39, 26, 18, 21, 20, 17, 23, 18, 
18, 15, 17, 27, 21, 18, 21, 12, 16, 21, 23, 21, 20, 14, 24, 17, 
20, 25, 23, 20, 15, 13, 17, 22, 25, 21, 18, 22, 19, 18, 26, 21, 
21, 14, 28, 18, 16, 18, 22, 16, 26, 26, 16, 20, 22, 20, 21, 20, 
20, 15, 19, 15, 16, 13, 14, 20, 18, 27, 14, 17, 23, 14, 17, 27, 
18, 17, 20, 11, 15, 27, 18, 24, 20, 27, 25, 17, 20, 18, 22, 33, 
24, 20, 12, 25, 24, 20, 16, 24, 26, 13, 23, 18, 23, 16, 9, 8, 
14, 13, 15, 9, 5, 11, 15, 16, 15, 19, 9, 13, 18, 13, 14, 6, 14, 
7, 12, 13, 20, 16, 13, 12, 15, 13, 10, 19, 12, 15, 19, 13, 14, 
12, 13, 11, 20, 17, 17, 19, 12, 10, 15, 18, 10, 14, 10, 10, 12, 
10, 8, 11, 15, 14, 12, 5, 14, 15, 10, 10, 19, 19, 13, 9, 12, 
14, 15, 15, 14, 14, 12, 5, 10, 14, 16, 19, 15, 13, 17, 9, 13, 
14, 11, 10, 9, 13, 13, 14, 14, 15, 15, 13, 8, 11, 12, 8, 15, 
14, 35, 46, 67, 35, 34, 60, 48, 56, 48, 62, 49, 36, 45, 45, 44, 
38, 41, 48, 36, 55, 53, 55, 48, 46, 39, 44, 36, 49, 39, 46, 55, 
40, 56, 56, 40, 48, 38, 54, 48, 39, 39, 36, 43, 42, 37, 41, 40, 
45, 47, 46, 47, 38, 49, 39, 39, 37, 46, 52, 38, 39, 44, 42, 54, 
43, 31, 40, 45, 51, 43, 49, 54, 69, 40, 38, 50, 52, 54, 50, 40, 
44, 32, 46, 50, 37, 56, 39, 39, 45, 37, 42, 51, 53, 61, 64, 39, 
48, 37, 48, 46, 44, 67, 79, 84, 66, 75, 59, 68, 88, 50, 61, 69, 
57, 53, 61, 57, 56, 57, 86, 66, 73, 72, 62, 64, 77, 55, 65, 72, 
62, 61, 76, 84, 61, 77, 58, 72, 69, 87, 57, 88, 64, 57, 62, 72, 
74, 63, 67, 65, 56, 81, 75, 72, 61, 74, 64, 66, 82, 75, 59, 59, 
71, 59, 69, 64, 91, 54, 65, 62, 83, 55, 84, 61, 64, 66, 79, 88, 
70, 63, 94, 66, 51, 60, 76, 80, 68, 54, 54, 75, 56, 74, 56, 65, 
85, 72, 63, 54, 58, 62, 63, 71, 55, 34, 39, 29, 34, 39, 41, 33, 
33, 47, 25, 41, 38, 36, 28, 29, 29, 44, 24, 49, 27, 39, 42, 44, 
18, 34, 45, 29, 38, 23, 35, 37, 26, 25, 32, 32, 19, 29, 42, 36, 
36, 33, 35, 25, 40, 29, 39, 32, 38, 37, 31, 45, 44, 31, 39, 40, 
47, 41, 31, 42, 42, 29, 51, 42, 41, 38, 38, 35, 38, 43, 29, 39, 
30, 33, 25, 28, 40, 36, 27, 41, 23, 38, 45, 31, 36, 41, 37, 28, 
24, 32, 27, 45, 42, 32, 45, 44, 37, 30, 33, 34, 31, 14, 8, 13, 
22, 24, 21, 10, 17, 18, 11, 15, 13, 15, 11, 18, 18, 14, 9, 17, 
16, 11, 23, 23, 21, 10, 20, 17, 15, 9, 19, 20, 13, 16, 10, 11, 
17, 12, 11, 13, 21, 6, 10, 13, 20, 24, 15, 18, 16, 15, 12, 25, 
12, 19, 11, 13, 17, 17, 17, 18, 9, 17, 25, 14, 23, 15, 22, 13, 
18, 18, 15, 11, 11, 21, 12, 21, 16, 22, 26, 16, 19, 12, 10, 28, 
11, 13, 12, 16, 17, 17, 13, 25, 10, 12, 16, 15, 11, 10, 20, 11, 
9, 19, 11, 17, 11, 18, 11, 12, 21, 16, 10, 13, 18, 18, 17, 12, 
14, 12, 20, 11, 22, 8, 13, 11, 9, 15, 8, 18, 21, 16, 13, 13, 
13, 12, 21, 12, 18, 19, 18, 14, 13, 14, 12, 15, 14, 17, 18, 13, 
16, 19, 16, 16, 10, 12, 14, 14, 9, 8, 12, 15, 14, 12, 16, 14, 
19, 12, 23, 19, 13, 15, 12, 21, 11, 14, 23, 16, 7, 8, 14, 20, 
19, 9, 22, 17, 12, 10, 13, 13, 12, 14, 15, 21, 12, 18, 16, 10, 
12, 8, 16, 22, 18, 44, 38, 45, 38, 50, 40, 52, 55, 44, 50, 45, 
37, 51, 55, 41, 45, 36, 45, 60, 39, 47, 33, 41, 42, 51, 48, 47, 
36, 30, 40, 46, 54, 60, 40, 59, 45, 39, 51, 48, 60, 44, 52, 61, 
48, 54, 60, 63, 57, 47, 36, 31, 48, 54, 45, 43, 61, 44, 44, 56, 
56, 45, 56, 40, 45, 52, 30, 35, 44, 67, 37, 52, 51, 37, 61, 60, 
46, 44, 39, 59, 32, 49, 29, 44, 44, 69, 36, 58, 54, 39, 40, 55, 
52, 42, 57, 35, 37, 42, 62, 49, 48, 29, 31, 33, 25, 30, 45, 18, 
40, 22, 32, 35, 33, 32, 39, 16, 28, 36, 36, 29, 38, 30, 34, 41, 
29, 39, 24, 30, 34, 26, 28, 25, 33, 27, 28, 21, 29, 39, 32, 28, 
30, 26, 38, 25, 30, 37, 37, 34, 21, 37, 35, 30, 36, 29, 29, 49, 
33, 35, 32, 38, 52, 31, 35, 29, 41, 37, 37, 28, 31, 24, 22, 23, 
31, 29, 33, 31, 26, 41, 17, 28, 31, 27, 51, 38, 19, 34, 30, 29, 
38, 35, 28, 32, 32, 36, 27, 31, 23, 36, 26, 29, 23, 23, 23, 40, 
35, 38, 37, 33, 32, 29, 32, 24, 38, 41, 32, 31, 26, 25, 37, 47, 
30, 24, 35, 35, 23, 44, 37, 29, 27, 20, 39, 27, 30, 27, 35, 26, 
38, 38, 34, 35, 33, 45, 40, 32, 21, 25, 42, 28, 37, 28, 43, 33, 
24, 45, 30, 31, 37, 26, 29, 42, 30, 35, 24, 37, 32, 29, 29, 34, 
26, 24, 31, 27, 34, 44, 37, 39, 38, 32, 26, 28, 37, 27, 25, 34, 
36, 32, 27, 28, 33, 34, 30, 29, 29, 27, 32, 25, 37, 23, 38, 34, 
35, 24, 31, 25, 28, 20, 12, 28, 14, 31, 19, 23, 23, 15, 23, 22, 
25, 24, 26, 24, 25, 32, 23, 22, 25, 32, 29, 26, 29, 20, 26, 23, 
35, 32, 33, 20, 22, 23, 22, 22, 22, 25, 26, 23, 24, 20, 25, 19, 
31, 23, 23, 23, 25, 23, 18, 22, 21, 33, 24, 30, 28, 32, 28, 19, 
32, 23, 26, 30, 28, 21, 18, 14, 27, 30, 27, 13, 29, 26, 26, 31, 
21, 34, 19, 28, 25, 24, 28, 38, 14, 16, 23, 29, 19, 24, 31, 22, 
19, 23, 14, 16, 41, 32, 23, 22, 30, 27, 24, 18, 29, 17, 33, 28, 
27, 26, 25, 34, 37, 32, 32, 19, 34, 31, 27, 36, 32, 34, 23, 34, 
25, 21, 23, 35, 23, 22, 25, 21, 18, 26, 20, 30, 22, 31, 20, 13, 
29, 21, 28, 24, 19, 19, 29, 24, 31, 23, 19, 30, 25, 22, 25, 21, 
30, 21, 25, 33, 24, 22, 32, 15, 12, 24, 31, 32, 25, 27, 33, 25, 
22, 22, 27, 35, 24, 27, 27, 34, 22, 25, 35, 21, 32, 30, 31, 27, 
19, 26, 31, 20, 19, 27, 25, 22, 37, 39, 26, 28, 22, 28, 26, 27, 
25, 29, 27, 36, 35, 30, 29, 17, 36, 25, 19, 26, 27, 35, 29, 19, 
23, 23, 35, 28, 24, 24, 32, 33, 28, 35, 19, 22, 29, 24, 27, 26, 
25, 27, 32, 32, 31, 23, 31, 28, 37, 36, 30, 40, 30, 22, 28, 21, 
26, 23, 39, 22, 29, 17, 23, 36, 26, 23, 26, 28, 36, 27, 26, 19, 
31, 22, 31, 24, 28, 41, 36, 25, 33, 28, 28, 27, 35, 24, 34, 34, 
29, 27, 36, 25, 25, 27, 30, 36, 24, 42, 22, 29, 29, 23, 15, 12, 
26, 16, 13, 16, 20, 21, 21, 13, 14, 22, 14, 16, 20, 14, 14, 7, 
21, 13, 21, 16, 21, 19, 29, 24, 14, 22, 17, 27, 14, 16, 26, 12, 
19, 15, 11, 20, 21, 21, 21, 19, 18, 18, 19, 15, 22, 29, 23, 20, 
18, 17, 12, 19, 11, 21, 21, 19, 18, 16, 25, 16, 34, 24, 15, 23, 
12, 17, 16, 13, 23, 24, 21, 19, 29, 27, 18, 16, 12, 18, 19, 31, 
14, 18, 26, 26, 21, 21, 16, 20, 12, 10, 20, 23, 19, 26, 16, 19, 
29, 25, 46, 44, 39, 40, 50, 56, 39, 52, 39, 35, 32, 50, 45, 45, 
39, 51, 39, 48, 42, 41, 35, 53, 45, 50, 40, 46, 43, 43, 40, 55, 
33, 50, 31, 51, 58, 39, 41, 45, 55, 33, 53, 43, 42, 49, 39, 43, 
54, 47, 50, 57, 61, 43, 45, 54, 48, 48, 47, 40, 35, 51, 55, 48, 
48, 38, 43, 58, 42, 41, 48, 44, 61, 59, 68, 35, 49, 46, 31, 54, 
51, 38, 32, 45, 52, 42, 42, 47, 47, 52, 42, 36, 43, 40, 43, 58, 
57, 34, 40, 53, 46, 19, 12, 29, 18, 13, 22, 17, 8, 22, 22, 17, 
16, 24, 15, 22, 27, 16, 14, 23, 19, 21, 19, 18, 17, 22, 19, 20, 
22, 18, 25, 21, 11, 26, 24, 16, 15, 31, 24, 8, 28, 19, 18, 15, 
29, 14, 26, 21, 20, 18, 23, 18, 22, 18, 17, 22, 17, 17, 26, 15, 
16, 17, 27, 24, 20, 26, 14, 17, 14, 22, 11, 12, 34, 15, 17, 24, 
14, 20, 22, 18, 18, 17, 16, 16, 20, 22, 19, 15, 16, 20, 23, 28, 
26, 23, 20, 19, 17, 24, 15, 24, 21, 8, 8, 6, 11, 8, 8, 4, 8, 
5, 4, 10, 3, 6, 11, 11, 5, 3, 7, 4, 8, 12, 12, 2, 9, 6, 6, 13, 
9, 5, 10, 7, 15, 8, 6, 7, 12, 12, 6, 6, 6, 4, 10, 7, 12, 10, 
12, 7, 12, 6, 3, 5, 9, 12, 10, 14, 5, 13, 6, 5, 9, 6, 7, 10, 
6, 10, 8, 8, 8, 8, 9, 12, 4, 10, 6, 11, 7, 8, 6, 6, 8, 9, 5, 
13, 13, 13, 8, 5, 8, 7, 13, 7, 6, 9, 10, 8, 16, 6, 11, 7, 7, 
79, 81, 77, 65, 87, 74, 104, 73, 96, 90, 81, 72, 83, 96, 88, 
76, 88, 68, 111, 80, 78, 74, 84, 89, 77, 81, 79, 93, 74, 81, 
90, 90, 85, 63, 87, 94, 76, 60, 84, 72, 85, 55, 79, 104, 51, 
52, 81, 95, 93, 85, 83, 72, 78, 67, 84, 86, 76, 79, 86, 85, 82, 
84, 96, 87, 101, 85, 76, 84, 81, 78, 84, 80, 87, 75, 74, 79, 
94, 60, 65, 79, 93, 65, 75, 66, 66, 80, 74, 64, 80, 90, 80, 92, 
92, 63, 71, 91, 73, 92, 87, 76, 18, 11, 17, 9, 24, 13, 12, 18, 
14, 13, 15, 12, 19, 20, 9, 8, 11, 15, 10, 14, 15, 24, 14, 11, 
23, 11, 17, 10, 11, 12, 10, 6, 10, 15, 20, 15, 9, 9, 18, 5, 20, 
12, 14, 9, 24, 23, 17, 16, 16, 17, 10, 15, 7, 19, 12, 16, 12, 
12, 9, 11, 14, 8, 18, 20, 17, 19, 15, 14, 15, 16, 12, 9, 7, 10, 
9, 17, 17, 20, 17, 9, 9, 17, 12, 8, 18, 19, 16, 16, 15, 15, 15, 
14, 15, 14, 6, 13, 23, 13, 17, 8, 31, 24, 19, 25, 24, 26, 23, 
12, 29, 26, 29, 28, 30, 26, 24, 22, 25, 20, 20, 22, 30, 27, 27, 
28, 43, 19, 31, 31, 28, 23, 20, 24, 37, 22, 36, 25, 17, 23, 27, 
25, 32, 34, 31, 41, 34, 28, 37, 23, 20, 32, 29, 30, 15, 21, 21, 
32, 24, 25, 29, 24, 20, 34, 30, 27, 32, 37, 22, 21, 31, 21, 25, 
22, 22, 39, 24, 38, 24, 37, 41, 22, 23, 32, 29, 16, 30, 29, 30, 
31, 26, 22, 17, 20, 25, 25, 30, 27, 36, 24, 26, 23, 13, 9, 9, 
13, 13, 10, 5, 8, 6, 8, 16, 7, 13, 13, 8, 16, 8, 9, 14, 12, 11, 
19, 7, 10, 10, 8, 15, 7, 5, 18, 21, 12, 7, 9, 9, 11, 13, 14, 
16, 10, 4, 7, 9, 4, 14, 9, 3, 9, 8, 11, 9, 7, 13, 11, 7, 8, 16, 
17, 16, 11, 16, 9, 8, 18, 13, 11, 9, 15, 6, 10, 10, 14, 10, 14, 
11, 16, 8, 10, 7, 11, 27, 8, 13, 9, 11, 5, 6, 19, 2, 13, 15, 
12, 6, 13, 10, 6, 17, 10, 11, 10, 13, 20, 7, 20, 14, 14, 29, 
22, 14, 15, 12, 8, 11, 17, 13, 16, 20, 18, 21, 11, 5, 21, 20, 
20, 10, 19, 18, 17, 16, 10, 11, 12, 13, 20, 12, 14, 19, 13, 8, 
11, 14, 11, 13, 22, 9, 14, 17, 23, 9, 15, 20, 16, 16, 15, 20, 
9, 18, 14, 26, 14, 16, 13, 16, 13, 13, 14, 9, 16, 28, 15, 13, 
13, 18, 17, 11, 14, 18, 22, 10, 18, 24, 25, 12, 15, 9, 18, 15, 
9, 17, 15, 15, 18, 11, 11, 12, 9, 8, 19, 13, 14, 77, 97, 80, 
77, 71, 76, 80, 65, 76, 72, 84, 70, 59, 81, 65, 73, 52, 81, 60, 
73, 79, 56, 69, 83, 72, 76, 89, 73, 79, 84, 82, 88, 97, 82, 95, 
87, 76, 83, 67, 88, 64, 75, 70, 62, 72, 95, 62, 79, 83, 65, 96, 
73, 70, 90, 72, 75, 62, 84, 88, 88, 77, 100, 57, 64, 83, 69, 
70, 76, 64, 71, 84, 80, 78, 82, 38, 69, 59, 64, 72, 86, 90, 92, 
69, 66, 85, 58, 74, 61, 80, 73, 70, 82, 94, 71, 103, 76, 80, 
52, 58, 86, 26, 35, 33, 30, 28, 32, 32, 32, 29, 28, 38, 34, 22, 
35, 17, 30, 29, 35, 23, 34, 27, 34, 26, 26, 37, 31, 30, 23, 30, 
30, 44, 28, 25, 36, 33, 31, 35, 33, 26, 29, 27, 31, 28, 27, 31, 
35, 20, 37, 27, 24, 34, 27, 32, 27, 25, 46, 23, 19, 25, 27, 29, 
29, 35, 31, 31, 35, 33, 14, 30, 25, 20, 37, 35, 21, 26, 30, 21, 
27, 21, 39, 26, 32, 21, 33, 38, 25, 29, 21, 23, 34, 18, 22, 31, 
28, 27, 28, 36, 26, 21, 9, 27, 47, 28, 36, 38, 39, 24, 26, 33, 
31, 27, 35, 23, 22, 32, 40, 25, 33, 30, 28, 44, 22, 36, 33, 29, 
28, 32, 38, 36, 32, 34, 41, 27, 27, 21, 24, 33, 29, 41, 32, 28, 
30, 35, 24, 36, 34, 32, 29, 44, 32, 35, 33, 49, 23, 22, 30, 25, 
35, 34, 42, 29, 25, 35, 24, 36, 19, 30, 31, 27, 25, 32, 29, 39, 
25, 40, 38, 27, 24, 22, 25, 31, 22, 37, 38, 30, 26, 36, 42, 27, 
32, 24, 23, 36, 41, 23, 35, 28, 27, 25, 31, 29, 30, 27, 46, 28, 
32, 21, 23, 26, 24, 32, 21, 27, 23, 30, 44, 33, 18, 35, 24, 20, 
37, 32, 34, 15, 29, 21, 22, 26, 20, 29, 40, 29, 25, 34, 34, 35, 
27, 26, 31, 23, 19, 29, 16, 25, 36, 29, 21, 15, 32, 32, 16, 26, 
23, 40, 23, 34, 18, 29, 36, 24, 34, 27, 30, 29, 18, 43, 22, 18, 
32, 24, 23, 33, 37, 28, 32, 32, 23, 28, 26, 25, 18, 26, 27, 22, 
21, 42, 25, 34, 27, 28, 25, 31, 24, 24, 25, 23, 24, 26, 36, 13, 
8, 19, 15, 10, 10, 21, 7, 7, 9, 18, 6, 11, 15, 8, 11, 12, 11, 
10, 12, 9, 14, 15, 13, 11, 20, 8, 9, 8, 9, 8, 16, 16, 5, 18, 
17, 11, 15, 15, 3, 11, 8, 11, 8, 15, 10, 15, 11, 13, 8, 7, 9, 
11, 12, 12, 14, 11, 12, 7, 6, 12, 8, 10, 14, 8, 4, 9, 12, 16, 
12, 13, 6, 8, 6, 13, 5, 8, 13, 7, 11, 12, 8, 16, 7, 11, 17, 7, 
7, 11, 8, 4, 9, 8, 11, 4, 11, 10, 8, 15, 10, 60, 39, 52, 40, 
34, 58, 40, 34, 39, 54, 54, 31, 50, 41, 42, 46, 28, 49, 30, 52, 
49, 56, 48, 45, 52, 40, 46, 51, 47, 49, 64, 52, 47, 38, 47, 54, 
34, 39, 35, 39, 48, 58, 52, 65, 42, 43, 56, 52, 45, 40, 46, 54, 
45, 42, 43, 41, 50, 36, 37, 36, 44, 42, 42, 46, 64, 45, 46, 41, 
58, 43, 44, 42, 43, 41, 43, 55, 56, 39, 50, 41, 48, 46, 45, 36, 
55, 39, 53, 58, 38, 50, 55, 39, 45, 50, 49, 40, 59, 40, 66, 38, 
65, 55, 44, 67, 61, 48, 40, 46, 44, 42, 70, 39, 51, 30, 30, 38, 
55, 39, 43, 38, 59, 52, 47, 48, 56, 52, 30, 57, 41, 52, 62, 63, 
67, 58, 61, 52, 58, 63, 56, 49, 40, 64, 55, 66, 59, 49, 46, 50, 
44, 60, 54, 45, 61, 53, 54, 52, 50, 50, 48, 53, 48, 46, 49, 38, 
41, 57, 47, 44, 49, 50, 74, 48, 48, 53, 38, 66, 39, 41, 56, 44, 
47, 52, 54, 39, 55, 58, 52, 37, 52, 51, 41, 43, 46, 50, 55, 51, 
68, 54, 57, 51, 15, 16, 23, 18, 23, 26, 25, 12, 13, 14, 17, 15, 
20, 9, 15, 13, 22, 25, 22, 17, 16, 20, 13, 20, 15, 16, 7, 33, 
16, 25, 24, 27, 15, 16, 12, 19, 13, 18, 18, 24, 17, 22, 23, 13, 
20, 13, 23, 22, 17, 17, 26, 16, 22, 28, 19, 18, 23, 24, 10, 17, 
23, 29, 22, 17, 22, 22, 24, 11, 22, 15, 15, 15, 8, 32, 21, 15, 
23, 14, 24, 14, 19, 24, 19, 20, 18, 28, 23, 18, 15, 19, 13, 13, 
20, 17, 13, 19, 12, 16, 10, 21, 34, 23, 21, 33, 29, 30, 37, 29, 
26, 25, 30, 24, 42, 29, 35, 29, 26, 28, 34, 36, 18, 31, 25, 26, 
34, 25, 32, 30, 28, 31, 26, 34, 35, 35, 28, 29, 34, 39, 28, 29, 
25, 27, 31, 28, 20, 24, 40, 32, 19, 39, 27, 34, 32, 33, 28, 32, 
24, 18, 30, 35, 32, 29, 34, 28, 26, 28, 31, 38, 25, 32, 38, 31, 
24, 23, 29, 22, 35, 31, 21, 37, 24, 26, 26, 25, 21, 30, 33, 22, 
13, 25, 32, 29, 37, 39, 33, 28, 26, 31, 44, 25, 12, 13, 15, 15, 
13, 12, 9, 10, 11, 14, 16, 7, 15, 5, 13, 15, 14, 14, 12, 17, 
13, 10, 6, 8, 16, 14, 7, 8, 12, 10, 7, 9, 13, 12, 9, 8, 19, 16, 
14, 8, 14, 9, 10, 15, 12, 12, 14, 4, 12, 13, 13, 14, 14, 16, 
10, 10, 6, 18, 8, 8, 8, 10, 7, 10, 8, 16, 9, 11, 6, 8, 14, 12, 
6, 11, 14, 9, 17, 12, 8, 12, 10, 15, 8, 18, 10, 10, 15, 8, 9, 
14, 15, 12, 10, 8, 6, 15, 14, 17, 9, 13, 63, 42, 65, 46, 63, 
64, 59, 69, 72, 50, 57, 67, 80, 50, 62, 65, 84, 76, 70, 52, 48, 
52, 66, 59, 46, 55, 63, 63, 47, 59, 49, 59, 65, 42, 56, 46, 63, 
62, 42, 65, 52, 61, 45, 70, 62, 61, 53, 65, 70, 55, 74, 61, 59, 
33, 53, 59, 56, 73, 46, 51, 66, 46, 65, 48, 67, 49, 66, 67, 71, 
86, 48, 61, 60, 59, 65, 51, 70, 54, 64, 62, 50, 62, 50, 46, 46, 
55, 61, 75, 57, 55, 48, 48, 62, 57, 58, 60, 55, 44, 66, 58, 43, 
38, 59, 29, 31, 24, 25, 38, 47, 26, 40, 46, 53, 34, 28, 42, 35, 
19, 34, 40, 45, 53, 46, 25, 36, 43, 35, 27, 42, 35, 33, 40, 40, 
24, 46, 38, 38, 45, 29, 38, 50, 53, 34, 35, 38, 29, 37, 37, 61, 
34, 45, 28, 44, 35, 35, 36, 41, 45, 35, 33, 30, 36, 50, 35, 39, 
30, 40, 34, 45, 40, 48, 46, 36, 36, 37, 30, 65, 36, 31, 35, 42, 
35, 39, 35, 39, 35, 30, 37, 44, 24, 32, 30, 29, 36, 42, 36, 34, 
49, 50, 28, 77, 63, 64, 56, 67, 71, 65, 65, 66, 53, 69, 64, 59, 
69, 64, 61, 61, 73, 63, 59, 78, 79, 75, 59, 73, 74, 57, 67, 56, 
74, 58, 70, 82, 59, 76, 60, 66, 60, 62, 68, 68, 56, 63, 57, 55, 
69, 66, 64, 55, 65, 60, 69, 64, 76, 78, 55, 69, 69, 77, 60, 63, 
82, 59, 69, 60, 69, 66, 66, 70, 60, 69, 56, 59, 68, 67, 57, 78, 
71, 73, 78, 82, 71, 80, 65, 73, 68, 60, 73, 66, 67, 69, 73, 71, 
70, 76, 61, 53, 67, 68, 61, 7, 9, 12, 3, 5, 8, 3, 7, 9, 7, 10, 
8, 7, 7, 6, 14, 10, 11, 10, 8, 5, 7, 5, 9, 9, 6, 12, 15, 10, 
9, 9, 12, 8, 11, 7, 9, 4, 15, 11, 10, 11, 6, 7, 9, 6, 5, 12, 
8, 5, 9, 3, 6, 5, 9, 7, 3, 6, 6, 9, 9, 7, 7, 3, 11, 9, 7, 9, 
8, 8, 4, 8, 8, 8, 6, 8, 13, 10, 9, 15, 5, 8, 9, 4, 12, 9, 12, 
7, 12, 7, 6, 16, 6, 13, 10, 13, 4, 6, 10, 10, 10, 29, 14, 24, 
20, 34, 32, 17, 30, 36, 26, 22, 26, 30, 24, 24, 23, 23, 25, 48, 
29, 30, 26, 23, 18, 30, 17, 27, 31, 23, 28, 22, 23, 29, 33, 17, 
20, 26, 27, 35, 21, 23, 27, 33, 32, 23, 14, 23, 31, 18, 29, 22, 
27, 19, 21, 24, 38, 26, 11, 20, 23, 28, 23, 19, 20, 21, 17, 17, 
21, 16, 20, 16, 17, 24, 33, 31, 30, 27, 21, 22, 25, 27, 33, 29, 
28, 31, 22, 22, 24, 22, 17, 18, 20, 20, 34, 28, 23, 38, 25, 17, 
16, 7, 8, 6, 10, 10, 10, 5, 11, 3, 5, 3, 3, 6, 9, 5, 13, 9, 3, 
5, 7, 7, 8, 6, 5, 8, 9, 8, 7, 6, 5, 8, 8, 8, 5, 9, 15, 7, 7, 
3, 9, 4, 6, 8, 7, 6, 6, 4, 5, 9, 4, 10, 10, 9, 6, 8, 5, 8, 6, 
11, 4, 2, 7, 9, 6, 5, 10, 5, 7, 10, 10, 11, 11, 7, 5, 5, 1, 13, 
5, 5, 10, 6, 4, 10, 8, 11, 8, 8, 7, 5, 12, 4, 6, 7, 3, 10, 2, 
15, 1, 9, 15, 20, 26, 21, 22, 23, 16, 16, 20, 10, 23, 9, 14, 
21, 16, 18, 24, 19, 23, 16, 27, 10, 18, 28, 20, 18, 17, 23, 20, 
11, 24, 17, 15, 12, 14, 17, 22, 12, 18, 18, 11, 17, 17, 15, 19, 
20, 27, 23, 24, 22, 21, 12, 23, 20, 11, 25, 8, 7, 16, 27, 18, 
16, 13, 9, 14, 25, 20, 20, 12, 11, 14, 16, 19, 6, 19, 21, 25, 
17, 24, 19, 16, 18, 12, 12, 19, 11, 24, 13, 16, 19, 17, 15, 20, 
14, 17, 16, 16, 14, 14, 12, 15, 62, 62, 83, 73, 58, 56, 51, 66, 
51, 96, 63, 74, 55, 61, 68, 59, 54, 50, 50, 59, 62, 66, 60, 56, 
53, 61, 75, 71, 72, 44, 55, 75, 63, 64, 107, 69, 53, 66, 59, 
63, 63, 64, 55, 67, 72, 54, 57, 56, 64, 75, 61, 81, 65, 69, 49, 
59, 79, 72, 61, 42, 58, 50, 68, 69, 55, 74, 59, 66, 58, 54, 54, 
62, 78, 73, 64, 54, 74, 64, 53, 63, 73, 62, 72, 55, 70, 44, 55, 
56, 40, 54, 53, 53, 63, 56, 72, 59, 56, 55, 54, 53, 40, 56, 44, 
38, 55, 41, 36, 41, 43, 34, 40, 33, 26, 52, 45, 59, 41, 41, 38, 
35, 39, 44, 27, 48, 35, 39, 35, 29, 27, 52, 42, 46, 51, 46, 30, 
43, 51, 44, 55, 47, 30, 48, 32, 38, 38, 40, 38, 44, 32, 47, 42, 
33, 46, 30, 49, 41, 46, 41, 40, 42, 46, 40, 48, 42, 40, 32, 30, 
39, 40, 43, 54, 39, 33, 48, 41, 41, 51, 47, 36, 39, 39, 34, 39, 
39, 44, 29, 43, 39, 39, 41, 36, 37, 36, 41, 32, 45, 35, 32, 51, 
43, 26, 22, 32, 21, 20, 27, 29, 30, 27, 23, 24, 33, 13, 19, 28, 
24, 20, 23, 25, 25, 22, 23, 19, 21, 20, 29, 34, 24, 20, 21, 24, 
20, 24, 26, 23, 22, 27, 24, 29, 19, 20, 35, 30, 35, 24, 24, 20, 
24, 21, 31, 30, 24, 23, 24, 39, 23, 18, 23, 22, 28, 23, 27, 29, 
26, 33, 19, 28, 19, 26, 39, 19, 25, 22, 20, 14, 18, 15, 27, 37, 
29, 27, 23, 29, 26, 18, 29, 27, 23, 33, 28, 16, 31, 18, 14, 17, 
18, 27, 17, 25, 19, 19, 21, 20, 20, 22, 17, 16, 19, 14, 14, 17, 
15, 17, 21, 23, 29, 18, 16, 14, 21, 22, 14, 17, 19, 25, 19, 22, 
7, 11, 16, 22, 20, 29, 28, 23, 15, 24, 9, 26, 15, 22, 15, 12, 
26, 19, 17, 19, 21, 14, 21, 14, 21, 15, 25, 20, 21, 11, 19, 20, 
11, 22, 14, 15, 19, 12, 15, 25, 16, 18, 12, 23, 21, 23, 16, 21, 
12, 21, 20, 26, 16, 19, 18, 13, 28, 21, 24, 14, 20, 19, 11, 25, 
27, 5, 15, 25, 34, 18, 16, 15, 18, 87, 97, 93, 89, 71, 79, 63, 
65, 68, 75, 75, 68, 88, 82, 70, 70, 72, 71, 49, 69, 63, 90, 59, 
77, 79, 55, 79, 99, 64, 92, 96, 73, 56, 83, 80, 62, 70, 92, 87, 
76, 82, 90, 82, 68, 74, 84, 75, 66, 89, 88, 74, 60, 88, 71, 67, 
58, 92, 61, 97, 75, 82, 94, 73, 61, 101, 82, 69, 86, 73, 73, 
72, 81, 88, 89, 75, 69, 87, 94, 71, 55, 69, 78, 83, 79, 67, 78, 
67, 77, 91, 77, 87, 91, 91, 64, 63, 81, 60, 76, 78, 93, 30, 30, 
24, 30, 34, 27, 22, 29, 32, 18, 28, 26, 24, 40, 30, 33, 24, 28, 
24, 29, 25, 27, 25, 27, 30, 25, 34, 18, 30, 19, 21, 23, 27, 27, 
28, 31, 33, 27, 22, 28, 29, 18, 22, 16, 39, 23, 34, 35, 26, 16, 
30, 20, 34, 22, 26, 26, 24, 19, 18, 24, 24, 25, 20, 33, 28, 35, 
19, 29, 26, 21, 24, 24, 25, 36, 15, 34, 32, 21, 27, 32, 26, 23, 
19, 22, 26, 25, 28, 22, 20, 32, 34, 17, 31, 26, 21, 34, 25, 27, 
35, 19, 46, 41, 28, 47, 42, 52, 48, 43, 51, 40, 46, 48, 31, 47, 
56, 49, 63, 39, 54, 53, 48, 41, 46, 45, 55, 38, 44, 47, 33, 40, 
44, 39, 61, 51, 39, 33, 44, 46, 46, 46, 42, 52, 44, 66, 34, 43, 
56, 45, 49, 41, 47, 38, 49, 39, 46, 50, 39, 63, 57, 59, 52, 56, 
50, 40, 42, 58, 32, 47, 46, 55, 47, 59, 45, 46, 41, 40, 26, 58, 
37, 30, 36, 32, 43, 34, 38, 32, 39, 46, 45, 46, 40, 51, 42, 50, 
40, 72, 40, 42, 44, 38, 14, 15, 15, 24, 12, 11, 15, 11, 14, 25, 
11, 20, 11, 24, 14, 18, 22, 13, 17, 15, 10, 16, 16, 18, 12, 14, 
12, 11, 15, 16, 19, 8, 15, 20, 13, 19, 18, 9, 10, 22, 9, 19, 
11, 11, 20, 14, 14, 14, 15, 12, 11, 14, 18, 13, 11, 16, 12, 16, 
13, 18, 15, 16, 16, 15, 12, 11, 17, 16, 12, 9, 15, 11, 23, 15, 
14, 15, 11, 13, 10, 5, 14, 11, 12, 15, 20, 12, 11, 16, 10, 9, 
14, 15, 14, 18, 14, 15, 18, 14, 17, 12, 31, 26, 39, 41, 32, 34, 
23, 25, 29, 38, 28, 22, 31, 27, 34, 31, 34, 41, 42, 32, 34, 25, 
37, 32, 33, 28, 37, 50, 32, 28, 32, 19, 33, 42, 23, 32, 28, 45, 
39, 33, 26, 40, 31, 39, 34, 38, 34, 27, 47, 22, 34, 33, 34, 37, 
35, 30, 40, 43, 25, 39, 31, 32, 35, 28, 35, 45, 31, 36, 43, 32, 
34, 34, 27, 31, 32, 29, 39, 29, 33, 34, 29, 29, 42, 39, 46, 31, 
37, 26, 28, 38, 30, 30, 41, 35, 25, 52, 33, 31, 36, 40, 39, 28, 
31, 22, 32, 34, 26, 22, 23, 33, 25, 27, 24, 39, 38, 30, 19, 34, 
36, 25, 37, 25, 25, 12, 24, 30, 18, 32, 25, 27, 19, 19, 13, 23, 
32, 31, 22, 34, 26, 22, 29, 22, 29, 31, 34, 27, 30, 22, 26, 30, 
29, 22, 29, 17, 35, 23, 14, 30, 34, 27, 21, 24, 29, 20, 25, 34, 
27, 33, 27, 18, 27, 34, 34, 11, 15, 31, 28, 27, 18, 23, 28, 34, 
30, 16, 33, 14, 24, 21, 23, 25, 28, 28, 24, 27, 31, 21, 14, 29, 
24, 32, 39, 43, 40, 36, 30, 34, 34, 41, 34, 30, 42, 41, 31, 31, 
31, 37, 34, 35, 26, 36, 45, 29, 39, 43, 29, 37, 39, 31, 47, 45, 
30, 55, 44, 34, 28, 37, 39, 47, 34, 29, 26, 36, 33, 43, 44, 40, 
41, 42, 43, 45, 33, 32, 42, 33, 43, 49, 37, 25, 35, 39, 40, 37, 
38, 33, 45, 43, 32, 24, 32, 42, 39, 49, 42, 35, 37, 37, 37, 36, 
26, 43, 26, 25, 46, 35, 31, 39, 36, 45, 41, 42, 40, 29, 24, 26, 
37, 31, 42, 47, 28, 36, 24, 15, 14, 24, 24, 20, 26, 23, 21, 25, 
13, 17, 28, 21, 19, 16, 26, 18, 16, 19, 15, 20, 25, 28, 26, 21, 
17, 26, 24, 17, 8, 19, 28, 26, 15, 23, 15, 20, 19, 27, 20, 21, 
27, 22, 21, 21, 19, 21, 23, 19, 22, 21, 17, 17, 16, 22, 26, 30, 
29, 18, 20, 31, 23, 32, 24, 15, 22, 23, 23, 24, 22, 19, 18, 16, 
24, 17, 32, 17, 20, 19, 22, 18, 28, 26, 22, 19, 33, 23, 22, 19, 
26, 32, 10, 28, 20, 23, 17, 15, 19, 20, 14, 17, 24, 15, 21, 16, 
12, 10, 16, 17, 24, 27, 19, 20, 15, 23, 14, 26, 27, 17, 21, 20, 
18, 19, 19, 15, 18, 21, 19, 11, 23, 21, 20, 18, 13, 27, 17, 22, 
28, 17, 18, 13, 23, 23, 13, 13, 20, 20, 18, 16, 17, 19, 11, 17, 
16, 11, 24, 19, 15, 19, 13, 18, 15, 17, 19, 21, 13, 22, 15, 15, 
15, 17, 23, 16, 27, 21, 27, 14, 16, 23, 15, 17, 17, 17, 25, 20, 
14, 20, 19, 12, 17, 19, 14, 18, 19, 15, 19, 15, 15, 20, 10, 11, 
12, 15, 9, 12, 15, 14, 6, 5, 8, 12, 10, 8, 13, 11, 13, 7, 8, 
12, 15, 5, 11, 11, 11, 8, 11, 13, 15, 10, 9, 13, 11, 5, 15, 10, 
13, 9, 10, 14, 12, 11, 6, 8, 12, 11, 7, 12, 4, 9, 11, 10, 13, 
13, 13, 6, 13, 10, 10, 15, 10, 15, 9, 7, 11, 9, 5, 12, 8, 12, 
6, 19, 9, 11, 6, 5, 5, 12, 8, 6, 14, 10, 9, 8, 10, 10, 8, 7, 
9, 13, 15, 11, 10, 12, 16, 7, 5, 13, 8, 16, 68, 76, 58, 75, 63, 
69, 73, 73, 50, 50, 76, 64, 59, 68, 76, 44, 65, 56, 62, 83, 69, 
67, 84, 74, 60, 70, 57, 76, 91, 75, 86, 59, 74, 70, 52, 94, 75, 
82, 62, 70, 82, 88, 83, 63, 78, 54, 73, 67, 78, 77, 59, 73, 83, 
65, 79, 73, 83, 94, 66, 54, 67, 64, 82, 65, 59, 55, 77, 61, 78, 
66, 70, 83, 57, 70, 59, 69, 69, 81, 85, 64, 85, 64, 84, 60, 68, 
71, 82, 76, 72, 63, 52, 53, 73, 78, 90, 57, 66, 71, 75, 59, 14, 
23, 15, 14, 12, 14, 17, 23, 19, 14, 21, 21, 22, 8, 14, 11, 19, 
9, 20, 20, 19, 15, 15, 14, 17, 19, 8, 24, 11, 18, 20, 9, 19, 
14, 19, 17, 23, 21, 15, 17, 21, 11, 17, 32, 10, 19, 14, 17, 19, 
19, 17, 24, 14, 10, 15, 13, 27, 12, 21, 13, 11, 9, 12, 12, 16, 
23, 24, 10, 23, 14, 8, 11, 13, 18, 14, 19, 13, 14, 15, 15, 17, 
20, 14, 14, 21, 11, 14, 21, 15, 25, 17, 20, 17, 9, 13, 10, 18, 
13, 17, 15, 51, 62, 54, 57, 45, 48, 41, 45, 49, 44, 56, 55, 55, 
39, 60, 40, 43, 44, 41, 50, 68, 66, 60, 48, 37, 45, 50, 47, 47, 
45, 46, 57, 48, 54, 44, 39, 47, 51, 44, 49, 57, 52, 51, 41, 64, 
58, 49, 53, 43, 46, 42, 55, 41, 45, 48, 38, 54, 35, 62, 47, 50, 
50, 62, 67, 51, 35, 45, 40, 56, 48, 47, 47, 33, 54, 45, 54, 41, 
44, 57, 55, 64, 70, 51, 48, 53, 51, 46, 67, 30, 61, 53, 33, 52, 
50, 46, 52, 58, 41, 33, 55, 93, 75, 78, 67, 92, 84, 80, 78, 72, 
106, 79, 74, 86, 89, 90, 83, 61, 78, 78, 73, 75, 80, 66, 85, 
86, 69, 63, 87, 75, 86, 71, 86, 80, 85, 77, 65, 66, 73, 73, 81, 
65, 86, 75, 90, 82, 76, 82, 73, 65, 76, 78, 83, 66, 93, 74, 70, 
82, 78, 66, 90, 67, 64, 88, 79, 81, 75, 54, 68, 68, 82, 72, 66, 
104, 78, 80, 76, 92, 69, 83, 80, 85, 56, 77, 87, 65, 55, 75, 
79, 104, 75, 74, 61, 83, 73, 67, 66, 68, 85, 76, 65, 118, 130, 
112, 119, 106, 110, 118, 138, 127, 154, 115, 122, 92, 125, 104, 
137, 154, 147, 117, 121, 125, 108, 124, 129, 115, 107, 117, 150, 
82, 125, 105, 84, 133, 135, 140, 106, 113, 131, 147, 105, 123, 
120, 109, 109, 91, 111, 108, 114, 127, 131, 142, 117, 128, 110, 
114, 117, 116, 95, 87, 134, 104, 116, 116, 167, 126, 122, 131, 
105, 111, 118, 137, 118, 92, 151, 123, 117, 106, 131, 112, 95, 
116, 100, 116, 100, 127, 93, 107, 101, 111, 130, 107, 147, 135, 
91, 108, 108, 134, 108, 69, 110, 24, 16, 18, 21, 11, 14, 13, 
19, 17, 20, 9, 18, 17, 18, 21, 14, 19, 14, 15, 16, 22, 17, 10, 
14, 16, 19, 19, 12, 22, 23, 13, 14, 17, 18, 30, 20, 23, 15, 9, 
18, 15, 13, 26, 16, 23, 22, 13, 17, 10, 17, 16, 18, 16, 22, 23, 
19, 17, 23, 9, 17, 24, 14, 22, 21, 17, 18, 18, 9, 20, 17, 12, 
13, 15, 18, 13, 17, 19, 15, 9, 17, 29, 15, 17, 23, 9, 14, 19, 
12, 15, 19, 21, 18, 14, 20, 23, 21, 9, 20, 16, 26, 5, 3, 1, 2, 
3, 3, 2, 4, 4, 3, 0, 7, 1, 4, 1, 4, 3, 3, 2, 6, 6, 2, 2, 3, 2, 
2, 3, 5, 5, 1, 6, 1, 6, 5, 1, 2, 1, 2, 3, 5, 1, 4, 5, 3, 1, 5, 
1, 4, 3, 3, 3, 5, 3, 1, 0, 6, 2, 2, 1, 3, 1, 6, 2, 5, 4, 3, 3, 
6, 1, 1, 2, 7, 4, 2, 1, 4, 1, 0, 4, 4, 2, 2, 4, 2, 4, 3, 3, 4, 
5, 4, 1, 1, 5, 2, 3, 3, 5, 3, 3, 4, 0, 0, 1, 3, 6, 1, 2, 6, 6, 
3, 1, 2, 1, 1, 4, 0, 2, 4, 2, 0, 9, 8, 1, 2, 5, 4, 0, 5, 6, 0, 
3, 4, 3, 2, 4, 3, 0, 2, 1, 2, 3, 1, 5, 2, 2, 0, 4, 1, 3, 3, 1, 
2, 3, 1, 3, 0, 2, 5, 5, 6, 5, 2, 5, 3, 6, 1, 3, 5, 2, 1, 2, 1, 
4, 3, 3, 6, 4, 0, 2, 5, 4, 4, 3, 3, 3, 2, 3, 3, 1, 3, 6, 6, 2, 
4, 1, 5, 3, 3, 4, 3, 7, 7, 1, 6, 5, 3, 4, 1, 4, 5, 8, 4, 2, 4, 
5, 4, 3, 3, 4, 5, 5, 4, 1, 4, 6, 4, 2, 2, 3, 1, 3, 4, 3, 3, 1, 
8, 1, 1, 2, 5, 3, 1, 3, 1, 5, 0, 6, 3, 3, 3, 4, 1, 6, 3, 5, 0, 
4, 5, 2, 2, 3, 3, 6, 3, 4, 6, 3, 2, 3, 2, 0, 2, 4, 4, 3, 3, 5, 
4, 2, 6, 2, 9, 0, 5, 2, 4, 4, 4, 2, 4, 1, 7, 6, 6, 3, 2, 6, 1, 
6, 4, 5, 3, 2, 7, 9, 6, 7, 9, 8, 7, 5, 7, 6, 10, 5, 7, 8, 6, 
5, 3, 7, 9, 10, 13, 7, 9, 10, 7, 10, 7, 5, 4, 4, 9, 8, 4, 9, 
4, 3, 4, 7, 5, 4, 5, 6, 12, 9, 12, 5, 6, 4, 12, 7, 7, 11, 5, 
6, 6, 4, 8, 3, 6, 4, 3, 6, 6, 6, 6, 7, 4, 5, 6, 10, 4, 7, 7, 
6, 8, 7, 8, 7, 8, 11, 5, 11, 4, 7, 8, 7, 6, 6, 11, 7, 12, 3, 
5, 10, 6, 14, 6, 2, 3, 2, 2, 2, 2, 0, 1, 5, 1, 2, 3, 5, 1, 2, 
4, 1, 1, 0, 1, 6, 3, 2, 3, 4, 2, 2, 4, 2, 2, 1, 2, 0, 3, 2, 4, 
1, 1, 0, 2, 1, 4, 2, 4, 3, 4, 1, 1, 0, 1, 2, 3, 3, 2, 4, 3, 4, 
1, 2, 3, 2, 2, 3, 1, 2, 2, 5, 2, 3, 2, 2, 2, 0, 4, 2, 2, 1, 2, 
4, 3, 2, 2, 3, 4, 0, 3, 3, 5, 4, 1, 3, 2, 2, 0, 3, 1, 1, 2, 1, 
3, 48, 27, 32, 41, 28, 39, 41, 41, 27, 52, 31, 41, 45, 40, 48, 
34, 41, 44, 39, 33, 30, 46, 24, 31, 38, 32, 38, 43, 44, 39, 36, 
30, 34, 38, 27, 43, 36, 36, 31, 37, 26, 40, 44, 38, 42, 41, 45, 
42, 36, 35, 34, 36, 33, 30, 36, 33, 26, 49, 38, 32, 46, 32, 45, 
45, 38, 46, 48, 34, 40, 46, 40, 34, 36, 41, 44, 46, 31, 45, 33, 
33, 45, 38, 49, 32, 40, 30, 31, 39, 37, 42, 36, 34, 36, 30, 40, 
41, 29, 43, 32, 43, 3, 4, 6, 4, 3, 1, 0, 1, 3, 7, 0, 4, 6, 2, 
4, 2, 2, 3, 2, 1, 1, 3, 3, 3, 3, 4, 4, 2, 3, 2, 6, 5, 3, 3, 5, 
7, 0, 3, 3, 4, 4, 3, 2, 3, 2, 3, 2, 3, 6, 2, 4, 3, 2, 2, 1, 1, 
1, 1, 2, 4, 3, 3, 3, 1, 4, 1, 2, 6, 3, 2, 3, 3, 3, 2, 3, 2, 3, 
4, 3, 3, 4, 5, 2, 0, 3, 2, 3, 4, 5, 3, 5, 3, 3, 5, 6, 5, 3, 3, 
4, 2, 3, 4, 6, 10, 2, 2, 5, 5, 3, 3, 2, 8, 2, 3, 4, 6, 5, 2, 
3, 1, 2, 6, 5, 2, 3, 6, 2, 3, 0, 1, 2, 7, 2, 5, 1, 4, 2, 3, 4, 
6, 2, 9, 2, 5, 5, 5, 3, 2, 2, 4, 4, 2, 0, 6, 4, 3, 2, 6, 4, 1, 
5, 5, 9, 3, 5, 3, 4, 7, 2, 5, 1, 4, 3, 5, 3, 2, 1, 2, 5, 4, 4, 
4, 4, 5, 4, 3, 5, 3, 2, 5, 3, 7, 6, 4, 4, 6, 4, 1, 3, 3, 18, 
24, 34, 15, 26, 19, 17, 25, 23, 23, 14, 25, 23, 23, 21, 19, 19, 
20, 10, 19, 16, 32, 26, 27, 28, 23, 22, 34, 17, 14, 29, 13, 25, 
20, 23, 20, 23, 28, 22, 11, 20, 24, 13, 17, 21, 21, 24, 24, 14, 
13, 19, 16, 16, 31, 22, 13, 23, 40, 25, 19, 16, 29, 14, 26, 19, 
26, 20, 19, 13, 28, 23, 25, 20, 18, 18, 19, 17, 21, 14, 17, 21, 
27, 23, 17, 18, 22, 14, 27, 15, 12, 33, 20, 25, 17, 18, 28, 24, 
20, 16, 13, 16, 9, 7, 7, 5, 7, 8, 2, 13, 9, 5, 6, 4, 4, 2, 10, 
9, 9, 9, 8, 8, 7, 6, 8, 8, 5, 8, 11, 7, 6, 6, 9, 8, 8, 7, 9, 
12, 13, 3, 9, 10, 11, 7, 6, 7, 10, 8, 7, 10, 10, 9, 8, 15, 11, 
8, 5, 6, 6, 8, 7, 7, 10, 10, 13, 11, 11, 8, 10, 6, 9, 3, 20, 
10, 10, 7, 12, 8, 3, 5, 6, 9, 11, 13, 9, 9, 6, 2, 7, 5, 1, 6, 
5, 4, 11, 6, 4, 5, 10, 7, 4, 9, 3, 3, 6, 6, 6, 3, 4, 7, 10, 9, 
5, 6, 0, 5, 9, 2, 6, 7, 6, 4, 5, 0, 4, 4, 4, 5, 5, 4, 5, 5, 3, 
10, 5, 6, 5, 5, 3, 6, 7, 3, 7, 5, 6, 5, 4, 4, 7, 7, 3, 5, 5, 
4, 3, 6, 4, 8, 6, 5, 6, 6, 8, 8, 4, 5, 4, 3, 7, 5, 5, 5, 5, 3, 
6, 3, 4, 5, 2, 3, 6, 4, 3, 8, 9, 5, 5, 3, 4, 7, 8, 4, 3, 3, 6, 
4, 7, 5, 3, 5, 6, 4, 7, 4, 1, 1, 1, 4, 2, 3, 2, 3, 1, 2, 1, 3, 
2, 2, 3, 0, 5, 1, 0, 3, 1, 5, 2, 1, 2, 3, 2, 3, 3, 3, 0, 2, 1, 
5, 2, 1, 2, 2, 4, 1, 5, 6, 2, 1, 2, 1, 0, 0, 2, 1, 1, 1, 1, 0, 
3, 2, 2, 1, 3, 0, 8, 0, 1, 3, 4, 2, 1, 3, 2, 0, 0, 2, 3, 1, 3, 
1, 4, 1, 1, 3, 2, 1, 3, 6, 1, 1, 2, 2, 0, 5, 1, 4, 5, 4, 1, 1, 
2, 6, 5, 3, 6, 3, 3, 4, 3, 6, 4, 3, 3, 7, 1, 1, 5, 3, 5, 4, 3, 
4, 4, 4, 6, 5, 7, 4, 6, 3, 5, 2, 3, 5, 6, 5, 5, 5, 3, 5, 3, 5, 
1, 9, 3, 5, 7, 3, 4, 1, 4, 7, 4, 1, 2, 5, 2, 5, 7, 4, 2, 4, 5, 
4, 4, 6, 3, 5, 6, 3, 6, 6, 3, 2, 5, 4, 5, 1, 4, 6, 2, 7, 3, 3, 
9, 2, 6, 2, 5, 5, 5, 1, 3, 4, 4, 4, 4, 7, 3, 3, 4, 11, 15, 13, 
18, 15, 27, 21, 12, 15, 24, 12, 15, 17, 6, 15, 15, 9, 17, 18, 
7, 18, 17, 6, 12, 12, 15, 14, 17, 14, 10, 20, 18, 25, 17, 9, 
14, 6, 16, 19, 18, 24, 15, 16, 10, 10, 9, 15, 10, 9, 10, 17, 
13, 22, 20, 12, 10, 17, 13, 15, 11, 14, 18, 18, 15, 20, 13, 10, 
13, 21, 11, 14, 19, 9, 13, 22, 16, 13, 17, 14, 16, 11, 17, 9, 
10, 13, 16, 14, 19, 10, 16, 20, 16, 17, 19, 11, 8, 10, 13, 12, 
18, 2, 2, 4, 0, 2, 1, 2, 3, 3, 5, 1, 3, 6, 2, 3, 0, 1, 4, 3, 
1, 1, 2, 4, 2, 2, 4, 0, 2, 0, 5, 6, 2, 3, 1, 4, 3, 0, 3, 1, 4, 
1, 3, 3, 1, 1, 1, 2, 2, 3, 4, 2, 0, 0, 1, 0, 1, 5, 3, 2, 3, 3, 
0, 0, 1, 3, 4, 4, 2, 0, 1, 3, 1, 2, 1, 2, 3, 2, 4, 2, 3, 3, 6, 
2, 1, 8, 4, 1, 1, 2, 1, 3, 0, 1, 7, 2, 5, 4, 1, 0, 1, 30, 30, 
29, 37, 37, 31, 31, 30, 42, 41, 27, 32, 22, 32, 26, 39, 45, 32, 
35, 31, 23, 32, 28, 29, 29, 30, 37, 32, 32, 34, 21, 36, 34, 30, 
38, 25, 31, 43, 35, 32, 25, 38, 26, 26, 29, 29, 33, 36, 30, 24, 
32, 19, 38, 32, 36, 32, 36, 30, 27, 25, 25, 42, 26, 27, 23, 31, 
34, 35, 40, 35, 31, 36, 33, 34, 30, 37, 37, 41, 40, 37, 30, 21, 
34, 33, 33, 28, 28, 28, 31, 40, 22, 30, 23, 30, 38, 38, 32, 26, 
31, 27, 19, 12, 23, 29, 24, 17, 34, 18, 20, 18, 24, 28, 22, 19, 
23, 30, 23, 30, 26, 14, 23, 20, 22, 25, 30, 18, 23, 20, 12, 19, 
16, 29, 20, 31, 26, 20, 28, 27, 24, 27, 25, 23, 23, 21, 35, 24, 
18, 14, 22, 25, 28, 18, 26, 18, 26, 25, 32, 25, 25, 39, 29, 18, 
26, 36, 25, 25, 24, 25, 24, 26, 23, 26, 30, 20, 12, 26, 21, 27, 
32, 23, 25, 22, 24, 30, 19, 16, 23, 18, 22, 24, 29, 28, 20, 31, 
19, 25, 24, 21, 24, 25, 19, 32, 33, 31, 27, 29, 33, 34, 30, 30, 
24, 25, 27, 23, 34, 26, 30, 22, 28, 20, 21, 34, 24, 28, 26, 35, 
32, 31, 24, 39, 34, 28, 43, 17, 26, 21, 28, 25, 28, 24, 34, 28, 
32, 31, 21, 20, 21, 21, 34, 27, 20, 39, 24, 28, 26, 27, 30, 29, 
29, 28, 26, 36, 37, 32, 24, 19, 38, 24, 34, 28, 21, 31, 30, 30, 
34, 28, 19, 45, 32, 37, 33, 30, 24, 24, 34, 42, 24, 29, 28, 33, 
25, 35, 31, 24, 38, 36, 27, 34, 27, 32), .Dim = c(100L, 86L))
