# Supplementary material for: A Bayesian unified framework for risk estimation and cluster identification in small area health data analysis
Source: PLoS One. 2020 May 7;15(5):e0231935. doi: 10.1371/journal.pone.0231935 (PMC7205265; doi:10.1371/journal.pone.0231935)
Supplement: S1 File — (ZIP) [file pone.0231935.s003.zip › Data_R code/Sim Study_Data_BYM analysis/Convol_model.txt]

model
{
for(i in 1:m){
  y[i] ~ dpois(mu[i])
  log(mu[i]) <- log(e[i]) + log(theta[i])
  log(theta[i]) <- b + u[i] + v[i]
  v[i] ~ dnorm(0,tauv)  
}

u[1:m] ~ car.normal(adj[],weights[],num[],tauu)

for(j in 1:sumNumNeigh){
 weights[j] <- 1}

b ~ dnorm(0,taub)
taub <- pow(sdb,-2)
sdb ~ dunif(0,5)

tauv <- pow(sdv,-2)
sdv ~ dunif(0,5)

tauu <- pow(sdu,-2)
sdu ~ dunif(0,5)
}
