# Supplementary material for: A Bayesian unified framework for risk estimation and cluster identification in small area health data analysis
Source: PLoS One. 2020 May 7;15(5):e0231935. doi: 10.1371/journal.pone.0231935 (PMC7205265; doi:10.1371/journal.pone.0231935)
Supplement: S1 File — (ZIP) [file pone.0231935.s003.zip › Data_R code/Sim Study_Data_BYM analysis/R_Code_BYM_SMR.R]

# Vector of expected values assuming r = 30x10^4

e <- c(8.571,  11.598,  19.293,  13.332,  10.251,  15.618,  72.018,  20.460,  34.755,  19.572,  
       13.140,  44.967,  67.227,  35.121,  15.660,  14.601,  45.285,  31.614,  30.897,  23.409,  
       25.530,  29.169,  19.740,  44.082,  19.539,   7.923,  77.787,  14.757,  26.244,  10.593,  
       15.177,  73.938,  29.475,  30.960,  27.000,  10.683,  45.381,  51.441,  18.462,  29.715,  
       11.058,  58.110,  36.366,  65.913,   8.481,  24.279,   7.341,  18.258,  61.740,  40.692,  
       24.303,  18.465,  75.291,  25.929,  44.472,  13.440,  33.603,  26.523,  36.150,  21.816,  
       17.181,  10.296,  70.578,  16.200,  48.267,  76.929,  116.247, 17.685,   2.997,   2.571,   
       3.684,   6.732,   2.154,  38.940,   3.132,   3.738,  20.649,   7.725,   5.181,   2.259,   
       4.314,  14.244,   2.466,  30.804,  24.570,  28.479)


################ Neighboring information to analyse the data with BYM model ###################

num = c(5,6,8,4,4,8,10,6,5,8, 4,4,9,7,5,4,5,6,6,7, 6,5,6,11,4,6,7,4,5,4,
        2,7,5,6,6,6,8,5,7,3, 10,7,4,12,4,5,10,5,7,2, 3,3,7,5,4,5,8,5,6,4,
        5,9,9,3,6,5,9,3,2,6, 3,1,4,2,4,5,4,3,3,2, 2,4,4,3,4,7)

sumNumNeigh = 462

adj = c(
  2 ,3 ,5 ,6 ,20,
  1, 6, 8, 20, 23, 24,
  1, 4, 5, 10, 15, 18, 19 ,20,
  3, 5, 6, 10,
  1, 3, 4, 6,
  1, 2, 4, 5, 7, 8, 10, 11,
  6, 8, 9 ,11, 13, 37, 39, 42, 43, 44,
  2, 6, 7, 9, 23, 24,
  7, 8, 24, 42, 57,
  3, 4, 6 ,11, 12, 13, 14, 15,
  6, 7, 10, 13,
  10, 13, 14, 27,
  7, 10, 11, 12, 27, 32, 37 ,39, 44,
  10, 12, 15, 16, 17, 27, 67,
  3, 10, 14, 16, 18,
  14, 15, 18, 67,
  14, 27, 67, 74, 75,
  3, 15, 16, 19, 21, 67,
  3, 18, 20, 21, 22, 63,
  1, 2, 3 ,19 ,23 ,25, 63,
  18,19, 22, 65, 66, 67,
  19, 21, 63, 65, 66,
  2, 8, 20, 24, 25, 26,
  2 , 8,  9, 23, 26, 42, 54, 56, 57, 60, 61,
  20, 23, 26, 63,
  23, 24, 25, 61, 62, 63,
  12, 13, 14, 17, 28, 29, 32,
  27, 29, 30, 31,
  27, 28, 30 ,32, 34,
  28, 29, 31, 34,
  28, 30,
  13, 27, 29, 34, 35, 36, 37,
  34, 35, 36, 41, 83,
  29, 30, 32, 33, 35, 83,
  32, 33, 34, 36, 37, 41,
  32, 33, 35, 37, 38, 41,
  7, 13, 32, 35, 36, 38, 39, 44,
  36, 37, 39, 40, 41,
  7, 13, 37, 38, 40, 41, 44,
  38, 39, 41,
  33, 35, 36, 38, 39, 40, 44, 76, 82, 83,
  7, 9, 24, 43, 46, 48, 57,
  7, 42, 44, 46,
  7, 13, 37, 39, 41, 43, 45, 46, 47, 76, 77, 82,
  44, 46, 47, 48,
  42, 43, 44, 45, 48,
  44, 45, 48, 52, 57, 76, 77, 78, 85, 86,
  42, 45, 46, 47, 57,
  50, 51, 53, 58, 62, 85, 86,
  49, 62,
  49, 58, 62,
  47, 85, 86,
  49, 54, 55, 56, 58, 59, 86,
  24, 53, 56, 59, 60,
  53, 56, 57, 86,
  24, 53, 54, 55, 57,
  9, 24, 42, 47, 48, 55, 56, 86,
  49, 51, 53, 59, 62,
  53, 54, 58, 60, 61, 62,
  24, 54, 59, 61,
  24, 26, 59, 60, 62,
  26, 49, 50, 51, 58, 59, 61, 63, 64,
  19, 20, 22, 25, 26, 62, 64, 65, 84,
  62, 63, 84,
  21, 22, 63, 66, 70, 84,
  21, 22, 65, 67, 70,
  14, 16, 17, 18, 21, 66, 68, 70, 75,
  67, 70, 75,
  71, 73,
  65, 66 ,67 ,68, 71, 73,
  69, 70, 73,
  73,
  69, 70, 71, 72,
  17, 75,
  17, 67, 68, 74,
  41, 44, 47, 77, 82,
  44, 47, 76, 78,
  47, 77, 79,
  78, 80, 81,
  79, 81,
  79, 80,
  41, 44, 76, 83,
  33, 34, 41, 82,
  63, 64, 65,
  47, 49, 52, 86,
  47, 49, 52, 53, 55, 57, 85)


m <- length(e)
Ns <- 100

###########################  Some functions  ##################################

library(R2WinBUGS)

model <- "Convol_model.txt"

# Initial values for the model parameters
inivaluni <- list(b=0,u=rep(0,m),v=rep(0,m),sdb=0.5,sdu=0.5,sdv=0.5)
inits <- list(inivaluni)

parameters <- c("theta")


winbugs_call <- function(data,inits,parameters,model){
  sal.winbugs <- bugs(data,inits,parameters,model,n.chains=1,n.iter=100000,n.burnin=75000,n.thin=5,
                      bugs.directory="C:/WinBUGS14/")
  return(sal.winbugs)
}


fun_vecRMSE <- function(matrisktrue,matriskest){
  vecrmse <- NULL
  Ns <- nrow(matrisktrue)
  for(s in 1:Ns){
    rmses <- sqrt(mean((matrisktrue[s,] - matriskest[s,])^2))
    vecrmse <- c(vecrmse,rmses)
  }
  
  return(vecrmse)
}


############################  Start the analysis  ##############################

##### Scenario 1 
set.seed(8681)

maty <- dget("yScen1.txt")
matrisk <- dget("matriskScen1.txt")

riskestimated <- NULL

for(s in 1:Ns){
  y <- maty[s,]
  data <- list(m=m,y=y,e=e,adj=adj,num=num,sumNumNeigh=sumNumNeigh)
  salwinbugs <- winbugs_call(data,inits,parameters,model)
  paramsim <- salwinbugs$sims.array[,1,] 
  estrisk <- apply(paramsim[,1:m],2,mean)
  riskestimated <- rbind(riskestimated,estrisk)
}

rmse <- fun_vecRMSE(matrisk,riskestimated)


##### Scenario 2 
set.seed(24714)

maty <- dget("yScen2.txt")
matrisk <- dget("matriskScen2.txt")

riskestimated <- NULL

for(s in 1:Ns){
  y <- maty[s,]
  data <- list(m=m,y=y,e=e,adj=adj,num=num,sumNumNeigh=sumNumNeigh)
  salwinbugs <- winbugs_call(data,inits,parameters,model)
  paramsim <- salwinbugs$sims.array[,1,] 
  estrisk <- apply(paramsim[,1:m],2,mean)
  riskestimated <- rbind(riskestimated,estrisk)
}

rmse <- fun_vecRMSE(matrisk,riskestimated)


##### Scenario 3 
set.seed(8681)

maty <- dget("yScen3.txt")
matrisk <- dget("matriskScen3.txt")

riskestimated <- NULL

for(s in 1:Ns){
  y <- maty[s,]
  data <- list(m=m,y=y,e=e,adj=adj,num=num,sumNumNeigh=sumNumNeigh)
  salwinbugs <- winbugs_call(data,inits,parameters,model)
  paramsim <- salwinbugs$sims.array[,1,] 
  estrisk <- apply(paramsim[,1:m],2,mean)
  riskestimated <- rbind(riskestimated,estrisk)
}

rmse <- fun_vecRMSE(matrisk,riskestimated)


##### Scenario 4 
set.seed(24714)

maty <- dget("yScen4.txt")
matrisk <- dget("matriskScen4.txt")

riskestimated <- NULL

for(s in 1:Ns){
  y <- maty[s,]
  data <- list(m=m,y=y,e=e,adj=adj,num=num,sumNumNeigh=sumNumNeigh)
  salwinbugs <- winbugs_call(data,inits,parameters,model)
  paramsim <- salwinbugs$sims.array[,1,] 
  estrisk <- apply(paramsim[,1:m],2,mean)
  riskestimated <- rbind(riskestimated,estrisk)
}

rmse <- fun_vecRMSE(matrisk,riskestimated)


###################### RMSE corresponding to the SMR ########################

maty <- dget("yScen1.txt")
matrisk <- dget("matriskScen1.txt")

riskestimated <- NULL
for(s in 1:Ns){
  y <- maty[s,]
  estrisk <- y/e
  riskestimated <- rbind(riskestimated,estrisk)
}

rmse <- fun_vecRMSE(matrisk,riskestimated)
mean(rmse)


maty <- dget("yScen2.txt")
matrisk <- dget("matriskScen2.txt")

riskestimated <- NULL
for(s in 1:Ns){
  y <- maty[s,]
  estrisk <- y/e
  riskestimated <- rbind(riskestimated,estrisk)
}

rmse <- fun_vecRMSE(matrisk,riskestimated)
mean(rmse) 


maty <- dget("yScen3.txt")
matrisk <- dget("matriskScen3.txt")

riskestimated <- NULL
for(s in 1:Ns){
  y <- maty[s,]
  estrisk <- y/e
  riskestimated <- rbind(riskestimated,estrisk)
}

rmse <- fun_vecRMSE(matrisk,riskestimated)
mean(rmse) 


maty <- dget("yScen4.txt")
matrisk <- dget("matriskScen4.txt")

riskestimated <- NULL
for(s in 1:Ns){
  y <- maty[s,]
  estrisk <- y/e
  riskestimated <- rbind(riskestimated,estrisk)
}

rmse <- fun_vecRMSE(matrisk,riskestimated)
mean(rmse) 
